# Supplementary material for: Non-syntenic genes drive RTCS-dependent regulation of the embryo transcriptome during formation of seminal root primordia in maize (Zea mays L.)
Source: J Exp Bot. 2016 Nov 10;68(3):403–14. doi: 10.1093/jxb/erw422 (PMC5444478; doi:10.1093/jxb/erw422)
Supplement: supplementary_table_S1 [file erw422_suppl_supplementary_table_S1.xlsx]

## Sheet: Table S1
Table S1. RNA-seq output and mapping results.
Sample			Number of reads
Genotype	dapa	Biological replicate	Total	Uniquely mapped on genomeb	Uniquely mapped on genome without stacksc	Uniquely mapped without stacks mapped on FGSd
rtcs	25	1	30942822	28215522	21688557	14366780
		2	28526920	24998685	19301013	13417927
		3	34555696	31435068	24412024	16132131
		4	40574208	37246618	28117309	18169171
wild-type		1	32935870	29839346	23450236	15290363
		2	34046346	30444474	23571055	15607712
		3	31976306	29058614	22700553	15086471
		4	37055134	33400662	23613002	16959166
rtcs	30	1	29451688	26794807	20999921	13566074
		2	33425090	30208499	22839945	15099424
		3	32779608	29735732	23323697	15317995
		4	20121760	18170725	11347877	7061442
wild-type		1	36784624	29942398	21546142	15085100
		2	31076056	22459189	15810122	11582195
		3	29974690	24757739	18306351	12833800
		4	20126250	16447243	10052661	6861158
rtcs	35	1	36307750	33254883	24408013	15846877
		2	30237268	27476105	21186564	13958566
		3	40572080	36646975	26233042	17260227
		4	22226332	20062408	12907806	8142088
wild-type		1	30932680	27165022	19714673	13485635
		2	34725402	30894881	21919548	15108181
		3	41843656	36196893	25392972	17245178
		4	20149766	17099988	10288700	6536224
Average			3.17228e+07	2.7998e+07	2.05472e+07	1.37508e+07
a dap: days after pollination
b Mapped to the reference genome v2 of B73.
c Stacks: redundant reads sharing the same start and end coordinate, sequencing direction, and sequence.
d FGS: filtered gene set of Zea mays (FGS v2, Release 5b).
