# Supplementary material for: Non-syntenic genes drive RTCS-dependent regulation of the embryo transcriptome during formation of seminal root primordia in maize (Zea mays L.)
Source: J Exp Bot. 2016 Nov 10;68(3):403–14. doi: 10.1093/jxb/erw422 (PMC5444478; doi:10.1093/jxb/erw422)
Supplement: supplementary_table_S2 [file erw422_suppl_supplementary_table_S2.xlsx]

## Sheet: Table S2
Table S2. Stage and genotype-specific gene activity patterns (0: inactive; 1:active).
Gene ID	rtcs			WT
	25 dap	30 dap	35 dap	25 dap	30 dap	35 dap
AC148152.3_FG005	1	1	1	1	1	1
AC148167.6_FG001	1	1	1	1	1	1
AC149475.2_FG002	1	1	1	1	1	1
AC149475.2_FG003	1	1	1	1	1	1
AC149475.2_FG005	1	1	1	1	1	1
AC149475.2_FG007	1	1	1	1	1	1
AC149818.2_FG001	1	1	1	1	1	1
AC149818.2_FG004	1	1	1	1	1	1
AC149818.2_FG005	1	1	1	1	1	1
AC149818.2_FG006	1	1	1	1	1	1
AC149818.2_FG007	1	1	1	1	1	1
AC149818.2_FG008	1	1	1	1	1	1
AC149828.2_FG002	1	1	1	1	1	1
AC149829.2_FG002	1	1	1	1	1	1
AC149829.2_FG003	1	1	1	1	1	1
AC149829.2_FG004	0	1	0	0	1	0
AC149829.2_FG006	1	1	1	1	1	1
AC150739.3_FG001	1	1	1	1	1	1
AC152495.1_FG002	0	1	1	1	1	1
AC152495.1_FG010	1	1	1	1	1	1
AC152495.1_FG011	1	1	1	0	0	0
AC152495.1_FG012	1	1	1	1	1	1
AC155376.2_FG002	1	1	1	1	1	1
AC155376.2_FG004	1	1	1	1	1	1
AC155376.2_FG005	1	1	1	1	1	1
AC155377.1_FG001	1	1	1	1	1	1
AC155377.1_FG002	1	1	1	1	1	1
AC155390.2_FG002	1	1	1	1	1	1
AC155434.2_FG004	1	1	1	1	1	1
AC155434.2_FG005	1	1	1	1	1	1
AC155434.2_FG006	1	1	1	1	1	1
AC155496.2_FG009	1	1	1	1	1	1
AC155610.2_FG009	1	1	1	1	1	1
AC155622.2_FG001	1	1	1	1	1	1
AC155622.2_FG004	1	1	1	1	1	1
AC155624.2_FG006	1	1	1	1	1	1
AC155624.2_FG011	1	1	1	1	1	1
AC159612.1_FG007	1	1	1	1	1	1
AC165178.2_FG004	1	1	1	1	1	1
AC166636.1_FG007	1	1	1	1	1	1
AC177831.3_FG004	1	1	1	1	1	1
AC177833.2_FG001	0	0	1	0	0	0
AC177838.2_FG015	1	1	1	1	1	1
AC177850.2_FG005	1	1	1	1	1	1
AC177860.4_FG002	1	1	1	0	0	0
AC177890.3_FG005	1	1	1	1	1	1
AC177899.2_FG009	1	1	1	1	1	1
AC177908.3_FG002	1	1	1	1	1	1
AC177924.2_FG003	1	1	0	1	1	1
AC177936.6_FG008	1	1	1	1	1	1
AC182482.3_FG003	1	1	1	0	0	0
AC182617.3_FG001	1	1	1	1	1	1
AC182838.3_FG006	1	1	1	1	1	1
AC183315.4_FG006	1	1	1	1	1	1
AC183413.3_FG006	1	1	1	1	1	1
AC183888.4_FG006	1	1	1	1	1	1
AC183927.3_FG004	1	1	1	0	1	1
AC183932.3_FG007	1	1	1	1	1	1
AC183950.2_FG003	0	0	0	1	1	1
AC183950.2_FG004	1	1	1	0	0	0
AC183950.2_FG005	1	1	1	1	1	1
AC183968.2_FG001	1	1	0	0	0	1
AC184130.4_FG012	1	1	1	1	1	1
AC184169.3_FG001	1	1	1	1	1	1
AC184789.4_FG002	0	0	0	0	1	0
AC184857.2_FG006	1	1	1	1	1	1
AC185108.3_FG010	1	1	1	1	1	1
AC185226.4_FG001	1	1	1	1	1	1
AC185254.4_FG002	1	1	1	1	0	0
AC185276.2_FG004	0	0	0	1	1	0
AC185281.5_FG006	0	1	1	0	0	0
AC185300.4_FG002	1	1	1	1	1	1
AC185415.3_FG005	1	1	1	1	1	1
AC185422.3_FG005	0	0	1	1	0	1
AC185427.5_FG004	1	1	1	1	1	1
AC185466.3_FG001	1	1	1	1	1	1
AC185471.3_FG005	0	1	1	1	0	1
AC185501.3_FG001	1	1	1	0	0	1
AC185501.3_FG006	1	1	1	1	1	1
AC185522.2_FG002	0	0	0	1	1	0
AC185593.3_FG003	1	1	1	1	0	1
AC185623.4_FG010	0	1	1	0	1	1
AC186013.3_FG001	1	1	1	0	0	1
AC186145.3_FG002	1	1	1	1	1	1
AC186164.3_FG001	1	1	1	0	1	1
AC186189.3_FG005	1	1	1	0	0	1
AC186417.3_FG006	0	0	1	0	0	0
AC186431.5_FG001	1	1	1	0	1	1
AC186500.3_FG001	0	0	0	1	1	1
AC186506.3_FG001	0	1	1	0	1	1
AC186512.3_FG007	1	1	1	1	0	1
AC186524.3_FG005	1	1	1	1	1	1
AC186581.3_FG003	1	0	0	1	0	0
AC186606.4_FG003	1	1	1	0	1	1
AC186684.4_FG001	1	1	1	0	1	1
AC186782.4_FG003	1	1	1	1	1	1
AC186815.3_FG003	1	1	1	1	1	1
AC187065.3_FG003	0	1	1	0	0	0
AC187090.3_FG011	1	0	1	1	1	1
AC187098.4_FG011	1	1	1	1	1	1
AC187157.4_FG001	0	1	0	1	1	1
AC187157.4_FG002	1	1	1	1	1	1
AC187157.4_FG005	1	1	1	1	1	1
AC187209.5_FG003	1	1	1	1	1	1
AC187222.4_FG001	0	0	0	0	1	0
AC187262.4_FG007	1	1	1	1	1	1
AC187263.4_FG001	1	1	1	1	1	1
AC187404.3_FG006	1	1	1	0	0	0
AC187551.3_FG002	1	1	1	1	1	1
AC187567.4_FG004	0	1	1	0	0	0
AC187879.3_FG001	1	0	1	0	0	1
AC187885.3_FG002	1	1	1	1	1	1
AC187891.3_FG006	1	1	1	1	1	1
AC188000.3_FG003	0	0	0	1	1	1
AC188023.3_FG005	1	1	1	1	1	1
AC188023.3_FG011	1	1	1	1	0	1
AC188296.3_FG004	1	1	1	0	0	0
AC188710.4_FG006	1	1	0	0	0	0
AC188721.3_FG001	1	0	0	0	0	0
AC188735.3_FG001	0	1	1	0	1	0
AC188756.2_FG004	0	0	0	0	1	0
AC188831.3_FG005	1	1	1	1	1	1
AC188838.3_FG005	1	1	1	1	1	1
AC189056.3_FG001	0	0	0	1	1	1
AC189280.3_FG001	0	0	0	1	1	1
AC189750.4_FG004	1	1	1	1	1	1
AC189792.3_FG005	1	1	1	0	1	1
AC189795.3_FG001	1	1	1	1	1	1
AC189879.3_FG003	1	1	1	1	1	1
AC189883.3_FG002	0	0	0	0	0	1
AC190526.3_FG004	1	1	1	1	1	1
AC190549.3_FG004	1	1	0	0	1	1
AC190570.3_FG003	1	1	1	1	0	1
AC190609.3_FG002	1	1	1	1	1	1
AC190609.3_FG003	1	1	1	1	1	1
AC190609.3_FG004	1	1	1	1	1	1
AC190628.4_FG007	1	1	1	1	1	1
AC190693.1_FG009	1	1	1	1	1	1
AC190740.2_FG004	1	0	1	1	0	1
AC190743.3_FG012	1	1	1	1	1	1
AC190750.2_FG014	1	1	1	1	1	1
AC190763.3_FG002	1	1	1	0	0	1
AC190771.2_FG003	1	1	1	1	1	1
AC190788.2_FG005	1	1	1	1	1	1
AC190792.2_FG006	0	1	1	1	1	1
AC190832.2_FG003	1	1	1	1	1	1
AC190832.2_FG006	1	1	1	0	0	1
AC190841.2_FG007	1	1	1	1	1	1
AC190882.3_FG003	1	1	1	1	0	1
AC190885.4_FG006	1	1	1	1	1	1
AC190909.3_FG004	1	1	1	1	1	1
AC190922.3_FG007	1	1	1	1	0	1
AC190925.2_FG002	1	1	1	1	1	1
AC190933.3_FG004	1	1	0	1	1	1
AC190985.3_FG006	1	1	1	0	0	0
AC190999.2_FG004	1	1	1	1	1	1
AC191009.3_FG004	1	1	1	1	1	1
AC191012.2_FG001	1	1	1	1	1	1
AC191042.4_FG001	1	1	1	1	1	1
AC191048.2_FG006	1	1	1	1	1	1
AC191049.3_FG007	1	1	1	1	1	1
AC191050.3_FG003	1	1	1	1	1	1
AC191069.3_FG004	1	1	1	1	1	1
AC191070.3_FG006	0	0	1	0	0	0
AC191113.2_FG002	1	1	1	1	1	1
AC191251.3_FG005	1	1	1	1	1	1
AC191254.3_FG001	1	1	1	1	1	1
AC191264.3_FG002	1	1	1	1	0	0
AC191283.3_FG004	1	1	1	0	0	1
AC191360.3_FG015	1	1	1	1	1	1
AC191412.3_FG005	1	1	1	0	1	1
AC191418.3_FG003	0	0	0	1	1	1
AC191539.4_FG001	1	1	1	1	0	1
AC191548.3_FG005	1	1	1	0	0	1
AC191575.2_FG001	1	1	1	0	0	0
AC191601.1_FG003	0	1	1	1	0	1
AC191686.3_FG002	1	1	1	0	1	0
AC191771.3_FG008	1	1	1	1	1	1
AC191778.3_FG001	1	1	1	1	1	1
AC191790.3_FG005	0	0	0	0	1	1
AC191804.4_FG002	0	1	1	0	1	1
AC192204.3_FG005	0	1	1	0	0	0
AC192244.3_FG001	1	1	1	1	1	1
AC192244.3_FG007	1	1	1	1	1	1
AC192362.3_FG002	1	1	1	1	1	1
AC192362.3_FG003	1	1	1	1	1	1
AC192367.2_FG002	1	1	1	1	1	1
AC192368.3_FG009	1	1	1	0	0	0
AC192372.3_FG003	1	1	1	1	1	1
AC192381.3_FG004	1	1	1	0	1	1
AC192451.3_FG001	1	1	1	1	1	1
AC192608.3_FG004	1	0	1	1	1	0
AC193353.3_FG002	1	1	1	0	1	1
AC193379.3_FG001	1	1	1	1	1	1
AC193402.3_FG004	1	1	1	0	0	1
AC193499.3_FG007	1	1	1	1	1	1
AC193630.3_FG004	1	1	1	0	1	1
AC193658.3_FG001	1	1	1	0	1	1
AC193754.3_FG008	1	1	1	1	1	1
AC193756.3_FG001	1	1	1	1	1	1
AC193787.3_FG008	1	1	1	1	1	1
AC194005.3_FG004	0	0	0	1	1	1
AC194022.3_FG013	1	1	1	1	1	1
AC194022.3_FG014	1	1	1	0	1	1
AC194039.4_FG009	1	1	1	1	1	1
AC194103.3_FG006	1	1	1	1	1	1
AC194112.3_FG001	1	1	1	1	1	1
AC194158.3_FG005	1	1	1	1	1	1
AC194176.3_FG002	1	0	1	1	1	1
AC194214.3_FG002	0	1	1	1	1	1
AC194264.3_FG006	1	1	1	1	0	0
AC194341.4_FG002	1	1	1	1	1	1
AC194341.4_FG004	1	1	1	1	1	1
AC194389.3_FG001	1	1	1	1	1	1
AC194402.2_FG004	1	1	1	1	1	1
AC194410.3_FG002	1	1	1	0	0	0
AC194425.3_FG005	1	1	1	1	1	1
AC194485.3_FG002	1	1	1	0	0	0
AC194592.2_FG001	0	0	0	1	1	1
AC194609.2_FG003	1	1	1	1	1	1
AC194666.2_FG010	1	1	0	1	1	1
AC194670.2_FG001	0	0	0	1	1	1
AC194712.3_FG002	0	0	0	1	1	1
AC194905.2_FG003	1	1	1	0	0	1
AC194914.3_FG002	1	1	1	1	1	1
AC194937.3_FG004	1	1	1	1	1	1
AC194965.4_FG001	1	1	1	1	1	1
AC194965.4_FG004	0	1	1	0	1	1
AC194970.5_FG001	1	1	1	1	1	1
AC194970.5_FG002	1	1	1	1	1	1
AC194970.5_FG004	1	1	1	1	1	1
AC194970.5_FG005	1	1	1	1	1	1
AC194970.5_FG009	1	1	1	1	1	1
AC194974.3_FG001	1	1	1	1	1	1
AC194974.3_FG005	1	1	1	1	1	1
AC194980.3_FG002	1	1	1	1	0	0
AC195147.3_FG008	1	1	1	1	1	1
AC195154.3_FG004	1	1	1	1	1	1
AC195172.3_FG001	1	1	1	1	1	1
AC195235.3_FG003	1	1	1	1	1	1
AC195253.3_FG002	1	1	1	1	0	0
AC195331.3_FG008	1	1	1	1	1	1
AC195340.3_FG001	1	1	1	1	1	1
AC195340.3_FG002	1	1	1	1	1	1
AC195340.3_FG004	0	1	1	0	0	0
AC195340.3_FG005	1	1	1	1	1	1
AC195351.3_FG001	0	1	1	1	1	1
AC195351.3_FG003	1	1	1	1	0	1
AC195402.3_FG001	1	1	1	1	1	0
AC195587.4_FG004	1	1	1	1	1	1
AC195785.3_FG004	1	1	1	1	1	1
AC195796.3_FG001	0	0	0	0	0	1
AC195807.3_FG004	1	1	1	1	1	1
AC195826.2_FG006	1	1	1	1	1	1
AC195860.3_FG005	1	1	1	1	1	1
AC195860.3_FG006	1	1	1	1	1	1
AC195874.2_FG002	1	1	1	1	1	1
AC195914.2_FG003	0	0	1	0	0	0
AC195954.3_FG001	1	0	1	0	0	1
AC195957.3_FG003	1	1	1	1	1	1
AC195999.3_FG005	1	1	0	0	0	0
AC196002.2_FG002	1	1	1	0	1	1
AC196025.3_FG015	0	0	1	0	0	0
AC196043.3_FG005	1	1	1	1	1	1
AC196059.3_FG003	1	1	1	1	1	1
AC196066.3_FG003	1	1	1	1	1	1
AC196090.3_FG006	1	1	1	1	1	1
AC196156.3_FG003	1	1	1	1	1	1
AC196170.2_FG003	1	1	1	1	1	1
AC196202.3_FG007	1	1	1	1	1	1
AC196259.2_FG010	0	0	0	1	0	1
AC196278.2_FG003	1	1	1	1	0	1
AC196278.2_FG004	1	1	1	1	0	0
AC196394.3_FG002	1	1	1	0	0	1
AC196395.3_FG001	0	0	1	1	0	0
AC196426.3_FG007	1	1	1	1	1	1
AC196431.2_FG001	0	1	1	0	0	0
AC196465.3_FG006	1	1	1	1	1	1
AC196475.3_FG004	1	1	1	1	1	1
AC196475.3_FG005	1	1	1	1	1	1
AC196488.3_FG007	1	1	1	1	1	1
AC196489.3_FG002	1	1	1	1	1	1
AC196575.3_FG007	0	0	1	0	1	0
AC196637.2_FG002	1	1	1	1	1	1
AC196708.3_FG006	0	0	1	0	1	0
AC196954.2_FG012	1	1	0	0	1	0
AC196957.3_FG005	0	1	1	0	1	1
AC196961.2_FG003	1	1	1	1	1	1
AC196978.5_FG007	1	1	1	1	1	1
AC196984.3_FG001	0	0	1	0	0	0
AC197013.3_FG003	1	1	1	1	0	1
AC197029.3_FG003	1	1	1	1	0	1
AC197038.3_FG001	1	1	1	1	1	1
AC197047.3_FG001	1	1	1	1	1	1
AC197056.3_FG002	1	1	1	1	1	1
AC197056.3_FG005	1	1	1	1	1	1
AC197122.3_FG003	1	1	1	1	1	1
AC197146.3_FG001	1	1	1	1	1	1
AC197230.3_FG001	1	1	1	1	1	1
AC197246.3_FG001	1	1	1	1	1	1
AC197340.3_FG003	1	1	1	0	1	0
AC197377.3_FG001	1	1	1	0	0	0
AC197387.3_FG004	1	1	1	1	1	1
AC197477.3_FG002	1	1	1	1	1	1
AC197545.3_FG002	1	1	1	1	0	1
AC197555.3_FG008	1	1	1	1	1	1
AC197575.3_FG008	0	1	1	0	0	1
AC197578.4_FG001	1	1	1	1	1	1
AC197583.2_FG003	1	1	1	0	0	0
AC197672.3_FG002	1	1	1	1	1	1
AC197699.3_FG003	1	1	1	1	1	1
AC197699.3_FG008	0	0	0	1	1	1
AC197705.4_FG001	1	1	1	1	0	0
AC197705.4_FG003	1	1	1	1	1	1
AC197705.4_FG004	1	1	0	0	0	1
AC197705.4_FG006	1	1	1	1	1	1
AC197705.4_FG007	1	1	1	1	1	1
AC197705.4_FG011	1	1	1	1	1	1
AC197714.3_FG004	1	1	1	1	1	1
AC197717.3_FG002	1	1	1	1	1	1
AC197718.3_FG002	1	0	1	1	1	1
AC197757.3_FG002	1	1	1	1	1	1
AC197757.3_FG003	1	1	1	0	0	0
AC197764.4_FG003	1	0	0	1	1	1
AC197771.3_FG001	1	1	1	1	1	1
AC197783.3_FG005	1	1	1	1	1	1
AC197909.3_FG002	0	0	1	0	0	0
AC198019.2_FG004	1	1	1	0	0	0
AC198169.4_FG004	1	1	1	1	1	1
AC198229.4_FG002	1	1	1	1	1	1
AC198230.4_FG003	1	1	1	1	1	1
AC198291.3_FG001	1	1	1	0	1	1
AC198324.3_FG003	0	0	0	1	1	1
AC198352.4_FG005	1	1	1	1	1	1
AC198353.5_FG004	1	1	1	1	1	1
AC198361.3_FG004	1	1	1	1	1	1
AC198366.3_FG004	1	1	1	1	1	1
AC198380.3_FG001	0	0	1	0	0	0
AC198382.3_FG001	1	1	1	1	1	1
AC198386.3_FG001	1	0	1	0	0	0
AC198393.3_FG001	1	1	1	1	0	1
AC198418.3_FG005	1	1	1	1	1	1
AC198481.3_FG004	1	1	1	1	1	1
AC198490.3_FG003	1	1	1	1	0	1
AC198509.3_FG004	0	1	1	1	1	1
AC198518.3_FG002	1	1	1	1	1	1
AC198518.3_FG003	1	1	1	1	1	1
AC198725.4_FG004	1	1	1	1	1	1
AC198725.4_FG007	1	1	1	1	1	1
AC198901.4_FG004	1	0	1	1	1	1
AC198923.4_FG002	1	1	1	1	1	1
AC198982.3_FG006	1	1	1	1	1	1
AC199001.3_FG005	1	1	1	1	1	1
AC199039.3_FG003	1	1	1	1	1	1
AC199058.2_FG001	1	1	1	1	1	1
AC199067.2_FG004	1	1	1	1	1	1
AC199068.2_FG017	1	1	1	1	1	1
AC199175.2_FG006	1	1	1	1	1	1
AC199183.3_FG001	1	1	1	1	1	1
AC199194.3_FG002	1	1	1	1	1	1
AC199198.3_FG002	1	1	1	1	1	1
AC199315.4_FG001	1	1	1	1	1	1
AC199355.3_FG004	0	1	1	1	0	1
AC199363.4_FG003	1	1	1	1	1	1
AC199382.3_FG005	0	1	1	0	1	1
AC199384.3_FG002	0	1	1	0	0	0
AC199439.4_FG005	0	0	0	0	1	0
AC199487.4_FG003	1	1	1	1	1	1
AC199526.5_FG001	0	1	1	1	1	1
AC199526.5_FG002	1	1	1	1	1	1
AC199526.5_FG003	1	1	1	1	1	1
AC199541.4_FG001	0	0	1	0	0	0
AC199541.4_FG007	0	0	0	1	1	1
AC199571.3_FG001	1	1	1	1	1	1
AC199571.3_FG003	1	1	1	0	1	1
AC199571.3_FG004	1	1	1	1	1	1
AC199703.3_FG003	1	1	1	1	1	1
AC199705.3_FG008	0	0	1	0	0	1
AC199765.4_FG008	1	1	1	1	1	1
AC199768.4_FG008	0	1	0	0	0	0
AC199782.5_FG001	1	1	1	1	1	1
AC199782.5_FG002	1	1	1	1	1	1
AC199782.5_FG003	1	1	1	1	1	1
AC199826.4_FG003	1	0	1	1	1	1
AC199873.4_FG002	0	0	0	1	1	1
AC199908.4_FG002	0	0	1	0	0	0
AC199911.5_FG001	1	1	1	1	1	1
AC199956.4_FG003	1	1	0	1	0	1
AC200057.4_FG006	1	1	0	0	1	1
AC200057.4_FG007	1	1	1	1	1	1
AC200099.4_FG006	1	0	0	0	0	0
AC200112.4_FG008	1	1	1	0	0	0
AC200138.3_FG003	1	1	1	0	1	1
AC200207.2_FG001	1	1	1	1	1	1
AC200210.1_FG006	1	1	1	1	1	1
AC200240.3_FG002	1	1	1	1	1	1
AC200287.4_FG006	1	1	1	1	0	1
AC200565.4_FG001	1	1	1	0	0	0
AC200725.4_FG003	1	1	1	1	1	1
AC200739.5_FG001	1	1	1	0	0	1
AC200753.3_FG003	1	1	1	1	1	1
AC201797.4_FG006	1	1	1	1	1	1
AC201815.4_FG001	1	1	1	1	1	1
AC201832.3_FG006	1	0	0	1	0	0
AC201891.3_FG001	1	1	1	1	1	1
AC201985.4_FG003	1	1	1	1	1	1
AC202000.4_FG006	0	0	1	0	0	0
AC202011.3_FG010	1	1	1	1	1	1
AC202073.4_FG001	1	1	1	1	1	1
AC202092.2_FG003	0	0	1	1	0	1
AC202107.3_FG001	1	1	1	1	1	1
AC202178.3_FG002	0	0	1	0	0	1
AC202181.3_FG010	1	1	1	1	1	1
AC202185.4_FG004	1	1	1	1	1	1
AC202417.5_FG002	0	0	1	1	1	1
AC202432.3_FG006	1	1	0	0	0	0
AC202435.3_FG001	1	1	1	1	1	1
AC202549.3_FG008	1	1	1	0	1	1
AC202561.3_FG007	0	1	1	0	1	0
AC202864.3_FG002	1	1	1	1	1	1
AC202911.3_FG002	1	0	1	0	0	0
AC202915.3_FG002	1	1	1	1	1	1
AC202930.4_FG007	1	1	1	1	1	1
AC202950.3_FG008	1	1	0	1	0	1
AC203019.3_FG001	1	1	1	0	0	0
AC203031.3_FG002	1	1	1	1	1	1
AC203048.3_FG001	1	1	1	1	0	1
AC203093.3_FG001	1	1	1	1	0	1
AC203159.3_FG009	1	0	0	1	1	1
AC203173.3_FG001	0	1	0	1	1	1
AC203173.3_FG002	0	0	0	1	0	0
AC203173.3_FG004	1	1	1	1	1	1
AC203237.3_FG001	0	0	1	0	0	0
AC203244.4_FG001	1	1	1	1	1	1
AC203257.2_FG003	0	1	1	1	1	1
AC203294.3_FG012	1	1	1	1	0	0
AC203307.4_FG001	1	1	1	1	1	1
AC203366.4_FG001	1	1	1	1	0	1
AC203394.3_FG004	1	0	0	1	0	1
AC203401.3_FG003	1	1	1	0	1	1
AC203408.4_FG003	1	1	1	1	0	0
AC203424.3_FG001	1	1	1	1	1	1
AC203430.3_FG007	1	1	0	1	1	1
AC203439.3_FG005	1	1	1	1	1	1
AC203535.4_FG001	1	1	1	1	1	1
AC203535.4_FG002	1	1	1	1	1	1
AC203535.4_FG004	1	1	0	1	1	1
AC203535.4_FG006	1	1	1	1	1	1
AC203570.4_FG005	1	1	1	1	1	1
AC203571.3_FG001	1	1	1	1	1	1
AC203672.3_FG001	1	1	1	1	0	0
AC203752.5_FG002	1	1	1	1	0	1
AC203753.4_FG006	1	1	1	1	1	1
AC203753.4_FG007	1	1	1	1	1	1
AC203754.4_FG008	1	1	1	1	1	1
AC203761.3_FG002	1	1	1	1	1	1
AC203777.3_FG001	0	0	1	0	1	1
AC203834.4_FG004	0	0	0	1	1	1
AC203841.3_FG002	1	1	1	1	1	1
AC203841.3_FG009	1	1	1	1	1	1
AC203862.4_FG002	1	1	1	1	1	1
AC203865.3_FG001	1	1	1	1	1	1
AC203909.3_FG006	1	1	1	1	1	1
AC203955.3_FG005	1	1	0	0	0	1
AC203957.3_FG004	0	1	1	1	1	1
AC203966.5_FG003	1	1	1	1	1	1
AC203966.5_FG005	1	1	1	1	1	1
AC203972.3_FG001	0	0	0	1	1	1
AC203976.4_FG001	0	0	0	0	0	1
AC203985.4_FG005	1	1	1	1	1	1
AC203989.4_FG001	1	1	1	1	1	1
AC204048.3_FG002	1	0	0	1	1	1
AC204051.3_FG001	1	1	0	0	1	1
AC204070.3_FG004	1	1	1	1	0	1
AC204254.3_FG001	1	1	1	1	1	1
AC204271.3_FG003	1	1	1	1	1	1
AC204277.3_FG006	1	1	1	1	1	1
AC204292.4_FG002	1	1	1	1	1	1
AC204292.4_FG003	0	1	0	1	1	1
AC204292.4_FG005	1	1	1	1	1	1
AC204298.3_FG006	1	1	1	0	0	0
AC204300.3_FG003	1	0	0	0	0	0
AC204359.3_FG005	1	1	1	1	1	1
AC204472.3_FG002	1	1	1	1	1	1
AC204502.4_FG006	1	1	1	1	1	1
AC204519.3_FG003	1	1	1	1	1	1
AC204530.4_FG002	1	1	1	1	1	1
AC204530.4_FG003	1	1	0	1	0	1
AC204530.4_FG006	1	1	1	1	1	1
AC204539.4_FG001	1	1	1	1	1	1
AC204539.4_FG002	1	1	1	1	1	1
AC204539.4_FG003	1	1	1	1	1	1
AC204563.3_FG011	0	0	1	1	0	0
AC204604.3_FG008	1	1	1	1	1	1
AC204611.4_FG001	0	0	0	0	0	1
AC204641.5_FG001	1	1	0	0	0	0
AC204662.3_FG005	1	1	1	1	1	1
AC204711.3_FG002	1	1	1	1	1	1
AC204711.3_FG003	1	1	1	1	1	1
AC204712.3_FG002	1	1	1	1	1	1
AC204763.2_FG001	1	1	1	1	1	1
AC204868.3_FG004	1	1	0	1	1	1
AC204891.4_FG001	1	1	1	1	1	1
AC204897.3_FG007	1	1	0	0	0	0
AC204931.3_FG002	1	0	0	1	1	1
AC204931.3_FG004	1	0	0	0	0	0
AC204953.3_FG002	1	1	1	0	0	1
AC205008.4_FG002	1	1	1	1	1	1
AC205033.4_FG004	1	1	1	1	1	1
AC205035.3_FG004	0	0	0	1	1	1
AC205057.3_FG002	1	1	1	1	1	1
AC205057.3_FG004	1	1	1	1	1	1
AC205077.3_FG003	1	1	1	1	1	1
AC205100.3_FG001	1	1	1	1	1	1
AC205122.4_FG003	1	1	1	1	1	1
AC205122.4_FG010	1	1	1	0	0	1
AC205320.3_FG004	1	1	1	1	1	1
AC205326.3_FG002	1	1	1	1	1	1
AC205336.3_FG003	0	0	1	0	0	1
AC205362.4_FG002	1	1	1	1	1	1
AC205376.4_FG008	1	1	1	1	1	1
AC205379.3_FG012	0	0	0	1	1	1
AC205419.3_FG001	1	1	1	1	1	1
AC205466.3_FG003	0	1	0	1	0	0
AC205470.3_FG008	1	1	0	1	0	0
AC205471.4_FG003	1	1	1	1	1	1
AC205471.4_FG007	1	1	1	1	1	1
AC205471.4_FG008	1	1	1	1	1	1
AC205484.3_FG005	1	1	1	1	1	1
AC205485.3_FG011	0	0	0	1	0	0
AC205490.4_FG004	1	1	1	1	1	1
AC205496.3_FG002	1	1	1	1	1	1
AC205513.3_FG003	1	1	1	0	1	1
AC205521.3_FG003	1	1	1	1	1	1
AC205558.3_FG002	1	1	1	1	1	1
AC205574.3_FG006	1	1	1	1	1	1
AC205608.4_FG004	1	1	1	1	1	1
AC205615.4_FG002	1	1	1	0	1	0
AC205664.3_FG001	0	0	0	1	1	1
AC205673.3_FG006	1	1	1	1	1	1
AC205677.3_FG001	1	1	1	1	1	1
AC205703.4_FG001	1	1	1	1	1	1
AC205703.4_FG002	1	1	1	1	1	1
AC205703.4_FG005	1	1	1	1	1	1
AC205703.4_FG006	1	1	1	1	1	1
AC205703.4_FG010	1	1	1	1	1	1
AC205709.3_FG001	0	1	0	1	1	1
AC205722.3_FG004	1	1	1	0	1	1
AC205725.3_FG010	1	1	1	1	1	1
AC205730.3_FG002	1	1	1	1	0	1
AC205735.3_FG006	1	1	1	1	1	1
AC205813.4_FG008	1	1	1	1	1	0
AC205833.3_FG002	1	1	1	1	1	1
AC205853.3_FG014	1	0	1	0	0	0
AC205886.3_FG001	1	1	1	1	1	1
AC205907.3_FG004	1	1	1	0	0	1
AC205982.3_FG014	0	0	0	1	1	1
AC206030.4_FG001	1	1	0	1	1	1
AC206156.3_FG003	1	1	1	1	1	0
AC206165.3_FG007	0	1	1	0	0	0
AC206165.3_FG019	1	1	1	0	1	1
AC206184.4_FG002	0	0	0	1	1	1
AC206194.3_FG003	1	1	1	0	0	1
AC206198.3_FG001	1	1	1	0	1	1
AC206201.3_FG004	1	1	1	1	1	1
AC206223.3_FG001	1	1	1	1	1	1
AC206223.3_FG006	1	1	1	1	1	1
AC206223.3_FG007	1	0	1	1	0	1
AC206223.3_FG010	1	1	1	1	1	1
AC206259.3_FG003	1	1	1	1	1	1
AC206265.3_FG006	1	1	1	1	1	1
AC206274.3_FG008	0	0	0	1	1	1
AC206319.2_FG004	0	1	1	0	1	1
AC206425.3_FG002	1	1	1	1	1	1
AC206425.3_FG004	1	1	1	0	1	1
AC206582.2_FG002	1	1	1	1	0	1
AC206642.4_FG001	1	1	1	1	1	1
AC206700.3_FG003	0	1	1	0	0	0
AC206764.4_FG001	0	0	0	1	0	0
AC206788.3_FG008	1	1	1	1	1	1
AC206788.3_FG015	0	1	0	0	0	0
AC206840.3_FG002	1	1	1	1	1	1
AC206901.3_FG005	1	1	1	1	1	1
AC206941.2_FG002	1	1	1	1	1	1
AC206951.3_FG016	1	1	1	1	1	1
AC206951.3_FG017	1	1	1	1	1	1
AC206968.3_FG003	1	1	1	1	1	1
AC206989.4_FG002	1	1	1	1	1	1
AC206999.1_FG002	0	1	1	0	1	1
AC207043.3_FG002	1	1	1	0	1	1
AC207107.4_FG001	1	1	1	1	1	1
AC207188.3_FG002	1	1	1	0	1	1
AC207205.3_FG004	0	1	0	1	0	1
AC207225.3_FG003	1	1	1	1	0	1
AC207254.3_FG005	1	1	1	1	0	1
AC207260.3_FG003	1	1	1	1	1	1
AC207265.3_FG002	1	1	1	1	1	1
AC207321.3_FG003	1	1	1	1	0	0
AC207342.3_FG007	1	1	1	1	1	1
AC207342.3_FG008	1	1	1	1	1	1
AC207347.3_FG005	1	1	1	1	1	1
AC207383.3_FG003	1	1	1	0	0	0
AC207472.3_FG001	1	1	1	1	1	1
AC207533.2_FG002	1	1	1	1	0	1
AC207619.3_FG001	1	1	1	1	0	0
AC207628.4_FG003	1	1	1	1	1	1
AC207628.4_FG009	1	1	1	1	1	1
AC207628.4_FG010	1	1	1	1	1	1
AC207628.4_FG011	1	1	1	1	1	1
AC207652.3_FG001	1	1	1	1	1	1
AC207656.3_FG002	1	1	1	1	1	1
AC207728.2_FG003	1	1	1	1	1	1
AC207755.3_FG005	1	1	1	1	1	1
AC207756.3_FG001	1	1	1	1	1	1
AC207790.2_FG001	0	0	1	1	1	1
AC207803.3_FG003	1	1	1	1	0	1
AC207888.3_FG009	1	1	0	1	1	1
AC207890.3_FG002	1	1	1	1	1	1
AC208023.3_FG001	1	1	1	1	1	1
AC208031.3_FG002	1	1	1	1	1	1
AC208031.3_FG005	1	0	0	0	0	0
AC208082.3_FG008	1	1	1	1	1	1
AC208110.2_FG001	0	1	0	0	0	1
AC208110.2_FG005	1	1	1	0	0	1
AC208110.2_FG006	1	1	1	1	1	1
AC208110.2_FG007	0	0	0	1	1	1
AC208113.3_FG009	1	1	1	1	1	1
AC208201.3_FG001	1	1	1	1	1	1
AC208201.3_FG002	1	1	1	1	1	1
AC208204.3_FG006	1	1	1	1	1	1
AC208217.3_FG001	1	1	1	1	1	1
AC208221.3_FG002	0	0	0	0	0	1
AC208327.4_FG002	1	1	1	1	1	1
AC208327.4_FG003	1	1	1	1	1	1
AC208327.4_FG006	1	1	1	1	1	1
AC208341.4_FG005	1	1	1	1	1	1
AC208341.4_FG006	1	1	1	1	1	1
AC208341.4_FG008	1	1	1	1	0	1
AC208346.3_FG004	1	1	1	1	1	1
AC208434.3_FG001	1	1	1	1	0	1
AC208436.3_FG007	1	1	1	1	1	1
AC208440.3_FG003	1	1	1	1	1	1
AC208454.3_FG002	0	1	1	0	0	0
AC208458.3_FG011	0	1	1	1	1	1
AC208571.4_FG001	1	1	1	1	1	1
AC208576.3_FG001	1	1	1	1	0	1
AC208577.3_FG005	1	0	1	0	0	1
AC208606.3_FG007	1	0	1	1	1	1
AC208610.3_FG010	1	1	1	0	1	1
AC208711.3_FG005	0	0	0	1	0	1
AC208724.3_FG001	1	1	0	1	0	0
AC208826.3_FG004	1	1	1	1	1	1
AC208892.3_FG005	1	1	1	1	1	1
AC208895.3_FG004	1	0	0	0	1	0
AC208897.3_FG003	1	1	1	1	1	1
AC208897.3_FG004	1	0	0	1	0	0
AC208916.3_FG003	1	1	1	1	1	1
AC209015.3_FG004	0	1	1	1	0	1
AC209062.3_FG002	0	0	0	1	1	1
AC209080.3_FG004	0	0	1	0	0	1
AC209093.3_FG006	1	1	1	1	1	1
AC209206.3_FG004	1	1	1	1	1	1
AC209206.3_FG011	1	1	1	1	1	1
AC209208.3_FG001	1	1	1	1	1	1
AC209208.3_FG002	1	1	1	1	1	1
AC209208.3_FG005	1	1	1	1	1	1
AC209212.3_FG005	1	0	1	0	0	0
AC209213.4_FG002	1	1	1	1	0	1
AC209242.3_FG003	1	1	1	1	1	1
AC209257.4_FG003	1	1	1	1	1	1
AC209257.4_FG006	0	1	1	0	0	0
AC209257.4_FG008	1	1	1	1	1	1
AC209374.4_FG002	1	1	1	1	1	1
AC209460.3_FG002	1	1	1	1	1	1
AC209626.2_FG013	1	1	1	1	1	1
AC209651.2_FG001	0	0	0	1	1	1
AC209664.3_FG002	1	1	1	1	1	1
AC209705.3_FG004	1	1	1	1	1	1
AC209718.1_FG009	1	1	1	1	1	1
AC209784.3_FG007	1	1	1	1	1	1
AC209784.3_FG011	1	1	1	1	1	1
AC209810.3_FG002	1	1	1	1	1	1
AC209819.3_FG003	1	0	0	0	1	0
AC209819.3_FG005	1	1	1	1	1	1
AC209819.3_FG009	1	1	1	1	1	1
AC209819.3_FG012	1	1	1	1	1	1
AC209835.4_FG004	1	1	1	1	1	1
AC209845.4_FG010	1	1	1	1	1	1
AC209858.4_FG002	1	1	1	1	1	1
AC209858.4_FG004	1	1	1	1	1	1
AC209859.2_FG006	1	1	1	0	0	0
AC209877.3_FG002	1	1	1	1	1	1
AC209898.2_FG004	1	1	1	1	1	1
AC209946.4_FG002	0	0	0	1	1	1
AC209987.4_FG002	1	1	1	1	1	1
AC210003.2_FG004	1	1	1	1	1	1
AC210013.4_FG003	1	1	1	1	1	1
AC210013.4_FG008	1	1	1	1	1	1
AC210013.4_FG009	1	1	1	1	1	1
AC210013.4_FG011	1	1	1	1	1	1
AC210013.4_FG012	1	1	1	1	1	1
AC210013.4_FG013	1	1	1	1	1	1
AC210013.4_FG014	1	1	1	1	1	1
AC210013.4_FG016	1	1	1	1	1	1
AC210013.4_FG018	1	1	1	1	1	1
AC210013.4_FG019	1	1	1	1	1	1
AC210023.3_FG014	1	1	1	1	1	1
AC210023.3_FG015	1	1	1	1	1	1
AC210035.3_FG002	0	1	1	1	1	1
AC210046.4_FG002	1	0	0	1	1	1
AC210158.3_FG004	1	1	1	1	1	1
AC210168.4_FG003	1	1	1	1	1	1
AC210173.4_FG002	1	1	1	1	1	1
AC210173.4_FG005	1	1	1	1	1	1
AC210193.4_FG002	1	1	1	1	1	1
AC210199.4_FG003	1	1	1	1	1	1
AC210204.3_FG002	1	1	1	1	1	1
AC210280.4_FG002	1	1	1	0	1	0
AC210303.3_FG001	1	1	1	1	1	1
AC210314.3_FG006	1	1	1	1	1	1
AC210517.3_FG003	1	1	1	1	1	1
AC210529.3_FG004	1	1	1	1	1	1
AC210593.3_FG001	0	1	1	0	0	1
AC210595.3_FG004	1	1	1	1	1	1
AC210598.3_FG003	1	1	1	1	1	1
AC210616.4_FG005	1	1	1	1	1	1
AC210669.3_FG001	1	1	1	1	1	1
AC210727.4_FG002	0	0	0	1	1	1
AC210741.4_FG008	1	1	1	0	0	1
AC210809.4_FG006	0	0	1	1	1	1
AC210816.3_FG006	1	1	1	1	1	1
AC210848.3_FG004	1	1	1	1	1	1
AC210892.4_FG006	0	0	0	0	1	1
AC210961.3_FG005	1	1	1	1	1	1
AC211164.5_FG003	1	1	1	1	1	1
AC211164.5_FG004	1	1	1	1	1	1
AC211175.3_FG005	1	1	1	1	1	1
AC211190.4_FG004	1	1	1	1	1	1
AC211192.3_FG003	0	1	1	0	1	0
AC211261.3_FG017	0	0	0	1	1	0
AC211269.3_FG003	1	1	1	0	0	1
AC211276.4_FG008	1	1	1	1	1	1
AC211325.4_FG003	1	0	0	0	0	0
AC211327.4_FG002	0	1	1	0	0	0
AC211327.4_FG005	1	1	1	1	1	1
AC211349.4_FG001	1	1	1	1	1	1
AC211357.4_FG004	1	1	1	1	1	1
AC211390.3_FG001	1	1	1	1	1	1
AC211394.4_FG004	1	1	1	1	1	1
AC211401.4_FG003	1	1	1	1	1	1
AC211467.4_FG002	1	1	1	1	1	1
AC211471.3_FG002	1	1	1	1	1	1
AC211474.3_FG006	1	1	1	1	1	1
AC211514.2_FG003	1	0	0	0	0	0
AC211532.3_FG001	1	1	1	1	1	1
AC211588.3_FG002	1	1	1	1	1	1
AC211589.3_FG003	0	0	0	1	1	1
AC211652.4_FG001	1	1	1	1	1	1
AC211652.4_FG002	1	1	1	1	1	1
AC211705.3_FG001	1	1	1	0	1	1
AC211737.3_FG012	1	1	1	1	0	1
AC211764.3_FG010	1	1	1	1	1	1
AC211892.4_FG002	1	1	1	1	1	1
AC211910.4_FG005	1	1	1	1	0	1
AC212035.3_FG008	1	1	1	1	1	1
AC212040.2_FG006	1	1	1	0	0	0
AC212068.4_FG005	1	1	1	1	1	1
AC212112.4_FG002	1	1	1	1	1	1
AC212186.3_FG011	1	1	1	1	1	1
AC212351.4_FG001	1	1	1	1	1	1
AC212353.4_FG004	1	1	1	1	1	1
AC212449.4_FG007	1	0	0	0	1	0
AC212467.3_FG001	1	1	1	1	1	1
AC212565.3_FG001	1	1	1	1	1	1
AC212565.3_FG002	1	1	1	1	1	1
AC212570.3_FG006	1	1	1	1	1	1
AC212574.4_FG002	1	0	0	1	0	1
AC212575.3_FG002	1	1	1	1	1	1
AC212684.3_FG012	1	1	1	1	1	1
AC212728.3_FG001	1	1	1	1	1	1
AC212732.4_FG005	0	1	0	0	0	0
AC212754.3_FG004	1	1	1	1	1	1
AC212809.2_FG002	1	1	0	0	0	1
AC212827.3_FG005	1	1	1	1	1	1
AC212835.3_FG001	1	1	1	1	1	1
AC212835.3_FG007	1	1	1	1	1	1
AC212859.3_FG007	1	1	1	1	1	1
AC212859.3_FG008	0	0	0	0	1	0
AC212898.2_FG006	1	1	1	0	0	0
AC212967.3_FG001	0	0	0	1	0	0
AC213050.3_FG001	1	1	1	1	1	1
AC213050.3_FG002	1	1	1	1	1	1
AC213099.3_FG001	1	1	1	1	1	1
AC213099.3_FG002	1	1	1	1	1	1
AC213432.2_FG004	1	1	1	1	1	1
AC213455.3_FG008	1	1	0	0	0	0
AC213463.3_FG002	1	1	1	1	1	1
AC213463.3_FG004	1	1	1	1	1	1
AC213463.3_FG006	1	1	1	0	0	0
AC213463.3_FG007	1	1	1	1	1	1
AC213463.3_FG009	1	1	0	0	1	0
AC213521.3_FG005	1	1	1	1	1	1
AC213600.3_FG002	1	1	1	1	1	1
AC213612.3_FG002	1	1	1	1	1	1
AC213621.5_FG002	1	1	1	1	0	1
AC213621.5_FG004	1	1	1	1	1	1
AC213654.3_FG001	1	1	1	1	1	1
AC213654.3_FG003	1	1	1	1	1	1
AC213654.3_FG004	1	1	1	1	1	1
AC213654.3_FG005	1	1	1	1	1	1
AC213654.3_FG006	1	1	1	1	0	0
AC213693.3_FG003	1	1	1	1	1	1
AC213772.2_FG001	1	1	0	0	1	0
AC213857.4_FG003	1	0	1	1	1	0
AC213884.3_FG001	1	1	1	1	1	1
AC213884.3_FG002	1	1	1	1	1	1
AC213981.3_FG001	1	1	1	1	1	1
AC214040.3_FG009	0	0	0	1	0	1
AC214119.3_FG009	1	1	1	1	1	1
AC214137.3_FG003	1	1	1	0	1	1
AC214147.3_FG002	1	1	1	1	1	1
AC214168.3_FG001	1	1	1	1	1	1
AC214256.3_FG005	0	0	1	0	0	0
AC214266.3_FG002	1	1	1	1	1	1
AC214267.3_FG004	1	1	1	1	1	1
AC214267.3_FG010	0	1	0	0	0	0
AC214350.3_FG007	1	1	1	1	1	1
AC214358.3_FG001	1	1	1	0	1	1
AC214359.3_FG003	1	1	1	0	0	0
AC214360.3_FG001	1	1	1	0	0	0
AC214448.3_FG007	1	1	1	1	1	1
AC214451.3_FG005	1	1	1	1	1	1
AC214502.2_FG009	1	1	1	1	1	1
AC214507.3_FG001	1	1	1	1	1	1
AC214517.2_FG002	1	1	1	0	0	0
AC214534.3_FG010	1	1	1	1	1	1
AC214602.3_FG012	1	1	1	1	1	1
AC214613.3_FG003	0	1	1	0	0	0
AC214635.3_FG002	1	1	1	1	1	1
AC214635.3_FG006	1	1	1	1	1	1
AC214640.3_FG003	1	1	1	1	1	1
AC214648.3_FG001	1	1	1	1	1	1
AC214648.3_FG003	1	1	1	1	1	1
AC214743.3_FG002	0	1	1	0	1	1
AC214817.3_FG004	1	1	1	1	1	1
AC215181.3_FG004	0	0	1	1	1	1
AC215198.3_FG002	1	1	1	1	1	1
AC215201.3_FG005	1	1	1	1	1	1
AC215201.3_FG008	1	1	1	1	1	1
AC215244.3_FG002	1	1	1	1	1	1
AC215260.3_FG001	1	1	1	1	1	1
AC215260.3_FG004	1	1	1	1	1	1
AC215309.3_FG001	1	0	1	1	1	1
AC215501.3_FG008	1	1	1	0	1	0
AC215607.3_FG004	1	1	1	0	0	1
AC215690.3_FG002	1	1	1	1	1	1
AC215723.3_FG001	1	1	1	1	1	1
AC215874.3_FG003	1	1	1	1	1	1
AC215907.3_FG003	0	1	1	0	1	1
AC216010.3_FG001	1	1	1	1	1	1
AC216067.3_FG002	1	1	1	1	1	1
AC216201.3_FG005	1	1	1	0	0	1
AC216247.3_FG001	1	1	1	1	1	1
AC216247.3_FG004	1	1	1	1	0	1
AC216247.3_FG005	1	1	1	1	0	1
AC216264.3_FG001	1	1	1	1	1	1
AC216353.2_FG005	1	1	1	1	1	1
AC216731.3_FG001	0	0	1	0	0	0
AC216793.3_FG008	0	0	0	1	0	0
AC216867.3_FG003	0	0	0	1	1	1
AC216870.3_FG005	1	1	0	1	1	1
AC216871.3_FG001	1	1	1	1	1	1
AC216872.3_FG002	1	1	1	1	1	1
AC216886.3_FG002	1	1	1	1	1	1
AC217050.4_FG001	1	1	1	1	1	1
AC217050.4_FG004	1	1	1	1	1	1
AC217050.4_FG006	1	1	1	1	1	1
AC217051.3_FG005	1	1	1	1	1	1
AC217121.3_FG007	1	1	1	1	1	1
AC217241.3_FG004	1	1	1	1	1	1
AC217252.3_FG005	1	1	1	1	1	1
AC217271.3_FG001	1	1	1	1	1	1
AC217271.3_FG002	1	1	1	1	1	1
AC217300.3_FG005	1	1	1	1	1	1
AC217311.3_FG001	1	0	1	0	1	0
AC217358.3_FG003	1	1	1	1	1	1
AC217358.3_FG005	1	1	1	1	1	1
AC217358.3_FG007	0	0	0	1	1	1
AC217358.3_FG010	1	1	1	1	1	1
AC217358.3_FG011	1	1	1	1	1	1
AC217401.3_FG001	1	1	1	1	1	1
AC217401.3_FG002	1	1	1	1	1	1
AC217401.3_FG003	1	1	1	1	1	1
AC217415.3_FG004	1	0	0	1	0	0
AC217499.3_FG001	1	1	1	1	1	1
AC217499.3_FG003	1	1	1	1	1	1
AC217550.3_FG006	1	1	0	0	0	1
AC217553.3_FG001	1	1	1	1	1	1
AC217553.3_FG008	1	1	1	1	1	1
AC217556.3_FG003	1	1	1	1	1	1
AC217665.3_FG005	1	1	1	1	1	1
AC217811.3_FG003	1	1	1	1	1	1
AC217814.2_FG006	1	1	1	1	1	1
AC217840.3_FG001	1	1	1	1	1	1
AC217842.3_FG001	1	1	1	1	1	1
AC217887.3_FG004	1	1	1	1	1	1
AC217887.3_FG005	1	1	1	1	1	1
AC217910.3_FG001	0	1	0	0	0	1
AC217941.2_FG002	0	0	0	1	1	1
AC217947.4_FG002	1	1	1	1	1	1
AC217962.3_FG005	1	1	1	1	1	1
AC217965.2_FG012	1	1	1	1	1	1
AC217966.3_FG007	0	1	1	0	0	0
AC217975.3_FG001	1	1	1	1	1	1
AC217977.3_FG003	1	1	1	1	1	1
AC218035.3_FG001	1	1	1	1	1	1
AC218035.3_FG004	1	1	1	1	1	1
AC218093.3_FG005	1	1	0	1	1	1
AC218457.2_FG013	1	1	1	1	1	1
AC218900.3_FG001	1	1	1	1	1	1
AC218940.2_FG004	0	0	0	1	0	0
AC218972.3_FG001	1	1	1	1	1	1
AC218972.3_FG004	1	1	1	1	1	1
AC218972.3_FG007	1	1	1	1	1	1
AC218998.2_FG003	1	1	1	1	1	1
AC218998.2_FG007	1	1	1	1	1	1
AC219006.2_FG006	1	1	1	1	1	1
AC219006.2_FG007	1	1	0	1	0	0
AC219020.4_FG002	1	1	1	0	1	1
AC219061.2_FG007	1	1	1	1	1	1
AC219079.3_FG005	0	1	1	0	0	0
AC219156.3_FG002	1	1	1	0	1	1
AC219190.3_FG002	1	1	1	1	1	1
AC220927.3_FG007	1	1	1	1	1	1
AC220972.3_FG001	0	1	1	1	1	1
AC220972.3_FG002	1	1	1	0	1	1
AC225147.4_FG002	1	1	1	1	1	1
AC225147.4_FG003	1	1	1	1	1	1
AC225176.2_FG003	1	1	1	1	1	1
AC225179.3_FG003	1	1	1	1	1	1
AC225185.3_FG004	1	1	1	1	1	1
AC225193.3_FG003	1	1	1	1	1	1
AC225193.3_FG004	1	1	1	1	1	1
AC225205.3_FG003	1	1	1	1	1	1
AC225346.3_FG001	1	1	1	1	0	1
AC225354.2_FG004	1	1	1	1	1	1
AC225359.3_FG006	1	1	1	1	1	1
AC225363.3_FG004	1	1	1	1	1	1
AC225555.3_FG005	1	1	1	1	1	1
AC225564.3_FG003	1	1	0	0	1	0
AC225718.2_FG006	1	1	1	1	1	1
AC225718.2_FG009	1	1	1	1	1	1
AC225790.2_FG003	1	1	1	1	1	1
AC226199.2_FG002	1	1	1	1	1	1
AC226225.1_FG008	1	1	1	1	1	1
AC226227.2_FG004	1	1	1	1	1	1
AC226227.2_FG005	1	1	0	1	1	1
AC226230.2_FG001	1	1	1	1	1	1
AC226235.2_FG001	1	0	0	0	0	0
AC226235.2_FG002	1	1	1	1	1	1
AC226235.2_FG003	0	1	0	0	0	0
AC226248.1_FG002	1	1	1	1	1	1
AC226368.2_FG006	1	1	1	1	1	1
AC226373.2_FG010	1	1	1	1	1	1
AC226545.2_FG003	1	1	1	1	1	1
AC226552.2_FG002	0	0	0	1	1	1
AC226723.2_FG001	1	0	0	1	0	1
AC226736.2_FG002	0	0	1	0	1	0
AC229978.2_FG002	1	1	1	1	1	1
AC230011.2_FG002	1	1	1	1	1	1
AC230013.2_FG002	1	1	1	1	1	1
AC230013.2_FG007	1	1	1	1	1	1
AC230020.1_FG002	1	1	1	1	0	1
AC231180.2_FG001	1	1	1	1	1	1
AC231180.2_FG006	1	1	1	1	1	1
AC231226.2_FG007	1	1	1	0	1	1
AC231431.1_FG008	1	1	1	0	0	0
AC231441.1_FG004	1	1	0	1	1	1
AC231745.1_FG003	1	1	1	1	1	1
AC231745.1_FG004	1	1	1	1	1	1
AC231747.1_FG001	1	1	1	1	1	1
AC231752.1_FG002	1	1	1	1	1	0
AC231752.1_FG003	0	1	1	0	0	1
AC232238.2_FG004	1	1	1	1	1	1
AC232238.2_FG008	1	1	1	1	1	1
AC232393.1_FG009	1	1	1	1	1	1
AC233751.1_FG002	1	1	1	1	1	1
AC233850.1_FG001	1	1	1	1	1	1
AC233850.1_FG002	1	1	1	1	1	1
AC233850.1_FG003	1	1	1	1	1	1
AC233850.1_FG005	1	1	1	1	0	1
AC233850.1_FG009	1	1	1	1	1	1
AC233851.1_FG010	1	1	1	0	1	1
AC233851.1_FG011	1	1	1	1	1	1
AC233851.1_FG014	1	1	1	1	1	1
AC233851.1_FG017	0	0	0	1	0	0
AC233853.1_FG002	1	1	1	1	1	1
AC233853.1_FG003	1	1	1	1	1	1
AC233855.1_FG003	1	1	1	1	0	1
AC233861.1_FG001	1	1	1	1	1	1
AC233863.1_FG001	1	1	1	1	0	1
AC233863.1_FG002	0	0	0	1	1	1
AC233864.1_FG002	1	1	1	0	1	1
AC233865.1_FG001	1	1	1	1	1	1
AC233865.1_FG003	1	1	1	1	1	1
AC233865.1_FG006	1	1	1	1	1	1
AC233866.1_FG006	1	1	1	1	1	1
AC233870.1_FG003	1	1	1	1	1	1
AC233870.1_FG004	1	1	1	1	1	1
AC233870.1_FG006	1	1	1	1	1	1
AC233872.1_FG003	1	1	1	1	1	1
AC233878.1_FG004	1	1	1	1	1	1
AC233879.1_FG002	1	1	1	1	1	1
AC233880.1_FG006	1	1	1	1	1	1
AC233880.1_FG009	1	1	1	1	1	1
AC233882.1_FG003	1	1	1	1	1	1
AC233882.1_FG005	0	0	0	0	0	1
AC233883.1_FG006	1	1	1	1	1	1
AC233885.1_FG001	1	1	1	1	1	1
AC233885.1_FG002	1	1	1	1	1	1
AC233887.1_FG006	1	1	1	1	1	1
AC233888.1_FG001	0	0	0	0	0	1
AC233892.1_FG001	1	1	1	1	1	1
AC233893.1_FG001	1	1	1	1	1	1
AC233893.1_FG002	1	1	1	1	1	1
AC233893.1_FG003	1	1	1	1	1	1
AC233893.1_FG006	1	1	1	1	1	1
AC233894.1_FG005	1	1	1	1	1	1
AC233895.1_FG001	1	1	1	1	1	1
AC233898.1_FG003	1	1	1	1	1	1
AC233898.1_FG004	1	1	1	1	1	1
AC233899.1_FG002	1	1	1	1	1	1
AC233899.1_FG004	1	1	1	1	1	1
AC233901.1_FG004	1	1	1	1	1	1
AC233901.1_FG005	1	1	1	1	1	1
AC233901.1_FG010	1	1	1	1	1	1
AC233910.1_FG001	1	1	1	1	1	1
AC233910.1_FG002	1	1	1	1	0	1
AC233910.1_FG004	1	1	1	1	1	1
AC233910.1_FG005	1	1	1	1	1	1
AC233910.1_FG008	1	1	1	1	1	1
AC233910.1_FG010	1	1	1	1	1	1
AC233912.1_FG001	1	1	1	0	0	0
AC233914.1_FG001	1	1	1	1	1	1
AC233922.1_FG004	1	1	1	1	1	1
AC233922.1_FG005	1	1	1	1	1	1
AC233922.1_FG008	0	1	1	1	1	1
AC233933.1_FG001	0	1	0	0	1	0
AC233935.1_FG005	1	1	1	1	1	1
AC233936.1_FG003	1	1	1	1	1	1
AC233939.1_FG003	1	1	1	1	1	1
AC233939.1_FG004	1	1	1	1	1	1
AC233942.1_FG001	1	1	1	1	1	1
AC233943.1_FG002	1	1	1	1	1	1
AC233945.1_FG003	1	1	1	1	1	1
AC233949.1_FG004	1	1	1	1	1	1
AC233952.1_FG006	1	1	1	1	1	1
AC233952.1_FG008	1	1	1	0	0	1
AC233953.1_FG004	0	0	0	1	0	0
AC233953.1_FG005	1	1	1	1	1	1
AC233955.1_FG002	1	1	1	1	1	1
AC233955.1_FG008	1	1	1	1	1	1
AC233955.1_FG009	1	1	1	1	1	1
AC233956.1_FG002	1	1	1	0	0	1
AC233960.1_FG002	1	1	1	1	1	1
AC233960.1_FG003	1	1	1	1	1	1
AC233961.1_FG001	1	1	1	1	1	1
AC233966.1_FG001	1	1	1	1	1	1
AC233966.1_FG003	0	1	0	0	0	1
AC233967.1_FG001	1	1	1	1	1	1
AC233967.1_FG002	1	1	1	1	0	1
AC233979.1_FG006	1	1	1	1	1	1
AC233979.1_FG007	1	1	1	1	1	1
AC233979.1_FG008	1	1	1	1	1	1
AC233979.1_FG009	1	1	1	1	1	1
AC233979.1_FG010	1	1	1	1	1	1
AC233979.1_FG011	1	1	1	1	1	1
AC234149.1_FG002	1	0	0	1	0	0
AC234152.1_FG002	1	1	1	1	1	1
AC234152.1_FG007	1	1	1	1	1	1
AC234154.1_FG007	1	1	1	1	1	1
AC234154.1_FG008	1	1	1	1	1	1
AC234155.1_FG002	0	0	0	0	0	1
AC234155.1_FG003	0	1	1	0	1	0
AC234156.1_FG005	1	1	1	1	1	1
AC234157.1_FG002	1	1	1	1	1	1
AC234157.1_FG003	1	1	1	1	1	1
AC234158.1_FG005	1	1	1	1	1	1
AC234159.1_FG002	1	1	1	1	1	1
AC234160.1_FG001	1	1	1	1	1	1
AC234160.1_FG003	1	1	1	1	1	1
AC234161.1_FG010	1	1	1	1	1	1
AC234164.1_FG004	1	1	1	1	1	1
AC234165.1_FG002	0	1	0	0	0	0
AC234166.1_FG001	0	0	1	1	0	0
AC234166.1_FG002	1	1	1	1	1	1
AC234171.1_FG003	1	1	1	1	1	1
AC234175.1_FG010	1	1	1	1	1	1
AC234180.1_FG002	1	1	1	1	1	1
AC234183.1_FG002	1	1	1	1	1	1
AC234185.1_FG004	1	1	1	1	1	1
AC234185.1_FG005	1	1	1	1	1	1
AC234185.1_FG006	1	1	1	1	1	1
AC234185.1_FG007	1	1	1	1	1	1
AC234199.1_FG003	1	1	1	1	1	1
AC234201.1_FG003	1	1	1	1	1	1
AC234203.1_FG004	1	1	1	1	1	1
AC234203.1_FG009	1	1	1	1	1	1
AC234203.1_FG010	1	1	1	1	1	1
AC234203.1_FG011	1	1	1	1	1	1
AC234513.1_FG005	1	1	1	0	0	0
AC234515.1_FG003	1	1	1	1	1	1
AC234520.1_FG003	1	1	1	1	1	1
AC234520.1_FG005	1	1	1	1	1	1
AC234521.1_FG006	1	1	1	1	1	1
AC234522.1_FG005	1	1	1	1	1	1
AC234522.1_FG009	1	1	1	1	1	1
AC234528.1_FG001	1	1	1	1	1	1
AC234528.1_FG004	1	1	1	1	1	1
AC234528.1_FG005	1	1	1	1	1	1
AC234575.1_FG003	1	1	1	1	1	1
AC235534.1_FG001	1	1	1	1	1	1
AC235534.1_FG007	1	1	1	0	1	1
AC235535.1_FG001	1	1	1	1	1	1
AC235540.1_FG001	1	1	1	1	1	1
AC235540.1_FG002	1	1	1	1	1	1
AC235541.1_FG002	1	1	1	1	1	1
AC235543.1_FG002	1	1	1	1	0	1
AC235543.1_FG003	1	1	1	1	1	1
AC235544.1_FG004	1	1	1	1	1	1
AC235544.1_FG006	1	1	1	1	1	1
AC235546.1_FG001	1	1	1	1	1	1
AC235547.1_FG005	1	1	1	1	1	1
AF466202.2_FG007	1	1	1	1	1	1
AF466202.2_FG008	1	1	1	1	1	1
AF546187.1_FG001	1	1	1	1	1	1
AF546187.1_FG007	1	1	1	1	1	1
AF546187.1_FG009	1	1	1	1	1	1
AF546187.1_FG011	1	1	0	1	0	0
AF546187.1_FG012	1	1	1	1	1	1
AF546188.1_FG001	1	1	1	1	1	1
AF546188.1_FG002	1	1	1	1	1	1
AF546188.1_FG003	1	1	1	1	1	1
AF546188.1_FG005	1	1	1	1	1	1
AF546188.1_FG006	1	1	1	1	0	1
AF546188.1_FG007	1	1	1	1	1	1
AY530952.1_FG001	1	1	1	1	1	1
AY542798.1_FG003	1	1	1	1	1	1
EF517601.1_FG010	1	1	1	1	1	1
EF517601.1_FG012	1	1	1	1	1	1
EF517601.1_FG014	0	0	0	1	0	0
EF517601.1_FG015	1	1	1	1	1	1
EF517601.1_FG016	1	1	1	1	1	1
EF517601.1_FG023	0	0	1	0	0	0
EF517601.1_FG025	0	0	1	0	0	1
GRMZM2G000014	1	1	1	1	1	1
GRMZM2G000039	1	1	1	1	1	1
GRMZM2G000052	1	1	1	1	1	1
GRMZM2G000076	1	1	1	1	1	1
GRMZM2G000093	1	1	1	1	1	1
GRMZM2G000114	1	1	1	1	1	1
GRMZM2G000118	1	1	1	0	0	0
GRMZM2G000126	1	1	1	1	1	1
GRMZM2G000127	1	1	1	1	1	1
GRMZM2G000158	1	1	1	1	1	1
GRMZM2G000171	1	1	1	1	1	1
GRMZM2G000177	1	1	1	1	0	1
GRMZM2G000219	1	1	1	1	1	1
GRMZM2G000231	1	1	1	1	1	1
GRMZM2G000236	1	0	0	0	0	0
GRMZM2G000245	1	1	1	1	1	1
GRMZM2G000254	1	1	1	1	1	1
GRMZM2G000256	1	1	1	1	1	1
GRMZM2G000261	1	1	1	1	1	1
GRMZM2G000264	1	1	1	1	1	1
GRMZM2G000268	1	1	1	1	1	1
GRMZM2G000271	1	1	1	1	1	1
GRMZM2G000278	1	1	1	1	1	1
GRMZM2G000280	1	1	1	1	1	1
GRMZM2G000288	1	1	1	1	1	1
GRMZM2G000292	1	1	1	1	1	1
GRMZM2G000326	1	1	1	1	1	1
GRMZM2G000332	1	1	1	0	0	0
GRMZM2G000339	1	1	1	1	1	1
GRMZM2G000361	1	1	1	1	1	1
GRMZM2G000371	1	1	1	1	1	1
GRMZM2G000380	1	1	1	1	1	1
GRMZM2G000393	1	1	1	1	1	1
GRMZM2G000397	1	1	1	1	1	1
GRMZM2G000404	1	1	1	1	1	1
GRMZM2G000423	1	1	1	1	1	1
GRMZM2G000431	1	1	1	1	1	1
GRMZM2G000435	1	1	1	1	1	1
GRMZM2G000448	1	1	0	0	0	0
GRMZM2G000451	1	1	1	0	0	1
GRMZM2G000453	1	1	1	1	1	1
GRMZM2G000481	1	1	1	1	1	1
GRMZM2G000489	1	1	1	1	1	1
GRMZM2G000510	1	1	1	1	1	1
GRMZM2G000520	1	0	0	0	0	0
GRMZM2G000531	1	1	1	1	1	1
GRMZM2G000536	0	1	1	0	1	1
GRMZM2G000540	1	1	1	1	1	1
GRMZM2G000566	1	1	1	1	1	1
GRMZM2G000576	1	1	1	1	1	1
GRMZM2G000581	1	1	1	1	1	1
GRMZM2G000586	0	1	1	1	1	1
GRMZM2G000587	1	1	1	1	1	1
GRMZM2G000592	1	1	1	1	1	1
GRMZM2G000593	1	1	1	1	1	1
GRMZM2G000601	1	1	1	1	1	1
GRMZM2G000608	1	1	1	1	1	1
GRMZM2G000610	1	1	1	1	1	1
GRMZM2G000614	1	1	1	1	1	1
GRMZM2G000615	1	1	1	1	1	1
GRMZM2G000622	1	1	1	1	1	1
GRMZM2G000623	1	1	1	1	1	1
GRMZM2G000632	1	1	1	1	1	1
GRMZM2G000633	1	1	1	1	1	1
GRMZM2G000640	1	1	1	1	1	1
GRMZM2G000645	1	1	1	1	1	1
GRMZM2G000650	1	1	1	1	1	1
GRMZM2G000660	1	1	1	1	1	1
GRMZM2G000674	1	1	1	1	1	1
GRMZM2G000686	1	1	1	1	1	1
GRMZM2G000707	0	1	1	1	1	1
GRMZM2G000710	1	1	1	1	1	1
GRMZM2G000713	1	1	1	1	1	1
GRMZM2G000718	1	1	1	1	1	1
GRMZM2G000719	1	1	1	1	1	1
GRMZM2G000737	1	1	1	0	0	0
GRMZM2G000739	1	1	1	1	1	1
GRMZM2G000741	1	1	1	1	1	1
GRMZM2G000749	1	1	1	1	1	1
GRMZM2G000752	1	1	1	0	0	0
GRMZM2G000753	1	1	1	1	1	1
GRMZM2G000764	1	1	1	1	1	1
GRMZM2G000775	0	1	1	0	1	1
GRMZM2G000777	1	1	1	1	1	1
GRMZM2G000801	1	1	1	1	1	1
GRMZM2G000812	1	1	1	1	1	1
GRMZM2G000816	1	1	1	1	1	1
GRMZM2G000818	1	1	1	1	1	1
GRMZM2G000823	1	1	1	1	1	1
GRMZM2G000825	1	1	1	1	1	1
GRMZM2G000829	0	1	0	0	0	0
GRMZM2G000842	0	0	0	1	1	1
GRMZM2G000874	1	1	1	1	1	1
GRMZM2G000909	1	1	1	1	1	1
GRMZM2G000923	1	1	1	1	1	1
GRMZM2G000932	1	1	1	1	1	1
GRMZM2G000936	1	1	1	1	1	1
GRMZM2G000937	1	1	1	1	1	1
GRMZM2G000964	1	1	1	1	0	1
GRMZM2G000973	1	1	1	1	1	1
GRMZM2G000976	1	1	1	1	1	1
GRMZM2G000980	1	1	1	1	1	1
GRMZM2G001004	1	1	1	1	1	1
GRMZM2G001024	1	1	1	1	1	1
GRMZM2G001033	1	1	1	1	1	1
GRMZM2G001043	0	1	0	0	0	0
GRMZM2G001048	1	1	1	1	1	1
GRMZM2G001079	1	1	1	1	1	1
GRMZM2G001084	1	1	1	1	1	1
GRMZM2G001088	1	1	1	1	1	1
GRMZM2G001097	1	1	1	1	1	1
GRMZM2G001106	1	1	1	1	1	1
GRMZM2G001114	1	1	1	1	1	1
GRMZM2G001116	1	1	0	1	1	0
GRMZM2G001131	0	0	0	1	0	0
GRMZM2G001139	1	0	0	1	0	0
GRMZM2G001145	1	1	1	1	1	1
GRMZM2G001160	1	1	1	1	1	1
GRMZM2G001169	1	1	1	1	1	1
GRMZM2G001180	1	1	1	1	1	1
GRMZM2G001191	1	1	1	1	1	1
GRMZM2G001200	1	1	1	1	1	1
GRMZM2G001221	1	1	1	1	1	1
GRMZM2G001223	1	1	0	1	1	1
GRMZM2G001241	1	1	1	1	1	1
GRMZM2G001243	0	1	1	0	0	1
GRMZM2G001247	0	0	0	1	1	1
GRMZM2G001255	1	1	1	1	1	1
GRMZM2G001265	1	1	1	1	1	1
GRMZM2G001272	1	1	1	1	1	1
GRMZM2G001288	1	1	1	0	0	0
GRMZM2G001289	1	1	1	1	1	1
GRMZM2G001296	1	1	1	1	1	1
GRMZM2G001297	1	1	1	1	1	1
GRMZM2G001304	1	1	1	1	1	1
GRMZM2G001327	1	1	1	1	1	1
GRMZM2G001334	1	1	1	1	1	1
GRMZM2G001361	0	0	0	0	1	1
GRMZM2G001363	1	1	1	1	1	1
GRMZM2G001415	1	1	1	1	1	1
GRMZM2G001421	1	1	1	1	1	1
GRMZM2G001426	1	1	1	1	1	1
GRMZM2G001444	1	1	1	1	1	1
GRMZM2G001451	0	0	0	1	1	0
GRMZM2G001454	1	1	1	1	1	1
GRMZM2G001457	1	1	1	1	1	1
GRMZM2G001466	1	1	1	1	1	1
GRMZM2G001500	1	1	1	1	1	1
GRMZM2G001514	1	1	1	1	1	1
GRMZM2G001524	0	0	0	1	1	1
GRMZM2G001530	1	1	1	1	1	1
GRMZM2G001541	1	1	1	1	1	1
GRMZM2G001551	1	1	1	1	1	1
GRMZM2G001577	1	1	1	1	1	1
GRMZM2G001592	1	1	1	1	1	1
GRMZM2G001606	1	1	1	1	1	1
GRMZM2G001631	1	1	1	1	1	1
GRMZM2G001639	1	1	1	1	1	1
GRMZM2G001645	1	1	1	1	1	1
GRMZM2G001648	1	1	1	1	1	1
GRMZM2G001652	1	1	1	1	1	1
GRMZM2G001660	1	1	1	1	1	1
GRMZM2G001661	0	0	0	1	0	0
GRMZM2G001663	1	1	1	0	1	1
GRMZM2G001668	1	1	1	1	1	1
GRMZM2G001721	1	1	1	1	1	1
GRMZM2G001724	1	1	1	1	1	1
GRMZM2G001750	1	1	1	1	1	1
GRMZM2G001755	1	1	1	1	1	1
GRMZM2G001764	1	1	1	1	1	1
GRMZM2G001772	1	1	1	1	1	1
GRMZM2G001777	1	1	1	1	1	1
GRMZM2G001799	1	0	0	0	0	0
GRMZM2G001803	1	1	1	1	1	1
GRMZM2G001805	1	1	1	1	1	1
GRMZM2G001812	1	1	1	1	0	1
GRMZM2G001816	1	1	1	1	1	1
GRMZM2G001820	1	1	1	1	1	1
GRMZM2G001824	1	1	0	0	0	0
GRMZM2G001850	1	1	1	1	1	1
GRMZM2G001853	1	1	1	1	1	1
GRMZM2G001867	0	0	0	1	1	1
GRMZM2G001869	1	1	1	1	1	1
GRMZM2G001875	0	0	0	1	0	0
GRMZM2G001887	1	1	1	1	1	1
GRMZM2G001889	1	1	1	1	1	1
GRMZM2G001895	1	1	1	1	1	1
GRMZM2G001898	1	1	1	1	1	1
GRMZM2G001904	1	1	1	1	1	1
GRMZM2G001905	1	1	1	1	1	1
GRMZM2G001915	1	1	1	1	1	1
GRMZM2G001918	1	1	1	1	1	1
GRMZM2G001924	0	0	1	0	0	0
GRMZM2G001930	1	1	1	1	1	1
GRMZM2G001934	1	1	1	1	1	1
GRMZM2G001938	1	1	1	1	1	1
GRMZM2G001953	1	1	1	1	1	1
GRMZM2G001956	1	1	1	1	1	1
GRMZM2G001973	1	1	1	1	1	1
GRMZM2G001977	1	1	1	1	1	1
GRMZM2G001981	1	1	1	0	1	0
GRMZM2G001991	1	0	0	1	1	1
GRMZM2G002002	1	1	1	1	1	1
GRMZM2G002023	1	1	1	1	1	1
GRMZM2G002034	1	1	1	1	1	1
GRMZM2G002043	1	1	1	1	1	1
GRMZM2G002075	1	1	1	1	1	1
GRMZM2G002100	1	1	1	1	1	1
GRMZM2G002104	1	1	1	1	1	1
GRMZM2G002112	1	1	1	1	1	1
GRMZM2G002115	1	1	1	1	1	1
GRMZM2G002119	1	1	1	1	1	1
GRMZM2G002121	1	1	1	1	1	1
GRMZM2G002124	1	1	1	1	1	1
GRMZM2G002128	1	1	1	1	1	1
GRMZM2G002130	1	1	1	1	1	1
GRMZM2G002131	1	1	1	1	1	1
GRMZM2G002135	1	1	1	1	1	1
GRMZM2G002138	1	1	1	1	1	1
GRMZM2G002147	1	1	1	1	1	1
GRMZM2G002165	1	1	1	1	1	1
GRMZM2G002173	0	1	1	0	1	1
GRMZM2G002178	1	1	1	1	1	1
GRMZM2G002220	1	1	1	1	1	1
GRMZM2G002227	1	1	1	1	1	1
GRMZM2G002240	1	1	1	1	1	1
GRMZM2G002276	1	1	1	1	1	1
GRMZM2G002280	0	0	0	1	1	0
GRMZM2G002297	1	1	1	1	1	1
GRMZM2G002315	1	1	1	1	1	1
GRMZM2G002361	1	1	1	1	1	1
GRMZM2G002391	1	1	1	1	1	1
GRMZM2G002416	1	1	1	1	1	1
GRMZM2G002420	1	1	1	1	1	1
GRMZM2G002427	1	1	1	1	1	1
GRMZM2G002430	1	0	0	1	1	0
GRMZM2G002440	1	1	1	1	1	1
GRMZM2G002473	1	1	1	0	0	0
GRMZM2G002492	1	1	1	1	1	1
GRMZM2G002499	1	1	1	1	1	1
GRMZM2G002529	1	1	1	1	1	1
GRMZM2G002531	1	1	1	1	1	0
GRMZM2G002548	1	1	1	1	1	1
GRMZM2G002555	0	0	1	0	0	0
GRMZM2G002559	1	1	1	1	1	1
GRMZM2G002569	1	1	1	1	1	1
GRMZM2G002578	1	1	1	1	1	1
GRMZM2G002606	1	1	1	1	1	1
GRMZM2G002616	1	1	1	1	1	1
GRMZM2G002617	1	1	1	1	1	1
GRMZM2G002626	1	1	1	1	1	1
GRMZM2G002630	1	1	1	1	0	1
GRMZM2G002642	1	1	1	1	1	1
GRMZM2G002646	1	1	1	1	1	1
GRMZM2G002652	1	1	1	1	1	1
GRMZM2G002656	1	1	1	1	1	1
GRMZM2G002687	1	1	1	1	1	1
GRMZM2G002699	1	1	1	1	1	1
GRMZM2G002754	1	1	1	1	1	1
GRMZM2G002756	1	1	1	1	1	1
GRMZM2G002765	1	1	1	1	1	1
GRMZM2G002786	1	1	1	1	1	1
GRMZM2G002805	0	0	0	1	1	1
GRMZM2G002807	1	1	1	1	1	1
GRMZM2G002825	1	1	1	1	1	1
GRMZM2G002828	1	1	1	1	1	1
GRMZM2G002830	1	1	1	1	1	1
GRMZM2G002851	1	1	1	1	1	1
GRMZM2G002858	1	1	1	1	1	1
GRMZM2G002859	1	1	1	1	1	1
GRMZM2G002863	1	1	1	1	1	1
GRMZM2G002874	1	1	1	1	1	1
GRMZM2G002879	1	1	1	1	1	1
GRMZM2G002894	1	0	1	1	1	1
GRMZM2G002898	1	1	1	1	1	1
GRMZM2G002903	1	1	1	1	1	1
GRMZM2G002910	1	1	1	1	1	1
GRMZM2G002911	0	0	0	0	1	1
GRMZM2G002921	0	0	0	1	1	1
GRMZM2G002948	1	1	1	1	1	1
GRMZM2G002950	0	0	0	1	0	0
GRMZM2G002959	1	1	1	1	1	1
GRMZM2G002978	1	1	1	1	1	1
GRMZM2G002993	1	1	1	1	1	1
GRMZM2G002999	1	1	1	1	1	1
GRMZM2G003002	1	1	1	1	1	1
GRMZM2G003022	1	1	1	1	1	1
GRMZM2G003023	1	1	1	1	1	1
GRMZM2G003028	1	1	1	1	1	1
GRMZM2G003033	1	1	1	1	1	1
GRMZM2G003038	1	1	1	1	1	1
GRMZM2G003043	1	1	1	1	1	1
GRMZM2G003057	1	1	1	1	1	1
GRMZM2G003059	0	0	0	0	1	1
GRMZM2G003064	1	1	1	1	1	1
GRMZM2G003068	1	1	1	1	1	1
GRMZM2G003076	1	1	1	1	1	1
GRMZM2G003090	1	1	1	1	1	1
GRMZM2G003096	1	1	1	1	1	1
GRMZM2G003108	1	1	1	1	1	1
GRMZM2G003109	1	0	0	0	0	0
GRMZM2G003124	1	1	1	1	1	1
GRMZM2G003138	1	1	1	1	1	1
GRMZM2G003157	1	1	1	1	1	1
GRMZM2G003165	1	1	1	1	0	1
GRMZM2G003167	1	1	1	0	0	0
GRMZM2G003172	1	1	1	1	1	1
GRMZM2G003179	1	1	1	1	1	1
GRMZM2G003186	1	1	1	0	1	1
GRMZM2G003190	1	1	1	1	1	1
GRMZM2G003225	1	1	1	0	0	0
GRMZM2G003252	1	1	1	1	1	1
GRMZM2G003289	1	1	1	1	1	1
GRMZM2G003304	1	1	1	1	1	1
GRMZM2G003306	1	1	1	1	1	1
GRMZM2G003307	1	1	1	1	1	1
GRMZM2G003318	1	1	1	1	1	1
GRMZM2G003331	1	1	1	1	1	1
GRMZM2G003342	1	1	1	1	1	1
GRMZM2G003354	1	1	1	1	1	1
GRMZM2G003368	1	1	1	1	1	1
GRMZM2G003377	1	1	1	1	1	1
GRMZM2G003379	1	1	1	1	1	1
GRMZM2G003384	1	1	1	1	1	1
GRMZM2G003385	1	1	1	1	1	1
GRMZM2G003389	1	1	1	1	1	1
GRMZM2G003406	1	1	1	1	1	1
GRMZM2G003409	1	1	1	1	1	0
GRMZM2G003411	1	1	1	1	1	1
GRMZM2G003417	1	1	1	1	1	1
GRMZM2G003424	1	1	1	1	1	1
GRMZM2G003426	0	0	0	1	1	0
GRMZM2G003461	1	1	1	1	1	1
GRMZM2G003488	1	1	1	1	1	1
GRMZM2G003493	1	1	0	1	1	1
GRMZM2G003496	1	1	0	1	1	1
GRMZM2G003501	1	1	0	0	0	0
GRMZM2G003509	1	1	1	1	1	1
GRMZM2G003518	1	1	1	1	1	1
GRMZM2G003520	1	1	1	1	1	1
GRMZM2G003526	1	1	1	0	1	1
GRMZM2G003530	1	1	1	1	1	1
GRMZM2G003563	1	1	1	1	1	1
GRMZM2G003565	1	1	1	1	1	1
GRMZM2G003584	1	1	0	0	1	0
GRMZM2G003595	1	1	1	1	1	1
GRMZM2G003607	1	1	1	1	1	1
GRMZM2G003631	1	1	1	1	1	1
GRMZM2G003635	1	1	1	1	1	1
GRMZM2G003638	1	1	1	1	1	1
GRMZM2G003640	1	1	1	1	1	1
GRMZM2G003642	1	1	1	1	1	1
GRMZM2G003648	1	1	1	1	0	1
GRMZM2G003656	1	1	1	1	1	1
GRMZM2G003662	1	1	1	1	1	1
GRMZM2G003663	1	1	1	1	1	1
GRMZM2G003682	1	1	1	1	1	1
GRMZM2G003692	1	1	1	1	1	1
GRMZM2G003711	0	1	1	0	0	1
GRMZM2G003715	1	1	1	1	0	1
GRMZM2G003718	1	1	1	1	1	1
GRMZM2G003720	1	1	1	1	1	1
GRMZM2G003724	1	1	1	1	1	1
GRMZM2G003725	1	1	1	1	1	1
GRMZM2G003732	1	1	1	1	1	1
GRMZM2G003734	1	1	1	1	1	1
GRMZM2G003742	1	1	1	1	1	1
GRMZM2G003750	1	1	1	1	1	1
GRMZM2G003752	1	1	1	1	1	1
GRMZM2G003754	1	1	1	1	1	1
GRMZM2G003755	1	1	1	1	1	1
GRMZM2G003762	1	1	1	1	1	1
GRMZM2G003765	1	1	1	1	1	1
GRMZM2G003769	0	1	1	1	1	0
GRMZM2G003775	1	1	1	1	1	1
GRMZM2G003784	1	1	1	1	1	1
GRMZM2G003789	1	1	1	1	1	1
GRMZM2G003814	1	1	1	1	1	1
GRMZM2G003821	1	0	1	1	1	1
GRMZM2G003835	1	1	1	1	1	1
GRMZM2G003852	1	1	1	1	1	1
GRMZM2G003853	1	1	1	1	1	1
GRMZM2G003861	1	1	1	1	1	1
GRMZM2G003869	1	1	1	1	1	1
GRMZM2G003875	1	1	1	1	1	1
GRMZM2G003883	1	1	1	1	1	1
GRMZM2G003897	1	1	1	1	1	1
GRMZM2G003916	0	1	1	0	0	0
GRMZM2G003930	1	1	1	1	1	1
GRMZM2G003937	1	1	1	1	1	1
GRMZM2G003944	1	1	1	1	1	1
GRMZM2G003947	1	1	1	1	1	1
GRMZM2G003963	1	1	1	1	1	1
GRMZM2G003970	1	1	1	1	0	1
GRMZM2G003979	1	1	1	1	1	1
GRMZM2G003984	0	0	0	0	1	0
GRMZM2G003988	1	1	1	1	1	1
GRMZM2G003992	1	1	1	1	1	1
GRMZM2G004006	0	0	1	0	0	1
GRMZM2G004012	1	1	1	1	1	1
GRMZM2G004023	1	1	1	1	1	1
GRMZM2G004040	1	1	1	1	1	1
GRMZM2G004054	0	1	1	0	0	1
GRMZM2G004057	1	1	1	1	1	1
GRMZM2G004060	1	1	0	0	1	1
GRMZM2G004079	1	1	1	1	1	1
GRMZM2G004083	1	1	1	1	1	1
GRMZM2G004087	1	1	1	1	0	1
GRMZM2G004092	1	1	1	1	1	1
GRMZM2G004111	1	1	1	1	1	1
GRMZM2G004119	1	1	1	1	0	0
GRMZM2G004128	1	1	1	1	1	1
GRMZM2G004131	1	1	1	1	1	1
GRMZM2G004138	1	1	1	1	1	1
GRMZM2G004140	1	1	1	1	1	1
GRMZM2G004157	1	1	1	1	1	1
GRMZM2G004160	1	1	1	1	1	1
GRMZM2G004161	1	1	1	1	1	1
GRMZM2G004163	1	1	1	1	1	1
GRMZM2G004172	1	1	1	1	1	1
GRMZM2G004177	0	1	1	0	0	1
GRMZM2G004180	1	1	1	1	1	1
GRMZM2G004182	1	1	1	1	1	1
GRMZM2G004183	1	1	1	1	1	1
GRMZM2G004188	1	1	1	1	1	1
GRMZM2G004191	1	1	1	0	1	1
GRMZM2G004207	1	1	0	0	0	1
GRMZM2G004222	1	1	1	1	1	1
GRMZM2G004259	1	1	1	1	1	1
GRMZM2G004290	1	1	1	1	1	1
GRMZM2G004301	1	1	1	1	1	1
GRMZM2G004305	1	1	1	1	1	1
GRMZM2G004314	1	1	1	1	1	1
GRMZM2G004320	1	1	1	1	1	1
GRMZM2G004334	1	1	1	1	1	1
GRMZM2G004349	1	1	1	1	1	1
GRMZM2G004352	0	0	0	0	1	0
GRMZM2G004356	1	1	1	0	1	1
GRMZM2G004362	0	0	0	1	0	1
GRMZM2G004375	1	1	1	1	1	1
GRMZM2G004377	1	1	1	1	1	1
GRMZM2G004382	1	1	1	1	1	1
GRMZM2G004396	1	1	1	1	1	1
GRMZM2G004397	1	1	1	1	1	1
GRMZM2G004412	1	1	1	1	1	1
GRMZM2G004414	1	1	1	1	1	1
GRMZM2G004422	1	1	1	1	1	1
GRMZM2G004435	1	1	1	1	1	1
GRMZM2G004445	1	1	1	1	1	1
GRMZM2G004455	1	1	1	1	1	1
GRMZM2G004459	1	1	1	1	1	1
GRMZM2G004466	1	1	1	1	1	1
GRMZM2G004468	1	1	1	1	1	1
GRMZM2G004475	1	1	1	1	1	1
GRMZM2G004480	1	1	1	1	1	1
GRMZM2G004511	0	1	1	0	0	1
GRMZM2G004516	0	0	0	0	1	0
GRMZM2G004519	1	1	1	1	1	0
GRMZM2G004521	1	1	0	0	1	0
GRMZM2G004528	1	1	1	1	1	1
GRMZM2G004531	1	1	1	1	1	1
GRMZM2G004534	1	1	1	1	1	1
GRMZM2G004548	1	1	1	1	1	1
GRMZM2G004572	1	1	1	1	1	1
GRMZM2G004582	0	1	1	0	0	0
GRMZM2G004583	1	1	1	1	1	1
GRMZM2G004590	1	1	1	1	1	1
GRMZM2G004592	1	1	1	1	1	1
GRMZM2G004593	1	1	1	1	0	0
GRMZM2G004619	1	1	1	1	1	1
GRMZM2G004641	0	0	0	1	1	1
GRMZM2G004679	1	1	1	1	1	1
GRMZM2G004694	0	0	1	0	0	1
GRMZM2G004696	1	1	1	1	1	1
GRMZM2G004699	1	1	1	1	1	1
GRMZM2G004703	1	1	1	1	1	1
GRMZM2G004709	1	1	1	1	1	1
GRMZM2G004715	1	1	1	1	1	1
GRMZM2G004736	1	1	1	1	1	1
GRMZM2G004741	1	1	1	1	1	1
GRMZM2G004748	1	1	1	1	1	1
GRMZM2G004761	0	0	0	1	0	0
GRMZM2G004768	1	1	1	1	1	1
GRMZM2G004784	1	1	1	1	1	1
GRMZM2G004795	1	1	1	1	1	1
GRMZM2G004835	1	1	1	1	1	1
GRMZM2G004847	1	1	1	1	1	1
GRMZM2G004858	1	1	1	1	1	1
GRMZM2G004878	1	1	1	1	1	1
GRMZM2G004880	1	1	1	1	1	1
GRMZM2G004888	1	1	1	1	1	1
GRMZM2G004898	1	0	0	0	0	1
GRMZM2G004908	1	1	1	1	1	1
GRMZM2G004909	0	1	1	1	1	1
GRMZM2G004917	1	1	1	0	0	0
GRMZM2G004924	1	1	1	1	1	1
GRMZM2G004932	1	1	1	1	1	1
GRMZM2G004949	1	1	1	1	1	1
GRMZM2G004955	1	1	1	1	1	1
GRMZM2G004957	1	1	1	1	1	1
GRMZM2G004959	1	1	1	1	1	1
GRMZM2G004988	1	1	1	1	1	1
GRMZM2G004990	1	1	1	1	1	1
GRMZM2G004996	1	1	1	1	1	1
GRMZM2G004997	1	1	1	1	1	1
GRMZM2G005000	1	1	1	1	1	1
GRMZM2G005013	1	1	1	1	1	1
GRMZM2G005024	1	1	1	1	1	1
GRMZM2G005036	1	1	1	1	1	1
GRMZM2G005040	1	1	1	1	1	1
GRMZM2G005052	0	0	0	0	0	1
GRMZM2G005061	1	1	1	1	1	1
GRMZM2G005080	1	1	1	1	1	1
GRMZM2G005082	1	1	1	1	1	1
GRMZM2G005103	1	1	1	1	1	1
GRMZM2G005107	1	1	1	1	1	1
GRMZM2G005126	1	1	1	1	1	1
GRMZM2G005134	1	1	1	0	1	1
GRMZM2G005146	1	1	1	0	1	1
GRMZM2G005155	0	1	1	1	0	1
GRMZM2G005163	1	1	1	1	1	1
GRMZM2G005170	1	1	1	1	1	1
GRMZM2G005187	1	1	1	1	1	1
GRMZM2G005195	1	1	1	1	1	1
GRMZM2G005199	1	1	1	1	1	1
GRMZM2G005205	1	1	1	1	1	1
GRMZM2G005207	0	0	0	1	1	1
GRMZM2G005209	1	1	1	1	1	1
GRMZM2G005216	0	0	0	1	1	1
GRMZM2G005229	1	1	1	1	1	1
GRMZM2G005236	1	1	1	1	1	1
GRMZM2G005251	1	1	1	1	1	1
GRMZM2G005256	1	1	1	1	1	1
GRMZM2G005260	1	0	1	1	1	1
GRMZM2G005269	1	1	1	1	1	1
GRMZM2G005278	1	1	1	1	1	1
GRMZM2G005281	1	1	1	1	1	1
GRMZM2G005290	1	1	1	1	1	1
GRMZM2G005293	1	1	1	1	1	1
GRMZM2G005298	1	1	1	1	1	1
GRMZM2G005304	1	1	1	1	1	1
GRMZM2G005308	1	1	1	1	1	1
GRMZM2G005310	1	1	1	1	1	1
GRMZM2G005339	1	1	1	1	1	1
GRMZM2G005346	1	1	1	1	1	1
GRMZM2G005347	1	1	1	1	1	1
GRMZM2G005350	1	1	1	1	1	1
GRMZM2G005353	1	1	1	1	1	1
GRMZM2G005365	1	1	1	1	1	1
GRMZM2G005374	1	1	1	1	1	1
GRMZM2G005384	0	0	1	0	0	1
GRMZM2G005419	1	1	0	1	1	1
GRMZM2G005433	1	1	1	1	1	1
GRMZM2G005435	1	1	1	1	1	1
GRMZM2G005444	1	1	1	1	1	1
GRMZM2G005452	1	1	1	1	1	1
GRMZM2G005454	0	0	0	1	1	1
GRMZM2G005456	1	1	1	1	1	1
GRMZM2G005459	1	1	1	1	1	1
GRMZM2G005461	1	1	0	1	1	1
GRMZM2G005483	1	1	1	1	1	1
GRMZM2G005486	1	1	1	1	1	1
GRMZM2G005493	1	1	1	1	1	1
GRMZM2G005499	1	1	1	1	1	1
GRMZM2G005516	1	1	1	1	1	1
GRMZM2G005522	1	1	1	1	1	1
GRMZM2G005526	1	1	1	1	1	1
GRMZM2G005552	1	1	1	1	1	1
GRMZM2G005554	1	1	0	0	1	1
GRMZM2G005557	0	1	0	1	0	0
GRMZM2G005562	1	1	1	1	1	1
GRMZM2G005583	1	1	1	1	1	1
GRMZM2G005592	1	1	1	1	1	1
GRMZM2G005596	1	1	1	1	1	1
GRMZM2G005619	1	1	0	1	1	1
GRMZM2G005622	1	1	1	1	1	1
GRMZM2G005624	1	0	0	1	1	1
GRMZM2G005633	1	1	1	1	1	1
GRMZM2G005640	1	0	1	1	0	1
GRMZM2G005641	1	1	1	1	1	1
GRMZM2G005646	1	1	1	1	1	1
GRMZM2G005652	1	1	1	1	1	1
GRMZM2G005659	1	1	1	1	1	1
GRMZM2G005664	0	0	0	0	1	0
GRMZM2G005678	0	1	1	1	1	1
GRMZM2G005680	1	1	1	1	1	1
GRMZM2G005710	1	1	1	1	1	1
GRMZM2G005715	1	1	1	1	1	1
GRMZM2G005732	1	1	1	1	1	1
GRMZM2G005737	1	1	1	1	1	1
GRMZM2G005753	1	1	1	1	1	1
GRMZM2G005771	1	1	1	1	1	1
GRMZM2G005788	1	1	1	1	1	1
GRMZM2G005791	1	1	1	1	1	1
GRMZM2G005815	1	1	1	1	1	1
GRMZM2G005818	1	1	1	1	1	1
GRMZM2G005840	1	1	1	1	1	1
GRMZM2G005844	1	1	1	1	1	1
GRMZM2G005848	1	1	1	1	1	1
GRMZM2G005849	1	1	1	1	1	1
GRMZM2G005859	1	1	1	1	1	1
GRMZM2G005865	1	1	1	1	1	1
GRMZM2G005869	1	1	1	1	1	1
GRMZM2G005886	0	0	0	0	0	1
GRMZM2G005887	1	1	1	1	1	1
GRMZM2G005909	1	1	1	1	1	1
GRMZM2G005938	1	1	1	1	1	1
GRMZM2G005939	1	1	1	1	1	1
GRMZM2G005947	1	1	1	1	1	1
GRMZM2G005954	1	1	0	0	0	1
GRMZM2G005955	1	1	1	1	1	1
GRMZM2G005973	1	1	1	1	1	1
GRMZM2G005980	1	1	1	1	1	1
GRMZM2G005990	1	1	1	1	1	1
GRMZM2G005996	1	1	1	1	1	1
GRMZM2G005998	1	1	1	1	1	1
GRMZM2G006006	1	1	1	1	1	1
GRMZM2G006042	1	1	1	1	1	1
GRMZM2G006069	1	1	1	1	1	1
GRMZM2G006071	1	1	1	1	1	1
GRMZM2G006083	1	1	1	1	1	1
GRMZM2G006085	1	1	1	1	1	1
GRMZM2G006107	1	1	1	1	1	1
GRMZM2G006117	1	1	1	1	1	1
GRMZM2G006119	1	1	1	1	1	1
GRMZM2G006121	1	1	1	1	1	1
GRMZM2G006130	1	1	1	1	1	1
GRMZM2G006144	1	1	1	1	1	1
GRMZM2G006178	1	1	1	1	1	1
GRMZM2G006197	0	0	0	0	0	1
GRMZM2G006206	1	1	1	1	1	1
GRMZM2G006216	1	1	1	1	1	1
GRMZM2G006219	1	1	1	1	1	1
GRMZM2G006229	1	1	0	1	1	1
GRMZM2G006234	1	1	1	1	1	1
GRMZM2G006246	1	1	1	1	1	1
GRMZM2G006252	1	1	1	1	1	1
GRMZM2G006277	1	1	1	1	1	1
GRMZM2G006290	0	0	1	0	0	0
GRMZM2G006293	1	1	1	1	1	1
GRMZM2G006297	1	1	1	1	1	1
GRMZM2G006325	1	1	1	1	1	1
GRMZM2G006329	1	1	1	1	1	1
GRMZM2G006341	1	1	1	1	1	1
GRMZM2G006352	1	1	1	1	1	1
GRMZM2G006363	1	1	1	1	1	1
GRMZM2G006370	1	1	1	1	1	1
GRMZM2G006377	1	1	1	1	1	1
GRMZM2G006399	1	1	1	1	1	1
GRMZM2G006416	1	1	1	1	1	1
GRMZM2G006424	1	1	1	0	0	0
GRMZM2G006428	1	1	1	1	1	1
GRMZM2G006429	1	1	1	1	1	1
GRMZM2G006450	1	1	1	1	1	1
GRMZM2G006452	1	1	1	1	1	1
GRMZM2G006453	1	1	1	1	1	1
GRMZM2G006463	1	1	1	1	1	1
GRMZM2G006468	1	1	1	1	1	1
GRMZM2G006474	1	1	1	1	1	1
GRMZM2G006477	1	1	1	1	1	1
GRMZM2G006480	1	1	1	1	1	1
GRMZM2G006493	1	1	1	1	1	1
GRMZM2G006505	1	1	1	1	1	1
GRMZM2G006507	1	1	1	1	1	1
GRMZM2G006526	1	1	1	1	1	1
GRMZM2G006554	1	1	1	1	1	1
GRMZM2G006562	0	1	1	0	1	1
GRMZM2G006565	1	1	0	0	0	0
GRMZM2G006578	1	1	1	1	1	1
GRMZM2G006585	0	0	0	1	0	0
GRMZM2G006620	1	0	0	1	1	1
GRMZM2G006631	1	1	1	1	1	1
GRMZM2G006644	1	1	1	1	1	1
GRMZM2G006661	1	1	1	1	1	1
GRMZM2G006672	1	1	1	1	1	1
GRMZM2G006673	1	1	1	1	1	1
GRMZM2G006676	1	1	1	1	1	1
GRMZM2G006678	1	1	1	1	1	1
GRMZM2G006704	1	1	1	1	1	1
GRMZM2G006707	1	1	1	1	1	1
GRMZM2G006714	1	1	1	1	1	1
GRMZM2G006721	1	1	1	1	1	1
GRMZM2G006732	0	0	0	1	0	0
GRMZM2G006745	1	1	1	1	1	1
GRMZM2G006752	1	1	1	1	1	1
GRMZM2G006753	0	0	0	0	1	0
GRMZM2G006759	1	1	1	0	1	1
GRMZM2G006763	1	1	1	1	1	1
GRMZM2G006765	1	1	1	1	1	1
GRMZM2G006780	1	1	1	1	1	1
GRMZM2G006781	1	1	1	1	1	1
GRMZM2G006790	1	1	1	1	1	1
GRMZM2G006791	1	0	1	1	1	1
GRMZM2G006806	1	1	1	1	1	1
GRMZM2G006830	0	0	0	1	0	1
GRMZM2G006871	1	1	1	1	1	1
GRMZM2G006884	0	0	0	1	0	0
GRMZM2G006894	1	1	1	1	1	1
GRMZM2G006937	1	1	1	1	1	1
GRMZM2G006942	1	1	1	1	1	1
GRMZM2G006943	1	1	1	1	1	1
GRMZM2G006948	1	1	1	1	1	1
GRMZM2G006953	1	1	1	1	1	1
GRMZM2G006964	1	0	0	1	0	0
GRMZM2G006965	1	1	1	1	1	1
GRMZM2G006977	1	1	1	1	1	1
GRMZM2G006981	1	1	1	1	1	1
GRMZM2G007012	1	1	1	1	1	1
GRMZM2G007021	1	1	1	1	1	1
GRMZM2G007025	1	1	1	1	1	1
GRMZM2G007028	1	1	1	1	1	1
GRMZM2G007038	1	1	1	1	1	1
GRMZM2G007055	1	1	1	1	1	1
GRMZM2G007057	1	1	1	1	1	1
GRMZM2G007060	1	1	1	1	1	1
GRMZM2G007063	1	1	1	1	1	1
GRMZM2G007080	1	1	1	1	1	1
GRMZM2G007103	1	1	1	1	1	1
GRMZM2G007120	0	0	0	1	1	1
GRMZM2G007122	1	1	1	1	1	1
GRMZM2G007130	1	1	0	1	1	1
GRMZM2G007146	1	1	1	1	1	1
GRMZM2G007157	1	1	1	1	1	1
GRMZM2G007160	1	1	1	1	1	1
GRMZM2G007185	1	1	1	1	1	1
GRMZM2G007188	1	1	1	1	1	1
GRMZM2G007190	1	1	1	1	1	1
GRMZM2G007195	1	1	1	1	1	1
GRMZM2G007201	1	1	1	1	1	1
GRMZM2G007206	1	1	1	1	1	1
GRMZM2G007229	1	1	1	1	1	1
GRMZM2G007236	1	1	1	1	1	1
GRMZM2G007248	1	1	1	1	1	1
GRMZM2G007249	1	1	1	1	1	1
GRMZM2G007252	1	1	1	1	1	1
GRMZM2G007256	1	1	1	1	1	1
GRMZM2G007258	1	1	1	1	1	1
GRMZM2G007260	1	1	1	1	1	1
GRMZM2G007276	1	1	1	1	1	1
GRMZM2G007277	1	1	1	1	1	1
GRMZM2G007283	1	1	1	1	1	1
GRMZM2G007288	1	1	1	1	1	1
GRMZM2G007289	0	0	0	1	1	1
GRMZM2G007300	1	1	1	1	1	1
GRMZM2G007306	1	1	1	1	1	1
GRMZM2G007324	1	1	1	1	1	1
GRMZM2G007339	1	1	1	1	1	1
GRMZM2G007347	1	1	1	1	1	1
GRMZM2G007369	1	1	1	0	1	1
GRMZM2G007381	1	1	1	1	1	1
GRMZM2G007384	1	1	1	1	1	1
GRMZM2G007385	1	1	1	1	1	1
GRMZM2G007399	1	1	1	1	1	1
GRMZM2G007404	1	1	1	1	1	1
GRMZM2G007406	0	1	0	1	0	1
GRMZM2G007441	1	1	1	0	1	1
GRMZM2G007453	1	1	1	1	1	1
GRMZM2G007466	0	1	1	0	1	0
GRMZM2G007475	1	1	1	1	1	1
GRMZM2G007486	1	1	1	1	1	1
GRMZM2G007488	1	1	1	1	1	1
GRMZM2G007489	1	1	1	1	1	1
GRMZM2G007514	1	1	1	1	1	1
GRMZM2G007546	1	1	1	1	1	1
GRMZM2G007555	1	1	1	1	1	1
GRMZM2G007587	1	1	1	1	1	1
GRMZM2G007590	1	1	1	1	1	1
GRMZM2G007615	1	0	0	1	1	1
GRMZM2G007628	0	0	0	0	1	0
GRMZM2G007630	1	1	1	1	1	1
GRMZM2G007647	1	1	1	1	1	1
GRMZM2G007651	1	1	1	1	1	1
GRMZM2G007675	1	1	1	1	1	1
GRMZM2G007680	1	1	1	1	1	1
GRMZM2G007681	1	1	1	1	1	1
GRMZM2G007683	1	1	1	1	1	1
GRMZM2G007695	1	1	1	1	1	1
GRMZM2G007698	1	1	1	1	1	1
GRMZM2G007715	1	1	1	1	1	1
GRMZM2G007721	1	1	1	1	1	1
GRMZM2G007729	1	1	1	1	1	1
GRMZM2G007734	1	1	1	1	1	1
GRMZM2G007754	0	0	0	0	1	0
GRMZM2G007757	1	1	1	1	1	1
GRMZM2G007791	1	1	1	1	1	1
GRMZM2G007801	1	1	1	1	1	1
GRMZM2G007810	1	1	1	1	1	1
GRMZM2G007835	1	1	1	1	1	1
GRMZM2G007848	1	1	1	1	1	1
GRMZM2G007854	1	1	1	1	1	1
GRMZM2G007867	1	1	1	1	1	1
GRMZM2G007871	1	1	1	1	1	1
GRMZM2G007885	1	1	1	1	1	1
GRMZM2G007899	1	1	1	1	1	1
GRMZM2G007907	1	1	1	1	1	1
GRMZM2G007914	1	1	1	1	1	1
GRMZM2G007915	1	1	1	1	1	1
GRMZM2G007922	1	1	1	1	1	1
GRMZM2G007933	1	1	1	1	1	1
GRMZM2G007939	1	1	1	1	1	1
GRMZM2G007953	1	1	1	1	1	1
GRMZM2G007957	1	1	1	1	1	1
GRMZM2G007981	1	1	1	1	1	1
GRMZM2G008032	1	1	1	0	0	0
GRMZM2G008058	1	1	1	1	1	1
GRMZM2G008060	1	1	1	1	1	1
GRMZM2G008061	1	1	1	1	1	1
GRMZM2G008072	0	0	1	0	1	1
GRMZM2G008093	1	1	1	1	1	1
GRMZM2G008095	1	1	1	1	1	1
GRMZM2G008106	1	1	1	1	1	1
GRMZM2G008108	1	1	1	1	1	1
GRMZM2G008123	1	1	1	1	1	1
GRMZM2G008152	1	1	1	1	1	1
GRMZM2G008166	1	1	1	1	1	1
GRMZM2G008175	1	1	1	1	1	1
GRMZM2G008202	1	1	1	1	1	1
GRMZM2G008209	1	1	1	1	1	1
GRMZM2G008216	1	1	1	1	1	1
GRMZM2G008226	1	1	1	1	1	1
GRMZM2G008232	1	1	1	1	1	1
GRMZM2G008234	1	1	1	1	1	1
GRMZM2G008242	1	1	1	1	1	1
GRMZM2G008247	1	1	1	1	1	1
GRMZM2G008250	1	1	1	1	1	1
GRMZM2G008259	1	1	1	1	1	1
GRMZM2G008263	1	1	1	1	1	1
GRMZM2G008271	1	0	0	0	0	0
GRMZM2G008273	1	1	1	1	1	1
GRMZM2G008286	0	0	0	1	0	1
GRMZM2G008287	1	1	1	1	1	1
GRMZM2G008290	1	1	1	1	1	1
GRMZM2G008305	1	1	0	0	0	0
GRMZM2G008309	1	1	1	1	1	1
GRMZM2G008326	1	1	1	1	1	1
GRMZM2G008327	1	1	1	1	1	1
GRMZM2G008341	1	1	1	1	1	1
GRMZM2G008353	1	1	1	1	1	1
GRMZM2G008356	1	1	1	1	1	1
GRMZM2G008367	1	1	1	1	1	1
GRMZM2G008369	1	1	1	1	1	1
GRMZM2G008406	1	1	1	1	1	1
[truncated: 23,825 more rows]
