# Supplementary material for: Non-syntenic genes drive RTCS-dependent regulation of the embryo transcriptome during formation of seminal root primordia in maize (Zea mays L.)
Source: J Exp Bot. 2016 Nov 10;68(3):403–14. doi: 10.1093/jxb/erw422 (PMC5444478; doi:10.1093/jxb/erw422)
Supplement: supplementary_table_S3 [file erw422_suppl_supplementary_table_S3.xlsx]

## Sheet: Table S3
Table S3. Transcription factors among genotype-specific genes.
Gene ID	Genotype specific expression	Stage pecific expression (dap)	Annotation	Source
GRMZM2G062396	wild-type	25,30	fht1	Classical Gene
GRMZM2G338454	wild-type	25,30,35	pebp3	Classical Gene
GRMZM2G042733	wild-type	35	in1	Classical Gene
GRMZM2G149940	wild-type	25,30,35	abi3	MaizeGDB-curated
GRMZM2G410134	wild-type	25,30,35	glb3	MaizeGDB-curated
GRMZM2G144398	wild-type	25,30,35	hmg5	MaizeGDB-curated
GRMZM2G100709	wild-type	25,35	glk31	MaizeGDB-curated
GRMZM2G151811	wild-type	25,30,35	eil6	MaizeGDB-curated
GRMZM2G175955	wild-type	25	bhlh64	MaizeGDB-curated
GRMZM2G077206	wild-type	25,30,35	gst27	MaizeGDB-curated
GRMZM2G156105	wild-type	25,30,35	pza03536	MaizeGDB-curated
GRMZM2G309109	wild-type	25,30,35	mre11b	MaizeGDB-curated
GRMZM2G148506	wild-type	25,35	e2f15	MaizeGDB-curated
GRMZM2G000842	wild-type	25,30,35	bzip87	MaizeGDB-curated
GRMZM2G158204	wild-type	25,30,35	nactf83	MaizeGDB-curated
GRMZM2G443565	wild-type	25,30,35	phd18	MaizeGDB-curated
GRMZM2G057554	wild-type	25,30	hagtf41	MaizeGDB-curated
GRMZM2G332294	wild-type	25,35	bzip62	MaizeGDB-curated
GRMZM2G046885	wild-type	25	mads73	MaizeGDB-curated
GRMZM2G421899	wild-type	25,30,35	arid5	MaizeGDB-curated
GRMZM2G097641	wild-type	25	spp2	MaizeGDB-curated
GRMZM2G043277	wild-type	25,35	ho2	MaizeGDB-curated
GRMZM2G005207	wild-type	25,30,35	wrky63	MaizeGDB-curated
GRMZM2G004641	wild-type	25,30,35	hb64	MaizeGDB-curated
GRMZM2G139813	wild-type	30	tat1	MaizeGDB-curated
GRMZM2G125460	wild-type	25,30,35	ereb210	MaizeGDB-curated
GRMZM2G104262	wild-type	25,30,35	pzb00093	MaizeGDB-curated
GRMZM2G030403	wild-type	25,30,35	mybr9	MaizeGDB-curated
GRMZM2G153144	wild-type	30,35	bzip14	MaizeGDB-curated
GRMZM2G082343	wild-type	25	bhlh18	MaizeGDB-curated
GRMZM2G163418	wild-type	25	wrky38	MaizeGDB-curated
GRMZM2G159119	wild-type	25,30,35	glk4	MaizeGDB-curated
GRMZM2G407119	wild-type	30,35	bhlh9	MaizeGDB-curated
GRMZM2G391312	wild-type	25	ks6	MaizeGDB-curated
GRMZM2G024468	wild-type	25,30	myb83	MaizeGDB-curated
GRMZM2G370777	wild-type	30,35	tu1	MaizeGDB-curated
GRMZM2G408462	wild-type	25,30,35	wrky74	MaizeGDB-curated
GRMZM2G151044	wild-type	25,30	trpp4	MaizeGDB-curated
GRMZM2G115721	wild-type	35	nactf98	MaizeGDB-curated
GRMZM2G010251	wild-type	25	nrt1	MaizeGDB-curated
GRMZM2G006585	wild-type	25	platz12	MaizeGDB-curated
GRMZM2G317450	wild-type	30	bhlh156	MaizeGDB-curated
GRMZM2G359924	wild-type	25	iaa37	MaizeGDB-curated
GRMZM2G165972	wild-type	25,30,35	hsftf13	MaizeGDB-curated
GRMZM2G105137	wild-type	25	myb104	MaizeGDB-curated
GRMZM2G120021	wild-type	30,35	bhlh71	MaizeGDB-curated
GRMZM2G152172	wild-type	25	bzr9	MaizeGDB-curated
GRMZM2G106185	wild-type	30,35	glk20	MaizeGDB-curated
GRMZM2G021706	wild-type	30,35	sweet13b	MaizeGDB-curated
GRMZM2G041839	wild-type	25,35	ereb66	MaizeGDB-curated
GRMZM2G008286	wild-type	25,35	hb86	MaizeGDB-curated
GRMZM2G407181	wild-type	35	nced2	MaizeGDB-curated
GRMZM2G097316	wild-type	25	rcph1	MaizeGDB-curated
GRMZM2G358009	wild-type	25,30,35	trm2	MaizeGDB-curated
GRMZM2G180947	wild-type	25,30,35	cadtfr6	MaizeGDB-curated
GRMZM2G156977	wild-type	30	nactf22	MaizeGDB-curated
GRMZM2G098063	wild-type	30,35	abi4	MaizeGDB-curated
GRMZM2G089662	wild-type	35	gras57	MaizeGDB-curated
GRMZM2G066029	wild-type	25,30,35	zar4	MaizeGDB-curated
GRMZM2G025989	wild-type	25,30	lbd25	MaizeGDB-curated
GRMZM2G116063	wild-type	25,30,35	hb63	MaizeGDB-curated
GRMZM5G822829	wild-type	30,35	P	MaizeGDB-curated
GRMZM2G144196	wild-type	30,35	sig6	MaizeGDB-curated
GRMZM2G063880	wild-type	25,35	wrky106	MaizeGDB-curated
GRMZM2G001875	wild-type	25	myb131	MaizeGDB-curated
AC234155.1_FG002	wild-type	35	glk25	MaizeGDB-curated
GRMZM2G079200	wild-type	30,35	iaa26	MaizeGDB-curated
GRMZM2G126808	wild-type	35	hb45	MaizeGDB-curated
GRMZM2G145146	wild-type	25,30,35	bhlh107	MaizeGDB-curated
GRMZM2G336766	wild-type	25	bzip50	MaizeGDB-curated
AC212859.3_FG008	wild-type	30	nactf103	MaizeGDB-curated
GRMZM2G099984	wild-type	25	pmpm7	MaizeGDB-curated
GRMZM2G333083	wild-type	30	glk2	MaizeGDB-curated
GRMZM2G307397	wild-type	35	hb43	MaizeGDB-curated
GRMZM2G419239	wild-type	35	myb42	MaizeGDB-curated
GRMZM5G864815	wild-type	35	tdpk2	MaizeGDB-curated
GRMZM2G445575	wild-type	30	bzip113	MaizeGDB-curated
GRMZM5G805387	wild-type	30	mads18	MaizeGDB-curated
GRMZM2G011832	wild-type	35	dof32	MaizeGDB-curated
GRMZM2G133168	wild-type	30,35	ereb103	MaizeGDB-curated
GRMZM2G067624	wild-type	30	sbp29	MaizeGDB-curated
GRMZM2G432846	wild-type	25,35	ofp40	MaizeGDB-curated
GRMZM2G125653	wild-type	30	wrky53	MaizeGDB-curated
GRMZM2G086880	wild-type	35	hsftf25	MaizeGDB-curated
GRMZM2G052239	wild-type	35	nactf62	MaizeGDB-curated
GRMZM2G143625	wild-type	30,35	pza01254	MaizeGDB-curated
GRMZM2G414252	wild-type	35	bhlh20	MaizeGDB-curated
GRMZM2G034421	wild-type	30	wrky89	MaizeGDB-curated
GRMZM2G160198	wild-type	30	limtf2	MaizeGDB-curated
GRMZM2G169564	wild-type	30	wrky9	MaizeGDB-curated
GRMZM2G069298	wild-type	30	fls2	MaizeGDB-curated
GRMZM2G403007	wild-type	35	pza01552	MaizeGDB-curated
GRMZM2G171365	rtcs	25,30,35	mads1	Classical Gene
GRMZM2G145461	rtcs	25,30	chn2	Classical Gene
GRMZM2G152655	rtcs	25	bap2	Classical Gene
GRMZM2G080079	rtcs	30,35	gol1	Classical Gene
GRMZM2G455809	rtcs	30	ts2	Classical Gene
GRMZM2G139300	rtcs	30	incw1	Classical Gene
GRMZM2G081843	rtcs	30,35	pip1e	Classical Gene
GRMZM2G110511	rtcs	25,30	czog2	MaizeGDB-curated
GRMZM2G326783	rtcs	25,30,35	thx29	MaizeGDB-curated
GRMZM2G054050	rtcs	25,30,35	pza02427	MaizeGDB-curated
GRMZM2G090086	rtcs	25,30,35	tha1	MaizeGDB-curated
GRMZM2G474656	rtcs	25,30,35	hb47	MaizeGDB-curated
GRMZM2G418899	rtcs	25,30,35	gras63	MaizeGDB-curated
GRMZM2G450445	rtcs	35	nactf111	MaizeGDB-curated
AC214360.3_FG001	rtcs	25,30,35	ks4	MaizeGDB-curated
GRMZM2G096600	rtcs	25	cpp8	MaizeGDB-curated
GRMZM2G107109	rtcs	35	jmj6	MaizeGDB-curated
GRMZM5G881088	rtcs	25	pht6	MaizeGDB-curated
AC233912.1_FG001	rtcs	25,30,35	mads21	MaizeGDB-curated
AC226235.2_FG001	rtcs	25	irl1	MaizeGDB-curated
GRMZM2G315506	rtcs	25	glk22	MaizeGDB-curated
GRMZM2G042893	rtcs	25	bhlh144	MaizeGDB-curated
GRMZM2G178769	rtcs	25,30,35	hct8	MaizeGDB-curated
GRMZM2G146283	rtcs	25,30	dof103	MaizeGDB-curated
GRMZM2G139284	rtcs	25,30,35	myb70	MaizeGDB-curated
GRMZM2G100727	rtcs	25,30	ereb133	MaizeGDB-curated
GRMZM2G311036	rtcs	25,30,35	bx10	MaizeGDB-curated
GRMZM2G324999	rtcs	25,30	wrky25	MaizeGDB-curated
GRMZM2G001824	rtcs	25,30	myb134	MaizeGDB-curated
GRMZM2G013581	rtcs	25	myb62	MaizeGDB-curated
GRMZM2G053669	rtcs	25	asn3	MaizeGDB-curated
AC195340.3_FG004	rtcs	30,35	iaa20	MaizeGDB-curated
GRMZM2G064466	rtcs	30,35	hb100	MaizeGDB-curated
GRMZM2G134687	rtcs	30,35	nactf88	MaizeGDB-curated
GRMZM2G126732	rtcs	25	acco20	MaizeGDB-curated
GRMZM2G163251	rtcs	25,30	nactf7	MaizeGDB-curated
GRMZM2G093391	rtcs	35	krp5	MaizeGDB-curated
GRMZM5G828396	rtcs	25,30,35	bhlh81	MaizeGDB-curated
GRMZM2G122160	rtcs	35	zim11	MaizeGDB-curated
GRMZM2G135108	rtcs	25	pox3	MaizeGDB-curated
GRMZM5G812272	rtcs	25,30,35	wrky42	MaizeGDB-curated
GRMZM2G059428	rtcs	25	nactf53	MaizeGDB-curated
GRMZM2G069370	rtcs	35	mads30	MaizeGDB-curated
AC209257.4_FG006	rtcs	30,35	ereb100	MaizeGDB-curated
GRMZM2G044481	rtcs	30	cpps2	MaizeGDB-curated
GRMZM2G175140	rtcs	25	amt1	MaizeGDB-curated
GRMZM2G366795	rtcs	30	wrky51	MaizeGDB-curated
GRMZM2G070523	rtcs	30,35	myb129	MaizeGDB-curated
GRMZM2G176289	rtcs	30	bhlh11	MaizeGDB-curated
GRMZM2G000236	rtcs	25	opr2	MaizeGDB-curated
GRMZM2G001799	rtcs	25	iaa41	MaizeGDB-curated
GRMZM2G181254	rtcs	25,30	arftf32	MaizeGDB-curated
GRMZM2G342424	rtcs	35	bzip66	MaizeGDB-curated
GRMZM2G038015	rtcs	25	bzip24	MaizeGDB-curated
GRMZM2G000520	rtcs	25	ereb127	MaizeGDB-curated
GRMZM2G069203	rtcs	25,30	sat1	MaizeGDB-curated
GRMZM2G151763	rtcs	30,35	wrky95	MaizeGDB-curated
GRMZM2G458728	rtcs	35	hb6	MaizeGDB-curated
GRMZM2G095598	rtcs	35	col11	MaizeGDB-curated
GRMZM2G136910	rtcs	30	aasr1	MaizeGDB-curated
GRMZM2G079768	rtcs	30,35	lbd23	MaizeGDB-curated
AC206165.3_FG007	rtcs	30,35	hsftf15	MaizeGDB-curated
GRMZM2G054803	rtcs	35	pza01936	MaizeGDB-curated
GRMZM2G457562	rtcs	30,35	ereb113	MaizeGDB-curated
GRMZM5G858471	rtcs	30,35	cps5	MaizeGDB-curated
GRMZM2G397616	rtcs	30	gata26	MaizeGDB-curated
GRMZM2G166041	rtcs	30	hb24	MaizeGDB-curated
GRMZM2G048136	rtcs	30	myb88	MaizeGDB-curated
GRMZM2G074358	rtcs	30	nactf42	MaizeGDB-curated
GRMZM2G059939	rtcs	30,35	ereb162	MaizeGDB-curated
GRMZM2G039586	rtcs	35	gata29	MaizeGDB-curated
GRMZM2G031062	rtcs	30	hagtf7	MaizeGDB-curated
GRMZM5G838098	rtcs	30,35	zim27	MaizeGDB-curated
GRMZM2G180328	rtcs	35	nactf20	MaizeGDB-curated
GRMZM2G102550	rtcs	35	ggps2	MaizeGDB-curated
GRMZM5G846057	rtcs	30	ereb34	MaizeGDB-curated
GRMZM2G111415	rtcs	35	ereb15	MaizeGDB-curated
GRMZM2G100976	rtcs	30,35	psa1	MaizeGDB-curated
GRMZM2G162434	rtcs	35	gl3	MaizeGDB-curated
GRMZM2G145412	rtcs	30	zim18	MaizeGDB-curated
GRMZM2G380377	rtcs	30	dbp4	MaizeGDB-curated
GRMZM2G030436	rtcs	35	hct4	MaizeGDB-curated
GRMZM2G091490	rtcs	35	nactf21	MaizeGDB-curated
AC216731.3_FG001	rtcs	35	bhlh89	MaizeGDB-curated
GRMZM2G084583	rtcs	30,35	myb38	MaizeGDB-curated
