# Supplementary material for: Non-syntenic genes drive RTCS-dependent regulation of the embryo transcriptome during formation of seminal root primordia in maize (Zea mays L.)
Source: J Exp Bot. 2016 Nov 10;68(3):403–14. doi: 10.1093/jxb/erw422 (PMC5444478; doi:10.1093/jxb/erw422)
Supplement: supplementary_table_S4 [file erw422_suppl_supplementary_table_S4.xlsx]

## Sheet: Table S4
Table S4: List of genes assigned to eight K-means clusters in wild-type (WT) and rtcs embryos.
Gene ID	Cluster	Wild-type embryos (log2 FPKM)				Gene ID	Cluster	rtcs embryos (log2 FPKM)
		25 dap	30 dap	35 dap				25 dap	30 dap	35 dap
AC177831.3_FG004	K1	0.859717	0.32868	-0.550412		AC185588.2_FG002	K1	-0.51383	-0.932614	-1.51288
AC177897.2_FG002	K1	-1.90615	-3.32021	-4.06029		AC189795.3_FG001	K1	0.544213	-0.132984	-1.03407
AC177924.2_FG003	K1	1.38011	0.423966	-0.800325		AC193756.3_FG001	K1	1.74245	0.719899	-1.37231
AC189280.3_FG001	K1	-1.28462	-2.01625	-2.92313		AC195253.3_FG002	K1	1.43887	0.483784	-0.067753
AC195147.3_FG008	K1	0.678553	-0.185865	-1.42247		AC195402.3_FG001	K1	1.05939	0.393297	-0.825697
AC203408.4_FG003	K1	-0.363504	-1.92534	-2.84693		AC197340.3_FG003	K1	0.705709	0.229707	-0.540044
AC203535.4_FG004	K1	0.59179	0.316026	-0.446888		AC197705.4_FG001	K1	1.85423	0.968375	-0.792924
AC203834.4_FG004	K1	0.686754	-0.133393	-0.562436		AC202950.3_FG008	K1	-0.355172	-1.71481	-2.63545
AC204763.2_FG001	K1	1.30689	0.561158	-0.329742		AC203394.3_FG004	K1	0.112063	-0.912358	-2.16792
AC204868.3_FG004	K1	0.98978	0.341116	-0.110188		AC203535.4_FG004	K1	-0.157426	-0.891429	-1.44946
AC204931.3_FG002	K1	2.20062	0.65696	-0.125264		AC203571.3_FG001	K1	-0.069313	-0.562136	-1.32495
AC206030.4_FG001	K1	0.560475	-0.586698	-1.58467		AC203966.5_FG003	K1	0.88654	0.320717	-0.657645
AC206156.3_FG003	K1	1.0159	-0.279551	-2.97111		AC204502.4_FG006	K1	2.00635	1.00145	0.531969
AC208358.3_FG005	K1	-2.69331	-4.33591	-5.93802		AC204604.3_FG008	K1	1.0624	0.673598	-0.353063
AC208897.3_FG003	K1	0.160955	-0.137527	-0.852536		AC204763.2_FG001	K1	1.82467	0.665494	-0.0467864
AC208897.3_FG004	K1	-0.677486	-1.15905	-2.17687		AC205471.4_FG008	K1	1.69743	0.915684	0.0880944
AC212754.3_FG004	K1	1.75819	0.51028	-0.223178		AC206030.4_FG001	K1	0.528144	-0.824148	-2.69103
AC214147.3_FG002	K1	-0.196921	-0.773093	-1.5287		AC206156.3_FG003	K1	1.32402	-0.0514518	-0.578656
AC216793.3_FG008	K1	-0.265037	-3.6934	1		AC207188.3_FG002	K1	1.35453	0.611881	-1.00537
AC231745.1_FG003	K1	0.600031	-0.337553	-0.947284		AC207755.3_FG005	K1	1.41886	0.828862	0.0601171
AC233853.1_FG002	K1	0.71672	-0.0907385	-0.422404		AC207888.3_FG009	K1	1.21912	0.231842	-1.90943
AC233883.1_FG006	K1	0.685411	-0.387665	-1.00603		AC208110.2_FG007	K1	-2.52241	-3.39344	-3.8079
AF546188.1_FG003	K1	0.160482	-0.14788	-0.824898		AC208358.3_FG005	K1	-1.80754	-3.10978	-4.79132
GRMZM2G000592	K1	1.10289	0.336145	-0.0538684		AC208724.3_FG001	K1	0.29017	-0.320028	-0.963652
GRMZM2G000825	K1	1.8003	1.10914	0.690733		AC208895.3_FG004	K1	-0.781167	-1.58353	-2.13204
GRMZM2G001116	K1	-0.23454	-0.752263	-1.5583		AC208897.3_FG003	K1	-0.0438233	-0.627015	-1.55347
GRMZM2G001139	K1	0.161695	-1.60784	-2.38768		AC211325.4_FG003	K1	0.120488	-2.99593	1
GRMZM2G001457	K1	-0.81347	-1.26356	-2.08312		AC212565.3_FG002	K1	0.637649	-0.0837196	-1.39699
GRMZM2G003493	K1	0.857263	0.063675	-0.935113		AC212835.3_FG001	K1	0.818517	0.0414516	-0.872385
GRMZM2G003769	K1	0.144262	-1.05185	-4.335		AC219006.2_FG007	K1	-1.21008	-1.66147	-2.22458
GRMZM2G005353	K1	0.978038	0.557877	-0.0680549		AC231745.1_FG003	K1	0.379531	-0.749197	-1.58947
GRMZM2G005419	K1	0.235947	-0.492515	-0.860299		AC233887.1_FG006	K1	0.809799	0.288796	-0.568423
GRMZM2G005461	K1	0.198159	-0.717143	-1.16113		GRMZM2G000431	K1	0.140462	-0.702292	-1.30979
GRMZM2G005619	K1	1.17235	0.374723	-0.0993773		GRMZM2G000592	K1	0.793724	0.500431	-0.273055
GRMZM2G005624	K1	-0.0534964	-0.855037	-1.58385		GRMZM2G000825	K1	1.62265	0.961212	-0.0183583
GRMZM2G005859	K1	1.30067	0.0754078	-0.488211		GRMZM2G001116	K1	0.118905	-0.553388	-1.05537
GRMZM2G006964	K1	-0.902598	-1.60209	-2.94836		GRMZM2G001457	K1	-0.621034	-1.38296	-1.85521
GRMZM2G008482	K1	0.526796	-0.845981	-1.59349		GRMZM2G001466	K1	0.224962	-0.311415	-0.806008
GRMZM2G008593	K1	1.65744	0.730878	-0.0587769		GRMZM2G001991	K1	-0.55412	-0.900123	-1.76538
GRMZM2G008764	K1	1.25041	0.58288	0.0212366		GRMZM2G002034	K1	1.65682	0.681754	-0.21337
GRMZM2G009166	K1	-1.65998	-2.46064	-4.10118		GRMZM2G002147	K1	2.03408	1.65698	0.930384
GRMZM2G009268	K1	-1.96706	-2.49098	-3.02557		GRMZM2G003368	K1	1.60192	0.875833	0.0570115
GRMZM2G010306	K1	1.43249	1.04889	0.394605		GRMZM2G003409	K1	1.30362	-0.281321	-1.27923
GRMZM2G011598	K1	-0.576618	-2.89541	-5.65962		GRMZM2G003493	K1	0.426284	-0.765768	-3.35124
GRMZM2G011789	K1	0.868731	-1.18428	-3.68661		GRMZM2G004519	K1	1.01391	-0.119245	-1.32556
GRMZM2G014705	K1	1.47084	0.32731	-0.402571		GRMZM2G004699	K1	1.40873	0.968989	0.341781
GRMZM2G014729	K1	-2.01021	-3.65865	-5.18907		GRMZM2G005310	K1	1.53938	1.13108	0.47849
GRMZM2G014945	K1	0.756407	-0.539895	-2.45274		GRMZM2G005353	K1	0.335198	-0.254882	-0.744826
GRMZM2G017550	K1	-0.301816	-1.26599	-2.41975		GRMZM2G005419	K1	-0.164119	-0.848936	-1.40063
GRMZM2G017629	K1	0.735515	-0.686596	-1.92275		GRMZM2G005619	K1	0.680606	0.166687	-0.717454
GRMZM2G017739	K1	-1.40972	-1.95305	-2.99137		GRMZM2G005624	K1	-1.00618	-2.22887	-3.8301
GRMZM2G018068	K1	-1.1345	-1.68153	-2.36555		GRMZM2G005715	K1	2.01245	1.54643	0.705386
GRMZM2G018105	K1	-0.866351	-1.95983	-2.55613		GRMZM2G005859	K1	1.14318	0.193199	-0.842548
GRMZM2G018706	K1	1.16113	0.442273	0.0726421		GRMZM2G005954	K1	-0.932309	-1.44657	-2.44163
GRMZM2G018756	K1	0.720095	0.0954449	-0.472531		GRMZM2G006505	K1	1.28884	0.445313	-1.13437
GRMZM2G020158	K1	-0.991458	-1.60433	-2.61739		GRMZM2G006620	K1	0.918583	-3.38753	1
GRMZM2G020974	K1	1.31806	0.40864	-0.146558		GRMZM2G006721	K1	0.491969	0.0417432	-1.19516
GRMZM2G023059	K1	0.745181	-0.809213	-1.47213		GRMZM2G006964	K1	-1.14646	-2.08988	-4.13489
GRMZM2G024468	K1	-0.347806	-1.15523	-1.65288		GRMZM2G007057	K1	2.05954	1.76737	0.964343
GRMZM2G025832	K1	1.03728	0.0498797	-0.778315		GRMZM2G007130	K1	-0.242517	-1.60674	-2.49394
GRMZM2G025885	K1	0.340439	-0.657128	-1.35702		GRMZM2G007188	K1	0.48909	-0.222548	-0.677442
GRMZM2G026802	K1	0.145525	-0.305415	-0.963655		GRMZM2G007514	K1	1.46411	0.590273	0.125516
GRMZM2G026918	K1	0.934369	0.430414	-0.279714		GRMZM2G007615	K1	-0.789496	-2.10591	-2.86113
GRMZM2G027309	K1	0.412315	0.0532536	-0.661334		GRMZM2G007953	K1	1.58194	1.01071	0.15792
GRMZM2G028159	K1	0.969547	0.320554	-0.348087		GRMZM2G008507	K1	0.2755	-0.699319	-1.25953
GRMZM2G028252	K1	1.59365	1.30696	0.528291		GRMZM2G008593	K1	1.51843	0.686444	-0.694852
GRMZM2G028389	K1	-0.467034	-1.16308	-2.01346		GRMZM2G008764	K1	0.947217	0.296108	-0.929157
GRMZM2G029314	K1	1.52032	0.822823	0.46928		GRMZM2G008773	K1	1.93417	1.6005	0.855122
GRMZM2G029546	K1	0.261417	-0.153872	-1.25805		GRMZM2G008834	K1	0.949499	0.1493	-0.346379
GRMZM2G030284	K1	1.85834	1.3583	0.696185		GRMZM2G009025	K1	0.349445	-0.609683	-1.50092
GRMZM2G030768	K1	1.45507	0.923982	0.361045		GRMZM2G009794	K1	-0.460218	-1.19758	-1.74525
GRMZM2G030769	K1	-0.360146	-1.09363	-1.69643		GRMZM2G009913	K1	1.28189	0.484824	-0.417873
GRMZM2G030862	K1	1.08307	-0.0220242	-0.614319		GRMZM2G010306	K1	1.25151	0.86478	-0.0539505
GRMZM2G031591	K1	0.730143	0.319121	-0.372089		GRMZM2G010488	K1	0.120092	-0.625047	-1.29046
GRMZM2G031637	K1	1.43152	0.480919	0.141213		GRMZM2G011218	K1	1.07824	0.585896	0.0488102
GRMZM2G031882	K1	0.680492	-0.575469	-1.16368		GRMZM2G011463	K1	-0.299101	-1.82378	-2.70161
GRMZM2G031963	K1	0.0790621	-0.553525	-0.927798		GRMZM2G012758	K1	-1.28165	-2.26873	-3.42065
GRMZM2G033785	K1	0.730174	0.354484	-0.532527		GRMZM2G012970	K1	2.2243	1.77298	0.908298
GRMZM2G034360	K1	-0.560327	-2.43468	-3.89718		GRMZM2G013271	K1	1.41387	0.78962	0.30675
GRMZM2G034672	K1	-2.60044	-3.38929	-3.64045		GRMZM2G013448	K1	2.58985	2.01526	1.36466
GRMZM2G034828	K1	2.07777	1.59149	0.976581		GRMZM2G013456	K1	-0.898599	-1.55591	-1.93475
GRMZM2G035732	K1	-1.19383	-2.10406	-2.52164		GRMZM2G013581	K1	-0.243749	-4.99506	1
GRMZM2G037284	K1	-1.45282	-2.45347	-3.99321		GRMZM2G013956	K1	-0.784769	-1.60055	-3.57566
GRMZM2G037322	K1	0.0196274	-0.518491	-0.995253		GRMZM2G014499	K1	1.6263	1.21898	0.461105
GRMZM2G038053	K1	1.01622	0.0905478	-1.56478		GRMZM2G015886	K1	2.05375	1.4527	0.845447
GRMZM2G038365	K1	-0.449868	-0.937274	-1.55554		GRMZM2G016368	K1	-2.0084	-2.58477	-3.32087
GRMZM2G039618	K1	-1.75695	-2.22845	-2.86753		GRMZM2G016477	K1	1.70493	0.886219	0.287991
GRMZM2G040052	K1	-1.09216	-1.84702	-2.20719		GRMZM2G016551	K1	0.298411	-0.292405	-0.811451
GRMZM2G040263	K1	-1.10994	-2.47848	-3.48169		GRMZM2G016637	K1	0.470213	-0.126056	-0.781622
GRMZM2G040911	K1	-1.58848	-3.15715	-5.35632		GRMZM2G017081	K1	1.35898	0.875331	-0.0357405
GRMZM2G041065	K1	0.17069	-1.8755	-2.70039		GRMZM2G017856	K1	1.3595	0.190405	-0.376928
GRMZM2G041463	K1	1.363	0.812569	0.222396		GRMZM2G018105	K1	-0.717739	-1.67212	-2.27299
GRMZM2G041694	K1	-1.29339	-2.13807	-3.13646		GRMZM2G018578	K1	-1.37239	-3.041	-5.59105
GRMZM2G042506	K1	-0.809409	-1.58414	-2.31021		GRMZM2G018760	K1	0.35609	-0.0669748	-0.753885
GRMZM2G043579	K1	1.13297	0.118534	-0.301968		GRMZM2G019335	K1	-0.973688	-1.73997	-2.25871
GRMZM2G044107	K1	0.0365168	-0.864215	-1.21201		GRMZM2G019413	K1	-0.823845	-1.54524	-3.39974
GRMZM2G044797	K1	1.07935	0.577146	-0.321642		GRMZM2G019586	K1	1.81497	1.43508	0.688211
GRMZM2G044834	K1	-0.6047	-1.62823	-2.04499		GRMZM2G020158	K1	-0.981353	-1.96354	-3.14639
GRMZM2G044884	K1	-0.603708	-2.15846	-2.92096		GRMZM2G020974	K1	1.09785	0.369266	-0.827776
GRMZM2G045171	K1	-1.46155	-2.61915	-3.57176		GRMZM2G022514	K1	1.04293	-0.248555	-0.844681
GRMZM2G045927	K1	-0.600361	-4.34467	1		GRMZM2G022606	K1	0.896786	0.0683267	-0.754436
GRMZM2G046520	K1	-1.57659	-3.47587	-5.36431		GRMZM2G023051	K1	1.90556	1.29702	0.491212
GRMZM2G046600	K1	-0.962518	-1.66511	-3.38341		GRMZM2G023346	K1	0.0830267	-0.949957	-2.91332
GRMZM2G046885	K1	-1.1967	-1.89804	-2.15848		GRMZM2G023952	K1	0.259249	-1.31191	-3.49732
GRMZM2G047572	K1	0.854959	0.00510579	-0.595781		GRMZM2G024350	K1	-0.559699	-3.15579	-4.66094
GRMZM2G047875	K1	-0.339127	-1.07608	-1.39919		GRMZM2G024448	K1	-2.42886	-2.95107	-3.6858
GRMZM2G050364	K1	-0.0181812	-0.585858	-1.56883		GRMZM2G025175	K1	-0.237509	-1.08503	-2.09731
GRMZM2G050556	K1	0.132686	-0.932297	-1.76438		GRMZM2G025448	K1	0.0246463	-0.282234	-1.06911
GRMZM2G050741	K1	0.747374	-0.323771	-0.883249		GRMZM2G025592	K1	1.88587	1.50189	0.804949
GRMZM2G051153	K1	0.853249	0.262392	-0.437361		GRMZM2G025832	K1	0.966583	-0.0394025	-0.703152
GRMZM2G051522	K1	1.04047	-0.263045	-0.873631		GRMZM2G026654	K1	-1.66523	-1.98902	-2.88052
GRMZM2G051753	K1	0.992073	0.590938	-0.0124651		GRMZM2G026918	K1	0.604063	0.185164	-0.427518
GRMZM2G052740	K1	1.52443	1.1845	0.353271		GRMZM2G027309	K1	0.323808	-0.286058	-1.17966
GRMZM2G053929	K1	-0.19048	-1.51381	-2.40304		GRMZM2G027640	K1	1.12425	0.520424	-0.271274
GRMZM2G054795	K1	-0.146988	-0.495541	-1.19384		GRMZM2G027797	K1	-1.35227	-2.03371	-2.59744
GRMZM2G055052	K1	-0.597414	-1.29282	-2.44905		GRMZM2G028438	K1	-0.417103	-1.37805	-2.22344
GRMZM2G055158	K1	1.70006	0.56644	-0.16262		GRMZM2G028665	K1	0.390754	-0.354016	-0.637189
GRMZM2G055263	K1	0.0516951	-0.350871	-1.44449		GRMZM2G029219	K1	-0.539318	-1.31054	-1.78655
GRMZM2G055462	K1	-2.54001	-3.08212	-4.11858		GRMZM2G029314	K1	1.23131	0.663448	-0.214796
GRMZM2G055641	K1	1.86059	1.34634	0.688216		GRMZM2G029536	K1	-1.00305	-1.3093	-2.16776
GRMZM2G056093	K1	1.11265	-0.923016	-2.12006		GRMZM2G030284	K1	1.71703	1.18421	0.153665
GRMZM2G056120	K1	1.73352	1.03117	0.685235		GRMZM2G030768	K1	1.50116	1.16251	0.41251
GRMZM2G056750	K1	0.250594	-0.817161	-2.578		GRMZM2G030862	K1	0.55675	-0.77937	-1.81213
GRMZM2G057467	K1	1.03868	-0.790592	-2.2678		GRMZM2G031637	K1	1.08867	0.425553	-0.6368
GRMZM2G057652	K1	-0.223116	-0.520638	-1.22247		GRMZM2G031925	K1	-0.783272	-1.4053	-1.90944
GRMZM2G057690	K1	1.99281	1.32446	0.502865		GRMZM2G031963	K1	-0.308014	-0.954677	-1.32204
GRMZM2G059392	K1	-0.136042	-1.19984	-2.09935		GRMZM2G032145	K1	1.02073	0.0779297	-0.65051
GRMZM2G059549	K1	0.978377	0.275474	-0.270578		GRMZM2G032912	K1	0.351648	-0.324507	-0.903505
GRMZM2G060148	K1	-1.06631	-2.0763	-3.38701		GRMZM2G033175	K1	0.141453	-0.433937	-1.26573
GRMZM2G060194	K1	1.59509	0.973815	0.59854		GRMZM2G033785	K1	0.416688	-0.215526	-1.27739
GRMZM2G061287	K1	1.78226	0.90778	0.567318		GRMZM2G034283	K1	-0.0706858	-1.34267	-3.04956
GRMZM2G061398	K1	0.472863	-0.320043	-1.00753		GRMZM2G034302	K1	1.75017	0.91137	-0.0660867
GRMZM2G062084	K1	1.2565	0.491593	0.211646		GRMZM2G034360	K1	-0.459688	-1.426	-3.12991
GRMZM2G062458	K1	0.8623	-3.25602	1		GRMZM2G034623	K1	1.3437	0.852454	0.259055
GRMZM2G062576	K1	0.878201	0.4568	-0.132738		GRMZM2G034647	K1	1.6001	1.06096	0.465757
GRMZM2G062650	K1	0.853586	-0.729161	-1.75941		GRMZM2G034828	K1	1.86148	1.41221	0.525387
GRMZM2G062844	K1	-0.861856	-4.33893	1		GRMZM2G035278	K1	1.68673	0.530761	-0.112177
GRMZM2G063478	K1	-0.451055	-1.63088	-2.36422		GRMZM2G036134	K1	2.25664	1.51415	0.924762
GRMZM2G063550	K1	1.93113	1.07322	0.626162		GRMZM2G036409	K1	0.73408	0.374041	-0.32406
GRMZM2G064096	K1	0.689286	-1.07287	-2.37246		GRMZM2G036564	K1	0.895258	0.556444	-0.119228
GRMZM2G064613	K1	1.02502	0.572258	0.00878034		GRMZM2G036759	K1	0.332333	-0.131397	-0.841371
GRMZM2G064962	K1	1.31157	0.641314	0.260544		GRMZM2G037043	K1	1.05512	0.131233	-0.717166
GRMZM2G065617	K1	0.283141	-1.97106	-3.18461		GRMZM2G037322	K1	0.204713	-0.261543	-1.49176
GRMZM2G067205	K1	1.22679	0.645359	0.193982		GRMZM2G037431	K1	2.02827	0.611416	-0.159458
GRMZM2G067648	K1	-2.71311	-3.74089	-5.33665		GRMZM2G037831	K1	-0.942291	-1.50507	-2.49196
GRMZM2G067943	K1	-0.69146	-1.58034	-2.3537		GRMZM2G038053	K1	0.890793	-0.489813	-1.60342
GRMZM2G068316	K1	-0.256129	-0.61339	-1.26776		GRMZM2G038490	K1	0.284269	-0.28332	-0.924795
GRMZM2G068917	K1	-0.177717	-0.95875	-1.52325		GRMZM2G038570	K1	0.685885	-0.0382652	-0.35024
GRMZM2G069254	K1	1.71339	0.955101	0.629647		GRMZM2G038677	K1	0.179308	-1.91934	-3.59533
GRMZM2G070831	K1	-1.12925	-1.79111	-2.37946		GRMZM2G038916	K1	0.182527	-0.378419	-1.45943
GRMZM2G072518	K1	0.425006	-5.59511	1		GRMZM2G039880	K1	-0.181286	-0.530147	-1.47548
GRMZM2G073003	K1	1.98792	1.41282	0.924379		GRMZM2G039919	K1	1.25941	0.207884	-1.35938
GRMZM2G073609	K1	0.424579	-0.330725	-0.681334		GRMZM2G040085	K1	0.288352	-0.198763	-0.863475
GRMZM2G073614	K1	-1.52116	-2.38788	-3.26615		GRMZM2G040263	K1	-0.188366	-1.22276	-2.28586
GRMZM2G073671	K1	1.4984	0.948173	0.104439		GRMZM2G040300	K1	-1.02419	-1.75551	-2.32481
GRMZM2G074032	K1	-1.30247	-1.66491	-2.29995		GRMZM2G041065	K1	0.657399	0.0496663	-0.51535
GRMZM2G074361	K1	0.482772	0.0801532	-0.628783		GRMZM2G041463	K1	0.72023	0.244469	-0.33794
GRMZM2G075372	K1	-0.0608429	-1.0399	-1.48455		GRMZM2G042198	K1	-1.17505	-1.82278	-3.07333
GRMZM2G076034	K1	0.941709	0.432771	-0.114084		GRMZM2G042412	K1	1.94884	0.082057	-1.28235
GRMZM2G077718	K1	0.943873	-0.0105777	-0.669134		GRMZM2G043035	K1	1.83664	1.40375	0.722744
GRMZM2G078469	K1	0.505172	-0.0708096	-0.568767		GRMZM2G043117	K1	1.87538	1.02662	0.708588
GRMZM2G078480	K1	0.507643	-2.15121	-4.28928		GRMZM2G043579	K1	0.67749	-0.284766	-1.37626
GRMZM2G079323	K1	0.134888	-1.36045	-2.56869		GRMZM2G043857	K1	-0.835381	-1.35417	-1.85712
GRMZM2G079883	K1	1.84612	1.29633	-0.14487		GRMZM2G043893	K1	-0.439389	-1.8771	-4.33254
GRMZM2G080354	K1	-1.1477	-2.92541	-5.14788		GRMZM2G043943	K1	1.38687	0.8002	0.246544
GRMZM2G082149	K1	0.505885	0.0465727	-0.548942		GRMZM2G044100	K1	0.859871	0.0758092	-0.488685
GRMZM2G082343	K1	-0.622225	-1.59499	-2.22046		GRMZM2G044788	K1	0.655068	-0.294242	-0.893966
GRMZM2G082385	K1	-2.27744	-3.02395	-4.24832		GRMZM2G045319	K1	1.28932	0.795251	0.19454
GRMZM2G082677	K1	0.658307	0.376506	-0.384821		GRMZM2G045645	K1	-0.78552	-1.69639	-2.73779
GRMZM2G082785	K1	0.834714	-2.58962	1		GRMZM2G045678	K1	1.64395	0.986144	0.512654
GRMZM2G083012	K1	1.04373	-0.486162	-1.15233		GRMZM2G045883	K1	1.44704	0.745284	-0.335467
GRMZM2G084086	K1	-1.09264	-2.45654	-3.27133		GRMZM2G045927	K1	-1.13101	-4.73299	1
GRMZM2G085924	K1	1.51581	0.492277	-0.342343		GRMZM2G045981	K1	1.17917	0.622972	-0.0824565
GRMZM2G087413	K1	1.63165	-1.58557	-3.14194		GRMZM2G046743	K1	-0.257902	-1.75499	-3.303
GRMZM2G088132	K1	-1.3177	-1.80714	-2.38862		GRMZM2G046885	K1	-1.58072	-2.15769	-2.76148
GRMZM2G088783	K1	1.67642	0.728091	0.255691		GRMZM2G046907	K1	-0.290735	-0.658805	-1.31199
GRMZM2G088870	K1	-0.29479	-1.52874	-2.21364		GRMZM2G047129	K1	0.732268	0.319177	-0.28962
GRMZM2G089132	K1	1.20021	0.853168	0.195431		GRMZM2G047572	K1	0.430342	-0.224029	-1.28777
GRMZM2G089517	K1	1.5287	1.13331	0.45896		GRMZM2G048022	K1	1.76014	1.4622	0.717436
GRMZM2G090010	K1	-0.281537	-0.83544	-1.29021		GRMZM2G048131	K1	-0.28311	-1.95854	-3.1687
GRMZM2G090419	K1	0.795298	-0.0542025	-0.9039		GRMZM2G048274	K1	1.91439	1.48613	0.762998
GRMZM2G090675	K1	-2.24344	-4.09749	-5.10544		GRMZM2G049216	K1	0.120824	-0.611373	-1.28449
GRMZM2G091054	K1	1.78078	1.16753	0.68671		GRMZM2G050741	K1	0.451874	-0.303719	-1.96219
GRMZM2G091616	K1	-0.151604	-0.529885	-1.17463		GRMZM2G051197	K1	-0.954735	-2.33263	-3.01693
GRMZM2G091634	K1	1.78856	1.01647	0.306585		GRMZM2G051522	K1	0.707725	-0.165174	-0.48611
GRMZM2G091643	K1	-2.09748	-3.2794	-3.88526		GRMZM2G051738	K1	1.1412	0.457516	-0.544588
GRMZM2G091819	K1	0.101855	-1.10398	-2.45446		GRMZM2G051752	K1	1.51162	0.805334	-0.568453
GRMZM2G091916	K1	1.47324	0.846961	0.3483		GRMZM2G051753	K1	-0.28816	-1.04409	-1.53885
GRMZM2G091973	K1	-0.939842	-1.88228	-2.60828		GRMZM2G051855	K1	0.0787484	-4.22167	1
GRMZM2G093157	K1	0.123878	-0.529289	-1.04321		GRMZM2G052067	K1	1.78137	1.05417	0.777971
GRMZM2G096184	K1	1.06892	0.447831	-0.0570247		GRMZM2G052412	K1	1.14371	0.443875	-0.196772
GRMZM2G096525	K1	1.31968	-0.460133	-2.62927		GRMZM2G052740	K1	1.20336	0.525174	-0.403686
GRMZM2G097457	K1	2.06754	1.4301	1.00228		GRMZM2G054795	K1	-0.331491	-1.11767	-2.45972
GRMZM2G097653	K1	-0.153279	-0.660251	-1.47515		GRMZM2G055037	K1	0.143413	-0.247996	-1.12026
GRMZM2G097981	K1	0.22488	-0.257739	-0.902215		GRMZM2G055052	K1	-1.6615	-3.69231	-5.2079
GRMZM2G098290	K1	0.637289	0.122099	-0.626167		GRMZM2G055158	K1	1.57332	0.355786	-0.796149
GRMZM2G098370	K1	0.343605	-0.202269	-1.63889		GRMZM2G055435	K1	1.66067	1.11314	0.524582
GRMZM2G099305	K1	1.12865	0.31208	-0.785299		GRMZM2G055641	K1	1.62785	0.871307	-0.178176
GRMZM2G099366	K1	-0.60255	-3.26719	-4.24191		GRMZM2G055957	K1	0.636839	-0.092415	-0.489914
GRMZM2G099382	K1	0.138711	-1.9133	-3.03209		GRMZM2G055968	K1	1.26273	0.792288	0.0509924
GRMZM2G099978	K1	-3.43638	-4.39931	-4.87704		GRMZM2G056804	K1	-0.722096	-2.67276	-3.85288
GRMZM2G100133	K1	1.4713	0.458833	-0.334926		GRMZM2G057467	K1	0.993502	-0.537262	-2.10427
GRMZM2G100372	K1	0.278949	-1.17639	-1.85323		GRMZM2G057486	K1	0.782355	0.294678	-0.43588
GRMZM2G100454	K1	1.17127	0.480697	0.0687918		GRMZM2G057569	K1	-0.577353	-1.74343	-3.55502
GRMZM2G102944	K1	0.769043	0.0254022	-0.248412		GRMZM2G057652	K1	-0.136443	-1.08615	-2.2216
GRMZM2G104299	K1	-3.02137	-3.95009	-4.86977		GRMZM2G057690	K1	1.57041	0.759878	-0.434568
GRMZM2G104366	K1	-0.431451	-0.912198	-1.9853		GRMZM2G057891	K1	0.734788	-0.0813819	-0.59073
GRMZM2G106177	K1	-0.232528	-2.07026	-4.34757		GRMZM2G057907	K1	2.22106	1.83952	1.01444
GRMZM2G106921	K1	-0.314465	-0.984899	-1.73551		GRMZM2G058364	K1	-0.173257	-0.978297	-1.93316
GRMZM2G107388	K1	-1.37432	-1.79116	-2.86227		GRMZM2G058414	K1	1.02284	0.582618	-0.207592
GRMZM2G107484	K1	-2.63349	-3.65159	-4.20483		GRMZM2G059052	K1	-1.22044	-2.56978	-3.40311
GRMZM2G107540	K1	1.42716	0.913988	0.398399		GRMZM2G059392	K1	-0.669816	-1.51408	-2.59579
GRMZM2G107737	K1	1.01363	0.186138	-1.04844		GRMZM2G059445	K1	-0.574738	-1.24739	-2.61442
GRMZM2G108570	K1	-0.320235	-1.04977	-1.38231		GRMZM2G059517	K1	0.0338767	-0.435382	-1.05291
GRMZM2G110000	K1	0.579041	0.201227	-0.723807		GRMZM2G060837	K1	0.970965	0.322871	-0.652956
GRMZM2G110412	K1	0.333552	-0.595332	-1.37492		GRMZM2G061287	K1	1.5628	1.16202	0.341218
GRMZM2G111770	K1	-1.75491	-2.95181	-4.56608		GRMZM2G061289	K1	0.406646	-0.120363	-0.613452
GRMZM2G112072	K1	1.44587	1.13702	0.431886		GRMZM2G061305	K1	1.02187	-2.57064	-4.13271
GRMZM2G112456	K1	1.12686	0.541947	-0.541785		GRMZM2G061469	K1	-0.263173	-1.01112	-1.29889
GRMZM2G112925	K1	-0.728698	-1.6204	-2.56446		GRMZM2G061833	K1	-0.0469886	-1.45128	-2.1108
GRMZM2G114046	K1	0.107633	-0.535523	-1.58273		GRMZM2G062084	K1	1.05105	0.567275	-0.293966
GRMZM2G114050	K1	1.71945	0.96847	-0.53079		GRMZM2G063342	K1	1.64778	1.0198	0.465809
GRMZM2G114113	K1	0.856468	0.307097	-0.270125		GRMZM2G063426	K1	1.32198	0.953449	0.106924
GRMZM2G114850	K1	0.30163	-0.737599	-1.30529		GRMZM2G063478	K1	-0.449313	-1.53573	-2.32166
GRMZM2G115499	K1	1.9881	1.3506	0.913525		GRMZM2G063647	K1	-0.341296	-0.807033	-1.58661
GRMZM2G116461	K1	1.2601	0.633123	0.122304		GRMZM2G063733	K1	1.21317	0.638269	-0.114426
GRMZM2G116614	K1	-0.409091	-1.20538	-1.79727		GRMZM2G063909	K1	1.36163	0.783115	-0.0258962
GRMZM2G117392	K1	-0.740694	-1.33151	-2.5347		GRMZM2G064096	K1	0.916412	-0.21689	-2.95939
GRMZM2G117412	K1	0.439208	-1.29128	-2.38656		GRMZM2G064613	K1	0.801471	0.238489	-0.256884
GRMZM2G117436	K1	-1.28816	-2.03501	-3.05787		GRMZM2G065423	K1	0.965298	0.105467	-1.0002
GRMZM2G117956	K1	-1.22011	-2.53998	-3.20874		GRMZM2G065617	K1	0.654261	-0.463301	-1.93436
GRMZM2G118369	K1	-0.295769	-1.3624	-1.76694		GRMZM2G066274	K1	1.45499	0.863211	0.0766423
GRMZM2G118657	K1	-0.852264	-1.39651	-1.97952		GRMZM2G067205	K1	1.07198	0.470821	-0.0758492
GRMZM2G118800	K1	-2.10114	-2.87177	-3.8219		GRMZM2G067298	K1	1.96636	1.41442	0.532022
GRMZM2G120440	K1	1.46884	1.01041	0.230387		GRMZM2G067402	K1	0.0910882	-0.479473	-2.02614
GRMZM2G121706	K1	-0.117213	-1.43325	-2.06486		GRMZM2G068917	K1	-0.19531	-0.615333	-1.57673
GRMZM2G123029	K1	-0.535095	-1.89624	-2.7408		GRMZM2G070252	K1	-0.831871	-1.29478	-2.48581
GRMZM2G123094	K1	1.48131	0.977115	0.386134		GRMZM2G070279	K1	0.8869	0.101825	-0.986237
GRMZM2G123314	K1	1.12208	0.110083	-0.633991		GRMZM2G070442	K1	0.321916	-0.786834	-1.41418
GRMZM2G123411	K1	-3.1711	-6.04213	1		GRMZM2G071101	K1	-1.59811	-2.23391	-3.13335
GRMZM2G123963	K1	0.81836	-0.314415	-1.04995		GRMZM2G071272	K1	0.998487	0.309267	-0.15379
GRMZM2G123972	K1	1.12889	-0.0930624	-2.39802		GRMZM2G071307	K1	-0.898329	-2.59469	-3.17045
GRMZM2G124207	K1	0.174691	-2.61557	-3.79774		GRMZM2G071339	K1	1.32885	0.428059	-0.688325
GRMZM2G124409	K1	2.16357	1.57179	1.14982		GRMZM2G072553	K1	0.963627	0.425926	-0.103045
GRMZM2G124663	K1	1.53281	-3.41163	1		GRMZM2G072582	K1	-2.69559	-3.39771	-4.00182
GRMZM2G125460	K1	0.531227	-0.987556	-1.70724		GRMZM2G072868	K1	0.397166	-0.262699	-2.0633
GRMZM2G125704	K1	0.202598	-0.296084	-1.59748		GRMZM2G073003	K1	1.8296	1.2738	0.528057
GRMZM2G125934	K1	-1.66182	-2.79541	-4.22028		GRMZM2G073671	K1	1.0858	0.378533	-0.635772
GRMZM2G127309	K1	0.675514	-0.368265	-0.922482		GRMZM2G073884	K1	0.455184	0.0367258	-0.710582
GRMZM2G129540	K1	1.06657	0.161863	-0.168853		GRMZM2G073928	K1	1.58064	0.646744	0.255326
GRMZM2G130625	K1	1.77636	1.12223	0.521513		GRMZM2G074236	K1	-0.753763	-2.41076	-3.1529
GRMZM2G131155	K1	1.21141	0.604771	-0.0973299		GRMZM2G074987	K1	-0.136647	-1.10658	-1.6942
GRMZM2G133311	K1	1.37988	0.720553	-0.243493		GRMZM2G075906	K1	0.452717	-0.817365	-1.81345
GRMZM2G133428	K1	-0.362966	-1.10529	-1.53551		GRMZM2G075988	K1	1.16354	0.498467	-0.0292455
GRMZM2G134067	K1	0.412433	-0.0354166	-0.688427		GRMZM2G076034	K1	0.53363	-0.244139	-2.34286
GRMZM2G135387	K1	0.419873	-0.501598	-1.30328		GRMZM2G076049	K1	1.72279	0.89025	-0.593667
GRMZM2G135739	K1	-2.56302	-3.7759	-5.43719		GRMZM2G076345	K1	1.08878	-1.10623	-2.7844
GRMZM2G135960	K1	-0.215609	-0.807493	-1.26044		GRMZM2G076602	K1	0.299391	-0.369328	-1.88895
GRMZM2G136219	K1	1.17124	0.741898	0.0323938		GRMZM2G077219	K1	-1.18855	-1.72099	-2.75817
GRMZM2G136838	K1	1.78687	1.1535	0.603027		GRMZM2G078210	K1	-1.39723	-2.0273	-3.5965
GRMZM2G137713	K1	-1.43599	-2.50169	-2.94173		GRMZM2G078469	K1	0.104457	-0.401163	-1.13514
GRMZM2G138886	K1	1.71198	1.04236	0.660715		GRMZM2G079080	K1	0.981795	0.124148	-0.206097
GRMZM2G140763	K1	-0.832909	-2.52636	-4.06687		GRMZM2G079883	K1	1.46315	-0.0467786	-0.957211
GRMZM2G140782	K1	-0.532973	-1.50143	-2.03129		GRMZM2G080354	K1	-1.56688	-5.07956	1
GRMZM2G140968	K1	0.556899	-0.00918951	-1.18028		GRMZM2G080387	K1	0.0706504	-0.643851	-1.26571
GRMZM2G141031	K1	1.37242	0.520289	0.166386		GRMZM2G080696	K1	0.211231	-0.470023	-0.888324
GRMZM2G141081	K1	1.03872	0.540031	-0.0317697		GRMZM2G081441	K1	0.61852	-1.45924	-2.60914
GRMZM2G141219	K1	-1.53562	-2.16961	-2.86894		GRMZM2G082686	K1	1.16361	0.276526	-0.0598312
GRMZM2G142093	K1	-0.129797	-2.26556	-3.07316		GRMZM2G082696	K1	-0.269463	-1.16476	-1.80418
GRMZM2G142609	K1	1.24789	0.318346	-0.279313		GRMZM2G082785	K1	1.66309	-0.133935	-0.899902
GRMZM2G142705	K1	1.01498	0.396577	-0.604729		GRMZM2G083402	K1	-1.1044	-2.04707	-2.4867
GRMZM2G143253	K1	1.76754	1.16644	0.454361		GRMZM2G083599	K1	-0.672411	-2.25107	-3.67243
GRMZM2G143397	K1	0.171945	-0.353724	-1.71667		GRMZM2G083759	K1	0.227207	-0.610888	-0.976861
GRMZM2G143400	K1	0.936695	0.102066	-1.05121		GRMZM2G084086	K1	-2.00037	-3.49756	-5.9198
GRMZM2G144197	K1	0.252111	-0.0944807	-0.876517		GRMZM2G084859	K1	1.34203	0.916944	0.182813
GRMZM2G145460	K1	-1.27041	-2.37251	-3.27317		GRMZM2G085550	K1	-0.0732283	-0.985526	-2.32902
GRMZM2G146034	K1	0.696832	0.147489	-1.11052		GRMZM2G085845	K1	0.132744	-1.80318	-3.00332
GRMZM2G146240	K1	1.32406	0.651543	0.274099		GRMZM2G087059	K1	1.10292	0.82177	0.0918765
GRMZM2G146283	K1	-1.37108	-3.45665	-4.25435		GRMZM2G087413	K1	2.19507	1.28185	-0.387923
GRMZM2G148467	K1	0.537364	-1.06939	-1.91657		GRMZM2G087662	K1	-0.7237	-1.04944	-1.8275
GRMZM2G149038	K1	1.45323	0.921818	0.332329		GRMZM2G088783	K1	1.3666	0.362444	-0.0772455
GRMZM2G149317	K1	-0.389968	-0.986631	-2.57639		GRMZM2G089132	K1	1.10112	0.654192	-0.158328
GRMZM2G149809	K1	0.444749	-0.136291	-0.560646		GRMZM2G089266	K1	1.62955	1.23389	0.373178
GRMZM2G149923	K1	1.17374	0.278454	-1.27917		GRMZM2G089517	K1	1.21041	0.643159	-0.304267
GRMZM2G150532	K1	-0.311744	-1.01447	-1.34722		GRMZM2G089553	K1	1.16069	0.423381	0.00927796
GRMZM2G152011	K1	1.75233	0.928477	0.541175		GRMZM2G089819	K1	1.75801	1.05633	0.353823
GRMZM2G154209	K1	1.83115	1.38154	0.368821		GRMZM2G090051	K1	1.18326	0.456784	0.0855836
GRMZM2G154904	K1	1.11861	0.328308	-0.345683		GRMZM2G090419	K1	-0.154929	-0.921946	-1.75751
GRMZM2G155686	K1	0.173221	-0.374023	-1.00398		GRMZM2G090563	K1	-1.23009	-1.86359	-2.9613
GRMZM2G156129	K1	0.325	-0.159333	-0.681808		GRMZM2G090739	K1	0.920587	0.22167	-0.674066
GRMZM2G157616	K1	1.61425	0.920288	0.358397		GRMZM2G091435	K1	-0.804091	-1.29698	-1.8151
GRMZM2G158039	K1	-2.20223	-3.35242	-3.87681		GRMZM2G091543	K1	0.906042	0.208223	-1.08785
GRMZM2G159404	K1	-0.921829	-1.79592	-2.25528		GRMZM2G091634	K1	1.55236	0.832286	0.546612
GRMZM2G159937	K1	0.653597	0.148713	-0.505045		GRMZM2G091643	K1	-1.387	-3.07604	-5.06779
GRMZM2G159948	K1	1.2067	0.50785	0.11256		GRMZM2G091819	K1	0.567828	0.00910289	-0.455378
GRMZM2G160838	K1	0.0415057	-0.758651	-1.28327		GRMZM2G091916	K1	1.09866	0.653928	-0.1928
GRMZM2G161097	K1	0.530143	-0.00935364	-0.669787		GRMZM2G091980	K1	0.213141	-0.310459	-1.15972
GRMZM2G162748	K1	1.22195	0.223055	-0.156588		GRMZM2G092167	K1	0.621426	0.1991	-0.698648
GRMZM2G163154	K1	0.0142391	-0.518303	-1.32934		GRMZM2G092621	K1	0.760052	-0.424823	-1.69667
GRMZM2G163826	K1	0.283435	-0.75327	-1.20794		GRMZM2G093090	K1	0.763857	-0.0867035	-1.47803
GRMZM2G164405	K1	-0.808355	-1.18032	-1.8119		GRMZM2G093305	K1	1.00324	-0.00869444	-0.94061
GRMZM2G164486	K1	0.309162	-0.39205	-1.43569		GRMZM2G095302	K1	1.30696	0.585856	0.265513
GRMZM2G164665	K1	-1.56284	-2.27079	-2.70657		GRMZM2G097410	K1	1.8138	0.997054	0.524022
GRMZM2G164967	K1	-0.872203	-1.59237	-1.90168		GRMZM2G097456	K1	-0.724084	-1.10169	-2.07395
GRMZM2G166094	K1	0.994366	0.518966	-0.0985275		GRMZM2G097641	K1	-1.5082	-2.39589	-3.70427
GRMZM2G166159	K1	0.991718	0.574282	-0.193219		GRMZM2G097706	K1	0.0501198	-1.51048	-2.57597
GRMZM2G166692	K1	1.15144	0.320388	0.00659251		GRMZM2G098370	K1	0.0277111	-1.22728	-3.31477
GRMZM2G167658	K1	-2.45975	-5.67268	1		GRMZM2G098442	K1	0.245935	-0.279991	-1.63054
GRMZM2G168016	K1	-0.319828	-2.56577	-3.89127		GRMZM2G099305	K1	0.844169	-0.263859	-1.33038
GRMZM2G169558	K1	0.438435	-0.883488	-1.40157		GRMZM2G099981	K1	1.58559	1.08476	0.11986
GRMZM2G169973	K1	0.765395	0.107416	-0.809876		GRMZM2G100133	K1	0.888799	0.0370893	-1.13881
GRMZM2G170152	K1	1.53816	0.960639	0.165222		GRMZM2G100372	K1	-0.289393	-1.97589	-2.92298
GRMZM2G172032	K1	0.302694	-0.525382	-1.46476		GRMZM2G100454	K1	0.859673	0.173892	-0.223752
GRMZM2G172174	K1	0.397691	-0.00277888	-0.646002		GRMZM2G100473	K1	0.785613	0.0925583	-0.410969
GRMZM2G172410	K1	1.34038	0.379784	-0.277102		GRMZM2G100478	K1	2.2076	1.87804	1.15794
GRMZM2G172758	K1	1.58755	0.753822	-0.0599481		GRMZM2G100727	K1	-0.161783	-0.677722	-1.57248
GRMZM2G172945	K1	1.71731	1.03525	0.341542		GRMZM2G101350	K1	-1.51607	-2.51523	-3.1333
GRMZM2G174708	K1	0.371249	-0.609448	-1.08213		GRMZM2G101409	K1	1.01726	0.366276	-1.35887
GRMZM2G174971	K1	0.206724	-0.099139	-0.83748		GRMZM2G101576	K1	0.22711	-0.236149	-1.36324
GRMZM2G174975	K1	-0.632498	-1.63883	-2.1323		GRMZM2G102160	K1	0.660202	-0.229289	-0.760558
GRMZM2G175076	K1	0.497918	-1.85117	-3.5703		GRMZM2G102714	K1	0.765173	0.119527	-0.401259
GRMZM2G176651	K1	1.14344	0.26184	-0.136143		GRMZM2G103055	K1	1.35835	0.301903	-0.498398
GRMZM2G177384	K1	0.505126	-2.0742	-3.15733		GRMZM2G104109	K1	1.15724	0.563162	-0.145347
GRMZM2G177461	K1	-1.63497	-2.06103	-2.83486		GRMZM2G104226	K1	-0.26366	-0.806394	-1.4976
GRMZM2G178215	K1	0.863276	0.498631	-0.396846		GRMZM2G104342	K1	0.967535	0.412624	-0.170373
GRMZM2G178693	K1	-0.0594198	-1.45244	-1.96909		GRMZM2G104347	K1	1.44493	0.69569	0.203466
GRMZM2G178880	K1	0.506205	-0.0627756	-0.721725		GRMZM2G104639	K1	1.57662	0.993159	0.570935
GRMZM2G179268	K1	0.852618	0.453426	-0.404094		GRMZM2G105469	K1	-0.0891947	-0.781801	-1.19433
GRMZM2G179504	K1	-0.271007	-0.85646	-1.55316		GRMZM2G105587	K1	2.11479	1.41838	0.826605
GRMZM2G180190	K1	-0.807006	-1.99456	-2.72341		GRMZM2G107199	K1	0.874192	-0.0891335	-1.05853
GRMZM2G181206	K1	0.224355	-1.85573	-2.69159		GRMZM2G107540	K1	1.3895	0.931785	0.133756
GRMZM2G300238	K1	-2.12568	-2.96855	-3.87513		GRMZM2G107645	K1	0.491966	-0.0241095	-0.870277
GRMZM2G300709	K1	0.892775	0.387959	-0.181169		GRMZM2G107737	K1	0.588742	-0.266419	-1.21505
GRMZM2G300786	K1	-0.022432	-1.41651	-2.23525		GRMZM2G108032	K1	2.56527	1.98765	1.54073
GRMZM2G301194	K1	1.51378	0.857631	0.31843		GRMZM2G108255	K1	-0.270141	-0.660584	-1.39175
GRMZM2G301932	K1	0.408825	-0.372832	-0.794452		GRMZM2G108884	K1	1.00879	0.173129	-0.290036
GRMZM2G303915	K1	0.0176779	-0.503889	-1.0423		GRMZM2G109071	K1	-2.16133	-2.96927	-3.89696
GRMZM2G305066	K1	-0.171772	-1.01824	-1.55941		GRMZM2G109480	K1	2.08887	1.6171	0.962143
GRMZM2G309380	K1	-0.776064	-1.29236	-1.94654		GRMZM2G110000	K1	0.486178	-0.243976	-0.965969
GRMZM2G315726	K1	-0.741347	-1.67617	-3.94694		GRMZM2G110107	K1	-0.0518985	-0.430551	-1.1909
GRMZM2G316371	K1	-4.04339	-4.67149	-5.05933		GRMZM2G110369	K1	0.999357	0.366884	-0.230194
GRMZM2G316635	K1	2.03089	1.13613	0.724457		GRMZM2G110504	K1	1.34885	1.00729	0.27497
GRMZM2G324467	K1	0.639451	0.0804836	-0.916115		GRMZM2G110816	K1	-0.815034	-2.77758	-4.33369
GRMZM2G324781	K1	-2.27128	-2.88247	-3.64355		GRMZM2G111436	K1	1.80187	1.21981	0.326011
GRMZM2G325038	K1	0.809295	-0.0471834	-1.174		GRMZM2G111462	K1	0.419599	-0.988615	-2.51124
GRMZM2G325783	K1	1.42944	0.84035	-0.315981		GRMZM2G111711	K1	0.286422	-1.34347	-1.98907
GRMZM2G327605	K1	-0.254293	-0.806844	-1.65038		GRMZM2G112244	K1	-0.401524	-1.15744	-1.76131
GRMZM2G329040	K1	-0.275814	-0.889238	-1.29579		GRMZM2G112247	K1	2.09502	1.64867	0.790274
GRMZM2G330159	K1	0.714546	0.0172069	-0.313131		GRMZM2G112925	K1	-0.482144	-1.41804	-2.61007
GRMZM2G333591	K1	-0.938477	-1.68357	-2.78443		GRMZM2G113196	K1	1.59075	1.21373	0.373044
GRMZM2G334740	K1	1.04223	-0.163278	-0.925246		GRMZM2G113345	K1	-0.195248	-1.45642	-3.29578
GRMZM2G336326	K1	-1.1486	-1.49037	-2.16859		GRMZM2G113579	K1	-1.95875	-2.86396	-3.14116
GRMZM2G338376	K1	1.52543	-0.752039	-1.60082		GRMZM2G113618	K1	1.23226	0.740402	0.120115
GRMZM2G342509	K1	2.25224	1.68597	1.24934		GRMZM2G114008	K1	0.503205	0.0301789	-0.932643
GRMZM2G342895	K1	0.405134	-0.352089	-0.830514		GRMZM2G114046	K1	0.285694	-0.311701	-0.745703
GRMZM2G343769	K1	1.25978	0.660714	-0.296777		GRMZM2G114050	K1	0.472236	-2.68861	-3.84449
GRMZM2G346278	K1	-0.656438	-1.13919	-1.9759		GRMZM2G114113	K1	0.732011	-0.139866	-1.16406
GRMZM2G347766	K1	0.220351	-0.592646	-1.25952		GRMZM2G114850	K1	-0.381623	-0.895642	-1.53599
GRMZM2G348914	K1	1.97941	0.715835	0.0471631		GRMZM2G115131	K1	0.546805	0.0405722	-0.50248
GRMZM2G351023	K1	0.910975	0.493646	-0.505096		GRMZM2G115499	K1	1.6614	1.14292	0.420817
GRMZM2G358693	K1	-0.018696	-0.297444	-1.05139		GRMZM2G116087	K1	-0.0552153	-0.653859	-1.49312
GRMZM2G359924	K1	-1.04907	-2.17837	-4.75013		GRMZM2G116491	K1	-0.391025	-2.16158	-4.57735
GRMZM2G359986	K1	-0.859304	-1.34	-1.99628		GRMZM2G116685	K1	0.625925	-0.0434782	-0.596065
GRMZM2G361100	K1	-0.43807	-0.960825	-2.10313		GRMZM2G117361	K1	-1.12331	-4.30011	1
GRMZM2G362131	K1	-3.38904	-4.46617	-5.01201		GRMZM2G117412	K1	-0.147598	-1.69332	-2.3977
GRMZM2G362897	K1	-1.11101	-3.22124	-4.12003		GRMZM2G117497	K1	2.47659	1.43737	-0.0121058
GRMZM2G369266	K1	-0.585201	-3.97451	1		GRMZM2G117754	K1	0.0142712	-0.465893	-1.29886
GRMZM2G369703	K1	0.207272	-0.574324	-1.00544		GRMZM2G117956	K1	-1.21029	-1.82217	-2.25087
GRMZM2G373738	K1	-0.47147	-1.35915	-3.23466		GRMZM2G117993	K1	0.583866	-0.0055157	-0.856108
GRMZM2G376282	K1	1.38522	0.601249	-0.156921		GRMZM2G118610	K1	-1.47955	-3.77372	-5.01481
GRMZM2G376674	K1	1.70602	0.372198	-0.459657		GRMZM2G119689	K1	-1.25101	-2.41011	-3.61258
GRMZM2G378665	K1	0.983437	-0.287391	-0.811467		GRMZM2G120440	K1	1.13889	0.633047	-0.401516
GRMZM2G379002	K1	-0.976612	-1.49559	-2.06004		GRMZM2G120621	K1	0.615643	-0.25157	-1.4708
GRMZM2G382581	K1	-0.326955	-0.825099	-1.57817		GRMZM2G120814	K1	-0.0790203	-0.429278	-1.2402
GRMZM2G389567	K1	0.949284	0.389921	-0.507081		GRMZM2G120964	K1	-0.518007	-1.58163	-2.65713
GRMZM2G390560	K1	-3.6267	-4.07414	-4.7865		GRMZM2G121137	K1	-0.0786659	-1.98624	-4.79394
GRMZM2G391312	K1	-1.21066	-3.32092	-6.29429		GRMZM2G121957	K1	-1.29094	-2.18958	-2.89783
GRMZM2G395236	K1	0.577782	-0.0478842	-0.95198		GRMZM2G123667	K1	1.36338	0.772364	0.235336
GRMZM2G400109	K1	0.93432	-0.536199	-1.29695		GRMZM2G123714	K1	2.05399	1.65422	1.00293
GRMZM2G400938	K1	-1.50069	-3.10763	-4.64321		GRMZM2G123818	K1	0.24955	-0.265727	-0.851763
GRMZM2G402538	K1	-0.67815	-2.17327	-3.29606		GRMZM2G123972	K1	0.494868	-1.73793	-3.03612
GRMZM2G404688	K1	0.465948	-0.393564	-1.27385		GRMZM2G124179	K1	1.5617	0.91795	-0.294941
GRMZM2G407825	K1	-1.21543	-2.16334	-2.55496		GRMZM2G124409	K1	1.75886	0.933139	0.403991
GRMZM2G416677	K1	1.90635	1.35494	0.878555		GRMZM2G124567	K1	1.72463	1.0783	0.14991
GRMZM2G420436	K1	0.75728	0.343497	-0.30065		GRMZM2G125081	K1	0.463201	-0.263217	-1.78123
GRMZM2G420732	K1	-3.49355	-4.39247	-4.99964		GRMZM2G127309	K1	0.516999	-0.0461401	-1.12419
GRMZM2G422045	K1	1.21627	0.453321	0.16242		GRMZM2G127656	K1	1.24166	0.605706	-0.283241
GRMZM2G424727	K1	-1.70634	-2.11399	-2.90364		GRMZM2G127680	K1	1.27978	0.215978	-1.1534
GRMZM2G425728	K1	0.467478	-0.385184	-1.94288		GRMZM2G128248	K1	-1.83885	-2.54253	-3.08883
GRMZM2G430522	K1	-1.35344	-1.97953	-2.51581		GRMZM2G128322	K1	0.865517	0.170365	-0.606246
GRMZM2G430729	K1	-0.784978	-1.30343	-2.3128		GRMZM2G128929	K1	1.78097	1.15224	0.645506
GRMZM2G432050	K1	0.669728	-0.226393	-0.934927		GRMZM2G129018	K1	0.892828	-0.767585	-1.43781
GRMZM2G433624	K1	1.60651	0.794313	0.448845		GRMZM2G129540	K1	1.13749	0.036587	-0.554767
GRMZM2G434910	K1	1.19759	0.484523	0.0201577		GRMZM2G129973	K1	0.918019	0.0507983	-0.283576
GRMZM2G435001	K1	-1.051	-1.80588	-2.36229		GRMZM2G130625	K1	1.35183	0.460547	-0.511056
GRMZM2G436703	K1	-0.682443	-1.51296	-2.07629		GRMZM2G130877	K1	0.527762	-1.46428	-2.89376
GRMZM2G437040	K1	0.847297	-2.91284	1		GRMZM2G131525	K1	1.3765	0.937822	0.0523103
GRMZM2G438824	K1	1.58527	-0.0123957	-0.958266		GRMZM2G131554	K1	1.59286	1.23519	0.500145
GRMZM2G439598	K1	1.33756	0.121564	-0.493586		GRMZM2G131982	K1	-0.480512	-0.97276	-1.47807
GRMZM2G443889	K1	-1.8836	-2.20976	-2.98431		GRMZM2G132116	K1	0.996714	0.519729	-0.402834
GRMZM2G446201	K1	-0.442444	-0.868569	-1.65661		GRMZM2G132371	K1	1.35707	0.823213	0.22124
GRMZM2G450069	K1	0.512353	-0.0838203	-0.633249		GRMZM2G133311	K1	0.936998	0.306345	-0.568395
GRMZM2G451037	K1	1.84874	0.968964	0.320928		GRMZM2G133806	K1	0.37136	-0.977082	-2.24739
GRMZM2G451179	K1	-1.30329	-2.33355	-2.88939		GRMZM2G133844	K1	0.302507	-0.116189	-0.90066
GRMZM2G454306	K1	-1.17342	-1.85549	-2.44629		GRMZM2G134067	K1	-0.0153076	-0.688157	-2.14823
GRMZM2G454474	K1	0.44865	-0.221474	-0.673902		GRMZM2G134552	K1	0.756804	0.36161	-0.466679
GRMZM2G457929	K1	0.102993	-1.65294	-2.48384		GRMZM2G134888	K1	1.5503	0.901976	0.353692
GRMZM2G466848	K1	0.514146	-1.02672	-2.67722		GRMZM2G135165	K1	1.16729	0.264357	-0.755792
GRMZM2G466856	K1	2.079	1.28575	0.984979		GRMZM2G135291	K1	0.328018	-0.309232	-0.819334
GRMZM2G467435	K1	1.71847	0.848972	0.418493		GRMZM2G135444	K1	-1.81854	-2.56588	-3.16628
GRMZM2G470307	K1	1.58371	0.975093	0.499098		GRMZM2G135739	K1	-2.02639	-4.01192	-5.49588
GRMZM2G471904	K1	0.170302	-0.183435	-1.00266		GRMZM2G135897	K1	0.258156	-0.485849	-1.53626
GRMZM2G472655	K1	-0.594056	-1.40896	-2.22617		GRMZM2G136219	K1	1.09584	0.569868	-0.217676
GRMZM2G472690	K1	0.790073	0.432313	-0.263274		GRMZM2G136831	K1	0.985496	0.370435	-0.261229
GRMZM2G473162	K1	-0.240094	-1.12692	-1.59249		GRMZM2G136838	K1	1.50695	0.986503	-0.111053
GRMZM2G474119	K1	0.483974	-0.331055	-0.721801		GRMZM2G136884	K1	0.10945	-0.39931	-0.959866
GRMZM2G474326	K1	1.06732	0.354441	0.0492087		GRMZM2G137713	K1	-1.48581	-2.77431	-3.27042
GRMZM2G475956	K1	0.539909	-0.112633	-0.828651		GRMZM2G138585	K1	0.546973	-0.215413	-0.650313
GRMZM2G476655	K1	0.678477	-0.269695	-0.818379		GRMZM2G138886	K1	1.3661	0.86252	0.0297228
GRMZM2G476848	K1	1.36755	0.874044	0.273074		GRMZM2G140298	K1	-1.02308	-1.73759	-3.15185
GRMZM2G477139	K1	1.39505	0.833095	0.0228377		GRMZM2G141009	K1	-1.25977	-2.49747	-3.73106
GRMZM2G479018	K1	-0.911327	-2.34915	-3.72031		GRMZM2G141031	K1	0.987677	-0.0220011	-1.03621
GRMZM2G479834	K1	-1.3749	-1.93956	-2.74668		GRMZM2G141208	K1	1.15587	0.691557	-0.0040321
GRMZM2G481210	K1	-1.66648	-2.24799	-3.86581		GRMZM2G141383	K1	0.21194	-0.092321	-0.87546
GRMZM2G481567	K1	-2.51248	-3.10861	-3.47459		GRMZM2G141911	K1	0.041828	-2.52145	-3.70208
GRMZM2G493549	K1	0.208592	-0.506486	-0.782811		GRMZM2G142093	K1	-0.506069	-2.34007	-4.10698
GRMZM2G501652	K1	1.30839	0.35958	-0.297592		GRMZM2G142705	K1	-0.841558	-2.27515	-3.80684
GRMZM2G554962	K1	-0.480002	-1.2169	-2.52233		GRMZM2G142721	K1	0.8227	0.187323	-0.253762
GRMZM2G568636	K1	-0.886108	-1.86138	-2.59748		GRMZM2G142779	K1	0.624968	0.0659908	-0.403878
GRMZM2G588623	K1	1.76559	1.06179	-0.59462		GRMZM2G142999	K1	-0.140111	-0.511387	-1.1525
GRMZM2G700291	K1	-2.56548	-3.83087	-4.64922		GRMZM2G143253	K1	1.60617	1.1118	0.0847653
GRMZM2G702176	K1	-5.16229	-5.74692	-6.1347		GRMZM2G143469	K1	0.39752	-0.526471	-1.00443
GRMZM2G702602	K1	0.18313	-0.378903	-1.01224		GRMZM2G144197	K1	0.858834	-0.00828803	-0.547533
GRMZM2G703231	K1	0.366419	-1.11976	-1.69608		GRMZM2G145374	K1	1.20738	0.494779	0.112287
GRMZM2G703460	K1	0.0917486	-0.710289	-1.53433		GRMZM2G145563	K1	-3.91228	-4.65686	-4.84409
GRMZM5G801939	K1	-0.240542	-0.664976	-1.65128		GRMZM2G145950	K1	0.989178	-0.0879561	-1.03733
GRMZM5G807560	K1	0.431254	0.00824962	-0.802687		GRMZM2G145989	K1	1.26296	0.879888	0.221339
GRMZM5G812538	K1	1.07468	0.144632	-0.438775		GRMZM2G146143	K1	0.901655	0.520823	-0.370918
GRMZM5G813047	K1	0.691352	-0.942626	-1.66309		GRMZM2G146206	K1	2.04469	1.23102	0.578964
GRMZM5G816457	K1	0.104008	-1.85556	-2.62195		GRMZM2G146614	K1	0.705484	-0.0422519	-0.50429
GRMZM5G821639	K1	1.55499	0.878821	0.541245		GRMZM2G147210	K1	-4.09542	-5.19565	-6.75367
GRMZM5G822573	K1	-0.195143	-0.52528	-1.36593		GRMZM2G147221	K1	1.16065	-0.326196	-1.11418
GRMZM5G823673	K1	0.851742	0.199368	-0.625116		GRMZM2G147721	K1	1.67844	1.33121	0.614857
GRMZM5G829516	K1	-4.18017	-4.98871	-5.9909		GRMZM2G147775	K1	-0.447594	-0.927045	-1.61085
GRMZM5G830545	K1	0.478389	-1.03213	-1.58747		GRMZM2G147955	K1	0.0423054	-0.467022	-1.21049
GRMZM5G830681	K1	-0.572117	-1.53092	-2.60032		GRMZM2G148133	K1	0.332693	-0.138707	-1.33731
GRMZM5G832149	K1	-4.29262	-5.63442	-6.95159		GRMZM2G149022	K1	1.37322	0.834794	-0.0347943
GRMZM5G834208	K1	1.18111	0.39154	-0.460419		GRMZM2G149073	K1	0.396792	-0.111985	-0.852088
GRMZM5G835276	K1	-0.127223	-0.996539	-1.36688		GRMZM2G149809	K1	-0.06056	-0.613431	-2.13301
GRMZM5G835985	K1	0.618888	0.00527972	-0.394536		GRMZM2G149905	K1	0.794532	0.319926	-0.560198
GRMZM5G837123	K1	0.0645523	-0.46087	-1.26207		GRMZM2G149923	K1	1.24478	-0.495518	-2.45565
GRMZM5G839349	K1	0.653363	-0.120955	-0.418207		GRMZM2G150091	K1	-0.210252	-1.59121	-2.54149
GRMZM5G848739	K1	0.8601	0.287642	-0.58503		GRMZM2G150408	K1	2.00203	1.48645	0.804705
GRMZM5G850129	K1	0.638534	-0.0436051	-0.417002		GRMZM2G150729	K1	-0.294839	-1.40784	-1.95985
GRMZM5G856011	K1	1.49696	0.379702	-0.33018		GRMZM2G151295	K1	0.773714	0.162292	-0.241581
GRMZM5G857701	K1	-1.11391	-2.24873	-3.34439		GRMZM2G152011	K1	1.46268	0.453474	0.0499797
GRMZM5G874697	K1	0.974029	0.302638	-0.0814181		GRMZM2G152028	K1	0.395783	-0.0976373	-0.691254
GRMZM5G875732	K1	1.50309	1.0006	0.338527		GRMZM2G152041	K1	-1.01871	-1.54125	-2.71721
GRMZM5G881730	K1	1.0881	0.626937	-0.262844		GRMZM2G152447	K1	0.820633	-1.39224	-2.86209
GRMZM5G884972	K1	0.824804	0.220546	-0.201194		GRMZM2G152451	K1	0.0177542	-0.8438	-2.93499
GRMZM5G887647	K1	0.493686	-0.281776	-0.728124		GRMZM2G152781	K1	0.533075	0.161218	-0.828343
GRMZM5G889760	K1	-0.964505	-1.52394	-2.13607		GRMZM2G153127	K1	1.15193	0.131636	-0.786774
GRMZM5G891502	K1	-0.659164	-1.37894	-1.74584		GRMZM2G154558	K1	-0.626243	-2.119	-5.30451
GRMZM5G892879	K1	1.96462	1.45899	0.896252		GRMZM2G155221	K1	0.731441	-0.0354075	-0.488314
GRMZM5G893392	K1	0.231038	-0.314863	-1.18152		GRMZM2G155274	K1	-1.55997	-2.49736	-3.02734
GRMZM5G893397	K1	1.15209	0.108985	-0.809789		GRMZM2G155340	K1	1.05377	0.264558	-0.432466
AC183315.4_FG006	K2	-0.340792	0.57645	0.912148		GRMZM2G155686	K1	0.264439	-0.614471	-1.18742
AC187209.5_FG003	K2	-0.902908	-0.0363895	0.357483		GRMZM2G155806	K1	-0.536519	-1.41283	-1.8489
AC190832.2_FG006	K2	1	-1.98709	0.969486		GRMZM2G155816	K1	0.705758	0.215898	-0.41664
AC191070.3_FG006	K2	-5.82835	-3.3547	-1.46902		GRMZM2G157252	K1	1.73241	1.27322	0.570838
AC194158.3_FG005	K2	-1.50107	-0.845445	0.174261		GRMZM2G157456	K1	0.5837	-0.476483	-1.39829
AC194405.3_FG021	K2	-4.31781	-2.53883	-1.39615		GRMZM2G157616	K1	1.31102	0.745084	-0.293397
AC195685.3_FG001	K2	1	-6.46598	-2.98589		GRMZM2G157806	K1	2.89957	2.37473	1.87714
AC196202.3_FG007	K2	-1.49452	0.0036269	0.868505		GRMZM2G157869	K1	-0.535223	-1.35766	-2.45283
AC199198.3_FG002	K2	0.55627	0.917578	1.62552		GRMZM2G158586	K1	-3.35153	-3.9495	-4.98006
AC199526.5_FG001	K2	-0.62077	0.0438481	0.740169		GRMZM2G159456	K1	0.235788	-0.72689	-3.3758
AC199571.3_FG003	K2	-2.34845	-1.00372	-0.508374		GRMZM2G159953	K1	1.41902	0.884183	-0.00532967
AC199703.3_FG003	K2	-0.459972	0.609851	1.0671		GRMZM2G160614	K1	-1.07231	-1.64462	-2.72137
AC199705.3_FG008	K2	-3.68638	-1.68788	-0.141555		GRMZM2G160747	K1	0.335789	-0.480444	-0.774706
AC199911.5_FG001	K2	-1.27764	0.979682	1.89027		GRMZM2G160917	K1	0.478947	-0.0331778	-0.69502
AC203401.3_FG003	K2	-2.56405	-1.32151	-0.688734		GRMZM2G161382	K1	1.48142	0.954312	0.406311
AC204662.3_FG005	K2	-0.899598	0.666759	1.47191		GRMZM2G162158	K1	0.534188	0.135333	-0.949956
AC206165.3_FG019	K2	-2.52096	-1.04918	-0.296538		GRMZM2G162451	K1	-0.17712	-0.933793	-1.26484
AC206319.2_FG004	K2	-2.00759	-0.563475	1.22255		GRMZM2G162486	K1	-0.0173877	-0.805754	-1.6987
AC206999.1_FG002	K2	-1.67594	0.0218971	0.968572		GRMZM2G162737	K1	0.704883	-0.143149	-0.485649
AC209845.4_FG010	K2	-0.963397	0.0403731	0.659036		GRMZM2G163120	K1	-1.59891	-2.62482	-3.29542
AC210193.4_FG002	K2	0.921575	1.81472	2.21351		GRMZM2G163826	K1	-0.219236	-0.830773	-2.01699
AC210741.4_FG008	K2	-3.32918	-2.00063	-1.05606		GRMZM2G164428	K1	0.435491	0.0281063	-0.926193
AC233882.1_FG005	K2	-1.97739	-1.27251	-0.353095		GRMZM2G164665	K1	-0.565053	-1.62005	-4.05861
AC233953.1_FG003	K2	-4.74872	-4.04868	-2.44825		GRMZM2G165198	K1	-0.192712	-0.546143	-1.23647
GRMZM2G000209	K2	-3.5102	-2.05123	-1.4492		GRMZM2G165991	K1	-0.328168	-0.97942	-1.93452
GRMZM2G001577	K2	-0.0569883	0.627429	1.07306		GRMZM2G166094	K1	0.433376	-0.0419618	-0.599021
GRMZM2G003186	K2	-4.35599	-3.16224	-2.56705		GRMZM2G166141	K1	0.893011	0.13489	-0.577325
GRMZM2G003526	K2	-2.12914	-1.22809	0.0799717		GRMZM2G166159	K1	0.990158	0.165463	-1.25704
GRMZM2G004006	K2	-3.19268	-2.25076	-0.718442		GRMZM2G166413	K1	0.775239	-0.631617	-1.53144
GRMZM2G004909	K2	-0.892469	0.364721	0.866168		GRMZM2G166692	K1	0.374045	-0.135083	-1.17914
GRMZM2G006562	K2	-1.3066	-0.100551	1.61212		GRMZM2G167338	K1	-1.44454	-2.07986	-3.07314
GRMZM2G009400	K2	-2.07848	-1.09772	-0.144401		GRMZM2G167387	K1	0.111901	-0.443334	-1.39453
GRMZM2G010927	K2	-1.74978	-0.930034	-0.411405		GRMZM2G167863	K1	-2.25642	-4.26882	1
GRMZM2G011367	K2	0.077361	0.870611	1.18052		GRMZM2G168510	K1	0.65786	0.0608402	-0.387988
GRMZM2G011401	K2	-0.943803	-0.597626	0.119979		GRMZM2G169382	K1	2.24511	1.4629	0.847007
GRMZM2G012119	K2	-1.045	-0.333158	0.158398		GRMZM2G169558	K1	-0.437654	-1.30357	-2.48076
GRMZM2G013357	K2	-0.787216	0.385106	0.852914		GRMZM2G169562	K1	-0.600236	-1.62565	-2.06814
GRMZM2G014022	K2	0.604096	1.25802	1.68964		GRMZM2G170047	K1	1.09872	0.321856	-0.232145
GRMZM2G014672	K2	0.106342	0.93483	1.35485		GRMZM2G170152	K1	1.05138	0.297598	-0.499554
GRMZM2G014988	K2	-2.94523	-1.67212	-0.917476		GRMZM2G170689	K1	-0.0873562	-4.21437	1
GRMZM2G016362	K2	-3.1185	-1.45935	-0.890481		GRMZM2G170958	K1	0.789285	-1.25124	-2.8799
GRMZM2G020054	K2	-1.02228	-0.648613	0.271968		GRMZM2G171210	K1	0.321493	-0.201314	-1.1671
GRMZM2G021059	K2	-3.43677	-1.78703	1.11918		GRMZM2G171702	K1	1.73866	1.19785	0.741789
GRMZM2G021694	K2	-1.50268	-0.858407	0.287991		GRMZM2G171822	K1	-0.271023	-1.21605	-2.12183
GRMZM2G021865	K2	1	-4.24608	-2.24874		GRMZM2G172032	K1	0.352124	-0.374307	-1.0141
GRMZM2G023946	K2	-3.09155	-2.3988	-1.85279		GRMZM2G172043	K1	2.16439	1.66764	1.14047
GRMZM2G024331	K2	-2.2584	-1.23398	-0.253033		GRMZM2G172758	K1	0.94201	0.0935534	-1.01464
GRMZM2G024476	K2	-3.6167	-2.78237	-1.28006		GRMZM2G172945	K1	1.33808	0.619098	-0.458444
GRMZM2G024622	K2	-5.48152	-4.47593	-4.0216		GRMZM2G174128	K1	-2.06881	-2.6206	-3.414
GRMZM2G024948	K2	-0.835753	-0.356597	0.262977		GRMZM2G174458	K1	-0.442369	-1.15446	-1.92239
GRMZM2G028568	K2	-2.91233	-1.4438	-0.615654		GRMZM2G174558	K1	-0.246308	-0.69609	-1.63303
GRMZM2G029079	K2	-6.55384	-4.27844	-2.66754		GRMZM2G174680	K1	-0.602011	-1.44975	-3.5455
GRMZM2G030197	K2	-1.18346	-0.444621	0.123051		GRMZM2G174834	K1	2.3713	1.93835	1.23096
GRMZM2G030426	K2	-1.77791	-0.793946	-0.293114		GRMZM2G175875	K1	-0.0102717	-0.943637	-1.35906
GRMZM2G031033	K2	1.29251	2.07373	2.53823		GRMZM2G176141	K1	1.4735	0.985886	0.435899
GRMZM2G032266	K2	-1.96324	-0.365289	0.248081		GRMZM2G176270	K1	0.387303	-0.686679	-1.55746
GRMZM2G032276	K2	-2.80529	-2.18269	-1.02604		GRMZM2G176651	K1	0.876764	0.175303	-0.712397
GRMZM2G032562	K2	-2.23321	-1.21215	0.119642		GRMZM2G177110	K1	0.888262	-0.967912	-2.47957
GRMZM2G032721	K2	-2.74166	-0.992217	-0.0753959		GRMZM2G177384	K1	-0.344737	-2.7487	-5.23713
GRMZM2G036826	K2	-1.84095	-1.1926	0.321304		GRMZM2G177596	K1	1.68174	1.30242	0.651938
GRMZM2G038153	K2	-3.51662	-1.45176	-0.231877		GRMZM2G177915	K1	0.230446	-2.19919	-3.63564
GRMZM2G038821	K2	-1.20183	-0.729502	0.303185		GRMZM2G178686	K1	1.65352	1.12606	0.604899
GRMZM2G039129	K2	-3.60737	-1.86278	-0.417689		GRMZM2G178693	K1	0.373293	-1.1703	-4.80957
GRMZM2G043154	K2	-3.91719	-0.724955	0.427847		GRMZM2G178880	K1	0.338408	-0.475542	-1.30664
GRMZM2G044851	K2	-3.31826	-1.67512	-0.64102		GRMZM2G179092	K1	-1.72144	-2.67442	-4.15932
GRMZM2G045239	K2	-1.42171	-0.94463	0.138139		GRMZM2G179504	K1	-0.951991	-1.39622	-2.15268
GRMZM2G051151	K2	-0.497912	0.249474	0.568189		GRMZM2G179810	K1	2.63798	2.09724	1.30153
GRMZM2G053206	K2	-2.36254	-1.33419	-0.348344		GRMZM2G179827	K1	1.18133	0.380616	0.0822154
GRMZM2G053480	K2	-4.39133	-2.23033	-1.05975		GRMZM2G180190	K1	-0.58594	-3.77951	1
GRMZM2G053669	K2	-3.9966	-3.44394	-2.57914		GRMZM2G180330	K1	-5.28688	-6.17805	1
GRMZM2G056424	K2	-0.985303	-0.22236	0.12879		GRMZM2G180490	K1	0.0527951	-0.541712	-1.18555
GRMZM2G056983	K2	-0.370113	0.37868	0.845858		GRMZM2G180659	K1	0.199602	-0.432269	-0.944769
GRMZM2G058474	K2	-2.47222	-1.12646	0.877093		GRMZM2G180870	K1	2.38285	1.93111	0.954655
GRMZM2G059706	K2	0.534446	1.26476	1.55981		GRMZM2G181206	K1	0.662556	-0.0378466	-0.601341
GRMZM2G060742	K2	-5.45937	-4.3409	-2.60262		GRMZM2G301194	K1	1.28829	0.729243	-0.317026
GRMZM2G061126	K2	-3.6722	-3.37073	-2.43938		GRMZM2G301355	K1	-0.288888	-1.28245	-2.04102
GRMZM2G063824	K2	-4.3486	-1.8546	-0.459378		GRMZM2G301512	K1	-0.897594	-1.28866	-1.86977
GRMZM2G064562	K2	-0.582373	0.0961342	0.481671		GRMZM2G301647	K1	-0.389042	-2.1121	-4.08487
GRMZM2G064679	K2	-3.18068	-2.12361	-1.60583		GRMZM2G301885	K1	-0.520887	-3.64382	1
GRMZM2G066191	K2	-1.95057	-0.97969	-0.571354		GRMZM2G303044	K1	2.51877	1.90498	1.46697
GRMZM2G067315	K2	-1.58926	0.746242	1.62366		GRMZM2G304108	K1	-0.550785	-1.38217	-2.36549
GRMZM2G070494	K2	-2.9012	-0.929351	0.250199		GRMZM2G305280	K1	2.19212	1.90979	1.1826
GRMZM2G075058	K2	-3.08879	-1.07627	-0.0539322		GRMZM2G305834	K1	1.00663	0.391105	-0.0605437
GRMZM2G077375	K2	-0.945119	-0.102271	0.294279		GRMZM2G308034	K1	1.34053	0.425517	-0.0538321
GRMZM2G079123	K2	-2.75795	-1.11938	-0.291956		GRMZM2G309363	K1	0.237262	-0.958709	-3.60307
GRMZM2G081377	K2	-5.14154	-2.24222	-0.944159		GRMZM2G315506	K1	-0.906804	-1.78282	-2.43274
GRMZM2G081790	K2	-1.55004	-0.270553	0.236601		GRMZM2G315594	K1	-0.954085	-1.77733	-2.10411
GRMZM2G082434	K2	-0.779731	-0.0579891	0.614586		GRMZM2G315601	K1	-0.24396	-0.841416	-1.73117
GRMZM2G082490	K2	-0.275926	0.529942	0.844574		GRMZM2G315726	K1	-1.02432	-2.53521	-4.50002
GRMZM2G083574	K2	1	-4.53375	-2.21181		GRMZM2G315767	K1	-3.72487	-4.06734	-5.06665
GRMZM2G087169	K2	-1.97317	-0.698579	-0.0702782		GRMZM2G317731	K1	0.861824	0.264048	-0.672968
GRMZM2G087769	K2	-1.97684	-0.755081	-0.0407853		GRMZM2G319435	K1	0.317131	-0.309181	-0.691326
GRMZM2G091373	K2	-4.44204	-3.69027	-2.33722		GRMZM2G319798	K1	2.48242	1.93442	1.29988
GRMZM2G092174	K2	-0.0226763	0.912575	1.54906		GRMZM2G319947	K1	0.606521	0.174261	-0.522932
GRMZM2G093632	K2	-2.63265	-1.55577	-0.116053		GRMZM2G320960	K1	0.746616	-0.147721	-0.990424
GRMZM2G093712	K2	-5.17108	-4.52036	-3.71218		GRMZM2G323013	K1	0.170868	-0.473539	-1.76836
GRMZM2G094304	K2	-4.52822	-2.44411	-1.09709		GRMZM2G323936	K1	0.959797	0.461662	-0.22487
GRMZM2G097802	K2	-1.85536	-1.33186	-0.782632		GRMZM2G325783	K1	1.17665	0.428398	-0.946835
GRMZM2G099483	K2	-3.20436	-1.6485	-0.547792		GRMZM2G327605	K1	-0.934826	-1.84334	-2.37611
GRMZM2G099491	K2	-0.696609	0.0311473	0.740851		GRMZM2G330159	K1	0.231735	-0.202543	-1.04922
GRMZM2G100381	K2	-1.25304	-0.575705	-0.218921		GRMZM2G330384	K1	1.49449	0.729065	-0.110565
GRMZM2G101142	K2	-4.72325	-1.78416	0.376614		GRMZM2G331766	K1	1.02134	0.368045	-0.156298
GRMZM2G101856	K2	-3.65192	-3.06133	-2.1156		GRMZM2G333454	K1	-0.230781	-0.851303	-1.23971
GRMZM2G102483	K2	-0.618953	-0.0345826	0.415029		GRMZM2G334741	K1	0.993892	-0.434604	-0.989649
GRMZM2G102711	K2	-2.56923	-1.69321	-0.484259		GRMZM2G335111	K1	1.80686	1.33409	0.410002
GRMZM2G103227	K2	-1.28231	-0.651563	-0.0860309		GRMZM2G336326	K1	-1.64949	-3.02285	-4.95823
GRMZM2G105348	K2	-0.45003	0.531937	1.30228		GRMZM2G338928	K1	0.323634	-0.574968	-2.63242
GRMZM2G105657	K2	-2.03882	-1.18321	-0.82051		GRMZM2G339344	K1	-1.49479	-1.99048	-2.53819
GRMZM2G105935	K2	-1.37903	-0.00717551	0.94475		GRMZM2G340286	K1	0.690124	-0.253175	-0.91997
GRMZM2G106443	K2	-5.42894	-3.64674	-0.155317		GRMZM2G342509	K1	1.95498	1.57065	0.5299
GRMZM2G106462	K2	-4.56459	-2.95093	-2.07785		GRMZM2G342821	K1	-1.0352	-2.4955	-3.39507
GRMZM2G107591	K2	-2.57684	-1.20525	-0.477249		GRMZM2G342895	K1	-0.0977512	-0.702263	-1.69254
GRMZM2G108135	K2	-3.73534	-2.32307	-1.61047		GRMZM2G343139	K1	-1.08281	-5.76044	-7.84828
GRMZM2G108487	K2	-1.14921	0.195595	1.04127		GRMZM2G343856	K1	-0.910802	-1.89179	-2.97628
GRMZM2G108523	K2	0.077478	1.06338	1.56666		GRMZM2G344416	K1	-2.38019	-3.10588	-4.16383
GRMZM2G110739	K2	-4.35664	-2.89306	-2.00524		GRMZM2G344857	K1	-0.00985479	-2.48948	-5.64975
GRMZM2G111394	K2	-2.58368	-1.92077	-1.22321		GRMZM2G345717	K1	0.19156	-0.274249	-0.898914
GRMZM2G111909	K2	-5.21909	-4.22087	-3.37592		GRMZM2G346837	K1	-0.279344	-0.682778	-1.39839
GRMZM2G113579	K2	-6.56402	-5.00983	-3.49761		GRMZM2G354253	K1	1.06171	0.454461	-0.130959
GRMZM2G115481	K2	-1.21513	-0.631449	0.0511705		GRMZM2G358791	K1	1.56753	0.550968	0.0618677
GRMZM2G117268	K2	-1.96303	-1.50892	-0.758819		GRMZM2G358830	K1	-1.5316	-2.84846	-4.04678
GRMZM2G118241	K2	-2.027	-0.419479	0.239436		GRMZM2G360023	K1	1.18893	0.453083	-1.25752
GRMZM2G119186	K2	0.309544	1.00799	1.36694		GRMZM2G360389	K1	-0.496041	-2.77394	-3.58822
GRMZM2G119252	K2	-3.70792	-2.48967	-0.424982		GRMZM2G361388	K1	1.63276	1.08266	0.501089
GRMZM2G121502	K2	-0.369331	0.323158	0.780863		GRMZM2G361442	K1	-0.890827	-1.79552	-2.14929
GRMZM2G122003	K2	-1.40422	-0.191795	0.271991		GRMZM2G362131	K1	-2.98729	-3.61188	-4.25773
GRMZM2G122214	K2	-0.925368	-0.238164	0.181609		GRMZM2G365188	K1	0.0181727	-1.64524	-2.3196
GRMZM2G124477	K2	-3.86079	-2.95807	-1.38434		GRMZM2G366607	K1	0.650165	-0.0681804	-0.42925
GRMZM2G125669	K2	-5.08412	-4.39627	-2.92091		GRMZM2G366873	K1	-0.152423	-0.735995	-1.78949
GRMZM2G126062	K2	-3.33975	-0.963835	0.226081		GRMZM2G370087	K1	-0.751272	-2.17523	-2.92478
GRMZM2G128992	K2	-4.82364	-3.31731	-2.14195		GRMZM2G372495	K1	0.73104	0.0866296	-0.485954
GRMZM2G129092	K2	-1.63071	0.463531	1.60286		GRMZM2G373420	K1	0.0078615	-0.861432	-1.65685
GRMZM2G129189	K2	-3.97916	-2.3823	-1.62236		GRMZM2G376282	K1	0.946037	0.0502662	-1.11354
GRMZM2G130831	K2	-2.62058	-2.01536	-0.597615		GRMZM2G376674	K1	2.12053	0.861692	-1.65302
GRMZM2G132331	K2	-0.136651	0.677026	1.00694		GRMZM2G377694	K1	1.29776	0.468525	0.0496811
GRMZM2G135013	K2	-3.5653	-3.35735	-2.45374		GRMZM2G378215	K1	0.117029	-0.780788	-3.20964
GRMZM2G135400	K2	0.194713	0.64736	1.37022		GRMZM2G378665	K1	0.769469	-0.0853782	-1.32252
GRMZM2G138774	K2	-5.27599	-3.93295	-2.1527		GRMZM2G379002	K1	-1.34391	-1.76218	-2.46983
GRMZM2G139811	K2	0.736559	1.40513	1.79742		GRMZM2G379686	K1	-1.33097	-1.81157	-2.37291
GRMZM2G139846	K2	-5.17632	-3.89667	-2.61331		GRMZM2G380414	K1	1.46539	0.801433	0.0749754
GRMZM2G140774	K2	-1.19372	-0.20044	0.215628		GRMZM2G380518	K1	-0.0605408	-1.39329	-2.33271
GRMZM2G140822	K2	-2.87123	-2.37755	-1.65476		GRMZM2G380650	K1	-0.675338	-1.55272	-2.6097
GRMZM2G142816	K2	-0.573014	-0.195103	0.447698		GRMZM2G384463	K1	-1.64176	-6.65539	1
GRMZM2G143512	K2	-3.34117	-2.29871	-1.83441		GRMZM2G385543	K1	1.47742	1.16337	0.442133
GRMZM2G147245	K2	-1.91598	0.144763	1.13811		GRMZM2G390436	K1	0.457618	-0.438035	-0.86773
GRMZM2G148675	K2	-0.440562	0.269073	0.973659		GRMZM2G391312	K1	-4.80234	-6.30773	1
GRMZM2G149739	K2	-0.61162	-0.168546	0.562238		GRMZM2G393529	K1	1.19036	0.525092	-0.0614043
GRMZM2G150179	K2	-4.28688	-3.00326	-1.34418		GRMZM2G395950	K1	0.0500475	-0.603655	-1.3973
GRMZM2G150906	K2	-0.325907	0.910487	1.59308		GRMZM2G395983	K1	1.44526	0.742014	-0.233109
GRMZM2G153434	K2	-2.42246	-1.386	-0.657381		GRMZM2G398807	K1	0.400154	-0.617085	-1.1903
GRMZM2G154007	K2	-0.821786	0.875453	1.89883		GRMZM2G400109	K1	0.5693	-0.776295	-1.50027
GRMZM2G154628	K2	-1.16992	-0.422796	0.197335		GRMZM2G400938	K1	-1.7637	-2.53411	-2.98325
GRMZM2G155822	K2	-1.75381	-0.451505	0.14397		GRMZM2G401026	K1	-0.00195718	-0.410658	-1.36033
GRMZM2G156283	K2	1	-3.11107	1.99541		GRMZM2G404081	K1	0.475955	-1.84796	-3.98457
GRMZM2G156684	K2	-0.916113	-0.21839	0.131864		GRMZM2G406170	K1	2.08955	1.41264	0.493145
GRMZM2G158469	K2	-1.78583	-1.28801	-0.593121		GRMZM2G409881	K1	-1.004	-1.68886	-2.20297
GRMZM2G159481	K2	-2.19245	-1.36458	-0.554886		GRMZM2G410991	K1	-0.039325	-0.618151	-1.49374
GRMZM2G160990	K2	-0.551878	0.120905	0.768527		GRMZM2G412630	K1	1.66871	0.616215	0.154945
GRMZM2G161641	K2	-2.71328	-1.48084	-0.98324		GRMZM2G413711	K1	0.58347	-0.821921	-2.70974
GRMZM2G163086	K2	-2.95835	-1.3622	-0.394796		GRMZM2G414621	K1	-0.987326	-1.73872	-2.68287
GRMZM2G165961	K2	-2.37068	-1.45581	-0.791145		GRMZM2G416322	K1	-2.08149	-3.03932	-5.36468
GRMZM2G166548	K2	-1.85557	-1.01536	0.25431		GRMZM2G416677	K1	1.58867	1.11015	0.206334
GRMZM2G167126	K2	-2.71275	-1.28419	0.273497		GRMZM2G417945	K1	1.06699	0.0227676	-1.38769
GRMZM2G167220	K2	-2.32692	-1.03706	-0.270395		GRMZM2G418289	K1	-0.422854	-1.21228	-1.87747
GRMZM2G167865	K2	-1.33157	-0.219415	0.371482		GRMZM2G418654	K1	-0.960258	-1.71541	-2.46909
GRMZM2G168474	K2	-1.52987	-0.643023	0.00491195		GRMZM2G419473	K1	0.767776	-0.398359	-1.7506
GRMZM2G171548	K2	-2.49479	-0.52622	0.393474		GRMZM2G420108	K1	1.23715	0.641724	-0.0163524
GRMZM2G171942	K2	-0.504208	0.0853881	0.665708		GRMZM2G422045	K1	0.96005	0.372667	-0.0780396
GRMZM2G174160	K2	0.440845	1.37583	1.85052		GRMZM2G422295	K1	0.408025	-0.297631	-0.793943
GRMZM2G174585	K2	-4.5873	-2.9674	-1.96352		GRMZM2G422720	K1	-3.62753	-4.21853	-4.6679
GRMZM2G175265	K2	-1.07929	-0.249933	0.655354		GRMZM2G423129	K1	1.62326	1.27937	0.625495
GRMZM2G175349	K2	-3.7279	-3.0618	-2.67268		GRMZM2G423229	K1	0.63897	0.192819	-0.987151
GRMZM2G175425	K2	-0.648625	-0.201286	0.450203		GRMZM2G423567	K1	-0.620263	-1.36833	-2.99945
GRMZM2G176253	K2	-2.0945	-1.44225	-0.804059		GRMZM2G423930	K1	-0.21241	-0.680733	-1.85241
GRMZM2G176354	K2	-0.472225	0.536785	1.23649		GRMZM2G423959	K1	1.9243	1.38245	0.797831
GRMZM2G177046	K2	-2.59201	-1.64971	-0.86873		GRMZM2G425728	K1	0.479728	-0.685973	-3.25088
GRMZM2G177792	K2	0.84477	1.72925	2.32778		GRMZM2G426046	K1	0.914068	-0.427366	-2.82337
GRMZM2G177878	K2	-2.39487	-1.57909	-0.601462		GRMZM2G426156	K1	0.599694	0.305914	-0.446132
GRMZM2G177929	K2	0.211637	0.962149	1.25498		GRMZM2G429254	K1	0.802839	0.0122121	-0.544489
GRMZM2G179332	K2	-2.08716	-1.15688	-0.459652		GRMZM2G429617	K1	0.666761	-0.261915	-0.923341
GRMZM2G179679	K2	-2.20401	-0.425879	0.651084		GRMZM2G430392	K1	0.785409	0.20171	-0.733866
GRMZM2G180283	K2	-1.28857	0.0387329	0.90772		GRMZM2G430522	K1	-1.44949	-2.82273	-3.73089
GRMZM2G180947	K2	-0.763992	-0.358979	0.253759		GRMZM2G430606	K1	0.236489	-0.165474	-1.17095
GRMZM2G300784	K2	-2.84118	-1.78871	-1.24232		GRMZM2G430871	K1	-0.0944826	-1.11196	-2.5075
GRMZM2G301287	K2	-3.24889	-2.15747	-1.64872		GRMZM2G431006	K1	-0.373922	-1.28901	-1.8029
GRMZM2G303999	K2	0.345455	0.748132	1.36092		GRMZM2G432050	K1	0.602842	-0.0617081	-1.22813
GRMZM2G305211	K2	-4.13157	-1.92744	-0.881379		GRMZM2G432926	K1	0.763741	0.415887	-0.240212
GRMZM2G309731	K2	0.31758	1.02507	1.53148		GRMZM2G433624	K1	1.60424	0.878666	0.344385
GRMZM2G312877	K2	0.145408	1.23888	1.70492		GRMZM2G434155	K1	0.0279932	-0.530864	-0.979368
GRMZM2G313305	K2	-2.17803	-1.49318	-0.96904		GRMZM2G434910	K1	1.16222	0.415413	-0.264266
GRMZM2G317426	K2	-1.28507	0.0590033	0.742648		GRMZM2G435475	K1	0.653398	-0.189007	-1.49258
GRMZM2G325513	K2	-1.0601	-0.511013	-0.00270946		GRMZM2G436981	K1	1.14822	0.621003	-0.194343
GRMZM2G326783	K2	-4.13551	-2.91993	-1.58046		GRMZM2G438400	K1	0.120903	-0.427526	-1.20207
GRMZM2G328005	K2	-1.42593	-0.898905	-0.112862		GRMZM2G440866	K1	0.911014	-0.916795	-1.91682
GRMZM2G329636	K2	-2.23325	-1.47121	-0.997332		GRMZM2G440902	K1	1.04188	0.683979	0.00272896
GRMZM2G330698	K2	0.489733	0.801067	1.52627		GRMZM2G441748	K1	0.115509	-0.284014	-1.029
GRMZM2G331701	K2	-4.53988	-2.57341	0.920887		GRMZM2G443495	K1	0.915062	0.36563	-0.250671
GRMZM2G333775	K2	-1.54712	-0.880469	-0.462816		GRMZM2G444540	K1	-1.90236	-2.93244	-3.659
GRMZM2G335052	K2	-1.89415	-0.975128	-0.0487543		GRMZM2G446201	K1	1.4338	0.447563	-1.58527
GRMZM2G339327	K2	-0.939956	0.544848	1.27456		GRMZM2G450069	K1	0.494305	-0.6148	-1.63742
GRMZM2G348125	K2	-3.5424	-1.8512	0.183719		GRMZM2G450459	K1	0.00688667	-0.523838	-1.89066
GRMZM2G353834	K2	-3.63971	-1.56854	-0.683573		GRMZM2G451037	K1	1.13169	-0.0925299	-0.616276
GRMZM2G356076	K2	-2.13131	-1.52691	-0.797417		GRMZM2G456217	K1	1.10327	0.250935	-0.594321
GRMZM2G356817	K2	0.170128	0.688006	1.28499		GRMZM2G456644	K1	1.90922	1.42289	0.860684
GRMZM2G361131	K2	-1.40958	-0.695368	0.243006		GRMZM2G457929	K1	-2.90279	-5.38371	1
GRMZM2G362303	K2	-2.25723	-1.30995	-0.2068		GRMZM2G461278	K1	1.05922	0.418816	-0.176917
GRMZM2G365644	K2	-4.0913	-3.25398	-2.58183		GRMZM2G462118	K1	-0.102718	-0.52529	-1.44796
GRMZM2G366532	K2	-1.67602	0.39731	2.0487		GRMZM2G463577	K1	-0.955243	-1.81357	-3.28658
GRMZM2G367638	K2	-3.84553	-1.10794	0.141743		GRMZM2G464011	K1	2.5692	2.1529	1.50267
GRMZM2G367657	K2	-5.85968	-5.15331	-4.66444		GRMZM2G464680	K1	1.06403	0.360891	-0.245256
GRMZM2G368047	K2	-0.362025	0.340569	0.785471		GRMZM2G465595	K1	0.751637	-0.101375	-0.433922
GRMZM2G376743	K2	1.36792	2.091	2.44901		GRMZM2G466394	K1	1.29533	0.842365	0.201878
GRMZM2G377641	K2	-4.67364	-3.92624	-1.78119		GRMZM2G466532	K1	-0.64535	-1.58808	-2.07462
GRMZM2G380432	K2	-0.436404	0.657246	1.24228		GRMZM2G466848	K1	1.58953	-0.207273	-1.47725
GRMZM2G389097	K2	-5.10971	-4.4137	-3.66905		GRMZM2G467435	K1	1.49182	0.56045	-0.0825166
GRMZM2G389301	K2	0.760116	1.27763	1.7711		GRMZM2G468688	K1	1.29502	0.958941	0.0622839
GRMZM2G390691	K2	-2.04113	-0.692539	-0.186501		GRMZM2G469371	K1	0.357098	-0.119654	-0.76142
GRMZM2G391596	K2	-2.04128	-0.204637	0.488526		GRMZM2G470307	K1	1.17748	0.813388	0.0695854
GRMZM2G398854	K2	-2.96309	-1.6618	-0.762373		GRMZM2G470648	K1	-0.553463	-1.23301	-2.13888
GRMZM2G399136	K2	-0.748321	-0.0684477	0.301572		GRMZM2G471304	K1	-0.318642	-1.58703	-2.47181
GRMZM2G401848	K2	-0.473824	0.269178	1.08947		GRMZM2G472449	K1	-0.242139	-0.818836	-1.48236
GRMZM2G409997	K2	-4.62732	-2.31667	-1.0295		GRMZM2G472852	K1	0.45924	-0.210603	-0.579081
GRMZM2G416644	K2	-2.31962	-1.71382	-0.485046		GRMZM2G473147	K1	1.10573	0.528829	-0.901618
GRMZM2G416913	K2	0.253777	1.42802	1.87306		GRMZM2G473162	K1	-0.352382	-0.824193	-1.55824
GRMZM2G417072	K2	-1.75131	-1.25744	-0.736956		GRMZM2G475059	K1	-0.956194	-1.80747	-2.22274
GRMZM2G420910	K2	-1.51824	-0.808202	0.0388148		GRMZM2G475647	K1	0.333024	-0.884967	-1.41419
GRMZM2G422240	K2	-2.54869	-1.80696	-0.389963		GRMZM2G475956	K1	0.602054	-0.138071	-1.50129
GRMZM2G422955	K2	-2.12341	-0.917578	-0.270276		GRMZM2G476752	K1	0.412644	-0.761221	-1.38375
GRMZM2G424553	K2	-6.79106	-5.45068	-5.26475		GRMZM2G477139	K1	0.951741	0.266179	-1.4865
GRMZM2G425249	K2	-1.69514	0.086108	0.891639		GRMZM2G478920	K1	-1.39321	-4.23936	1
GRMZM2G428386	K2	-3.13994	-1.37081	-0.298361		GRMZM2G479018	K1	-0.112529	-1.26159	-2.14915
GRMZM2G433076	K2	-4.10181	-2.89022	-0.418463		GRMZM2G485559	K1	0.0537617	-0.363677	-1.44621
GRMZM2G434514	K2	-0.269636	0.148483	1.29163		GRMZM2G487197	K1	1.04665	0.330218	-0.464058
GRMZM2G437100	K2	0.436937	1.70754	2.84413		GRMZM2G488001	K1	0.291049	-0.423194	-1.4669
GRMZM2G439306	K2	-5.1172	-2.58602	-1.32247		GRMZM2G493155	K1	-0.499058	-1.63002	-4.28457
GRMZM2G440349	K2	-1.76003	-1.04589	-0.373414		GRMZM2G501652	K1	1.26974	0.114593	-1.79292
GRMZM2G442128	K2	1	-5.72786	-0.0248924		GRMZM2G554962	K1	0.531008	-0.595079	-1.71555
GRMZM2G447432	K2	-0.902768	0.106014	0.618961		GRMZM2G568636	K1	-1.02877	-1.66678	-3.05937
GRMZM2G449681	K2	-3.52642	-1.83939	-1.20744		GRMZM2G571844	K1	0.354933	-0.24657	-0.693376
GRMZM2G449763	K2	-3.05339	-2.55341	-1.87746		GRMZM2G581728	K1	-1.829	-3.2853	-4.26998
GRMZM2G458581	K2	-1.19383	-0.337537	0.0779723		GRMZM2G700252	K1	0.612518	0.0537294	-0.958779
GRMZM2G460465	K2	-3.33582	-1.13362	1.63448		GRMZM2G702602	K1	0.490346	-0.96356	-2.2451
GRMZM2G474367	K2	-4.48438	-3.53286	-1.92609		GRMZM2G703580	K1	-0.591089	-1.38921	-2.50643
GRMZM2G475289	K2	-0.596719	0.100437	0.719871		GRMZM5G801875	K1	1.67001	0.874399	0.176636
GRMZM2G475948	K2	-1.61527	-0.411118	0.404951		GRMZM5G807064	K1	0.763471	-0.209583	-1.11791
GRMZM2G476699	K2	-2.71615	-1.87949	-0.847885		GRMZM5G811285	K1	1.02768	0.632111	-0.155062
GRMZM2G479245	K2	-3.36479	-1.24327	0.780964		GRMZM5G811731	K1	0.294929	-0.255841	-1.11795
GRMZM2G479270	K2	-0.721711	0.573716	1.45912		GRMZM5G812088	K1	0.485253	-0.580053	-1.10366
GRMZM2G483889	K2	-2.81783	-1.63691	-0.870644		GRMZM5G812538	K1	0.682215	-1.26078	-3.3052
GRMZM2G488346	K2	-0.676993	-0.109114	0.413887		GRMZM5G815323	K1	1.24344	0.756439	-0.119155
GRMZM2G518751	K2	-2.30673	-1.202	-0.129027		GRMZM5G816386	K1	1.78331	1.43294	0.672643
GRMZM2G543920	K2	-0.766	0.0473649	0.560302		GRMZM5G816457	K1	-0.932319	-1.83279	-3.00335
GRMZM2G545336	K2	-3.59508	-2.68948	-1.80893		GRMZM5G817395	K1	1.7054	1.30965	0.493714
GRMZM2G557158	K2	-0.496273	0.0260365	0.782535		GRMZM5G818347	K1	1.71465	0.961893	-0.358838
GRMZM2G564586	K2	-1.55374	-1.1923	-0.506388		GRMZM5G819523	K1	1.69818	1.12357	0.46956
GRMZM2G577723	K2	-3.16037	-0.842811	0.0959514		GRMZM5G820912	K1	1.54156	1.10174	0.371294
GRMZM2G700192	K2	-2.43692	-0.980911	-0.236955		GRMZM5G821639	K1	1.3398	0.601184	-0.145334
GRMZM2G700585	K2	-4.97528	-4.29354	-2.81627		GRMZM5G823673	K1	0.698053	-0.194457	-0.682435
GRMZM2G701576	K2	-1.08827	-0.607005	0.17775		GRMZM5G826416	K1	0.0703682	-0.634956	-1.09628
GRMZM2G703582	K2	0.73925	1.39498	1.95462		GRMZM5G826801	K1	0.0796952	-0.615376	-1.55813
GRMZM2G703598	K2	-1.22737	-0.424634	0.498277		GRMZM5G828284	K1	0.634469	-0.0130827	-0.427107
GRMZM5G806441	K2	1	-4.28556	-2.12984		GRMZM5G829396	K1	0.488108	-0.923923	-3.52857
GRMZM5G833699	K2	-3.8685	0.168332	1.9268		GRMZM5G830545	K1	-0.187692	-1.28824	-1.84938
GRMZM5G834874	K2	0.103496	0.549101	1.40836		GRMZM5G833945	K1	1.1383	-0.691848	-1.57438
GRMZM5G847387	K2	-0.37954	0.537745	0.946839		GRMZM5G834596	K1	-3.35433	-3.67466	-4.45841
GRMZM5G860469	K2	-1.20094	-0.692473	-0.0850249		GRMZM5G835276	K1	-0.0702848	-1.63405	-2.72502
GRMZM5G863003	K2	-2.10719	-1.03651	-0.628426		GRMZM5G835985	K1	-1.06456	-2.53585	-4.61523
GRMZM5G863420	K2	-1.29352	-0.216731	0.624667		GRMZM5G839416	K1	0.248081	-0.26446	-1.11161
GRMZM5G871631	K2	-4.17655	-1.96348	-0.418851		GRMZM5G842645	K1	-0.0613658	-0.608383	-1.58661
GRMZM5G874091	K2	-2.60184	-1.24838	-0.558157		GRMZM5G843972	K1	-0.238011	-1.24205	-3.09375
GRMZM5G874612	K2	0.317327	0.875902	1.64435		GRMZM5G845094	K1	0.921449	-0.606532	-1.52434
GRMZM5G887752	K2	-3.44518	-1.77142	2.19516		GRMZM5G846550	K1	1.17895	0.757993	-0.259159
GRMZM5G891944	K2	-1.93576	-0.807485	-0.107479		GRMZM5G848739	K1	0.221517	-0.537556	-0.849969
GRMZM5G892467	K2	-2.17874	0.268613	1.23679		GRMZM5G848747	K1	-0.150738	-1.32791	-3.20168
GRMZM5G892627	K2	-1.71613	-1.19121	-0.594264		GRMZM5G849149	K1	1.10863	0.646688	0.0354465
GRMZM5G898471	K2	-1.14839	-0.318716	0.530678		GRMZM5G855347	K1	0.618308	0.0933024	-0.398957
AC177833.2_FG001	K3	-3.77447	-2.42617	-2.97512		GRMZM5G856011	K1	1.48627	0.465794	-0.219993
AC177860.4_FG002	K3	1	-3.90929	-5.47232		GRMZM5G856929	K1	1.46578	0.719681	0.427176
AC183927.3_FG004	K3	-4.58443	0.21245	1.23422		GRMZM5G860469	K1	0.445781	0.0710606	-0.57463
AC186164.3_FG001	K3	1	-0.850757	-0.0924189		GRMZM5G860632	K1	0.878325	0.417801	-0.364307
AC186431.5_FG001	K3	-4.08486	-3.21851	-3.10391		GRMZM5G865508	K1	-0.813014	-2.24083	-3.47066
AC186506.3_FG001	K3	-1.82495	0.325922	0.384257		GRMZM5G869196	K1	0.000307247	-1.34599	-3.09071
AC187885.3_FG002	K3	-0.715608	0.797738	0.498709		GRMZM5G871096	K1	0.396561	-0.664932	-2.59858
AC189792.3_FG005	K3	-2.38705	-0.603082	-0.130329		GRMZM5G871592	K1	0.968022	0.267206	-0.23658
AC190693.1_FG009	K3	-0.358274	0.972613	0.619594		GRMZM5G872149	K1	0.73422	0.166197	-0.322384
AC191412.3_FG005	K3	-3.69064	-2.28162	-2.89357		GRMZM5G876811	K1	0.61439	-0.272965	-1.34256
AC192381.3_FG004	K3	1	1.18149	0.917885		GRMZM5G882527	K1	1.42571	0.774623	-0.205075
AC193402.3_FG004	K3	1	-1.84255	-1.04422		GRMZM5G883126	K1	-0.00702412	-0.957057	-1.76463
AC193630.3_FG004	K3	-2.64216	0.176688	0.269801		GRMZM5G883250	K1	-0.875981	-1.31897	-2.27313
AC194022.3_FG013	K3	0.960564	2.23327	2.36566		GRMZM5G883632	K1	2.09368	1.69856	1.09411
AC194022.3_FG014	K3	-1.718	-0.612618	-0.215418		GRMZM5G887077	K1	0.646625	0.232533	-0.5692
AC194965.4_FG004	K3	-2.13295	-0.717599	-0.861857		GRMZM5G887647	K1	0.143149	-1.06639	-2.1938
AC195340.3_FG004	K3	-2.92472	-2.21064	-1.94064		GRMZM5G888196	K1	1.70333	0.903781	0.335723
AC196002.2_FG002	K3	-3.82939	-0.029499	0.181763		GRMZM5G889240	K1	2.2976	1.65419	1.19681
AC196957.3_FG005	K3	1	0.133418	0.16273		GRMZM5G889644	K1	1.53034	1.08078	0.222544
AC197047.3_FG001	K3	0.276826	1.63105	1.43184		GRMZM5G892495	K1	0.790154	0.150233	-0.23296
AC197699.3_FG006	K3	-3.35948	-2.16356	-2.78347		GRMZM5G892675	K1	-0.0712356	-0.731755	-1.59791
AC198291.3_FG001	K3	-2.14257	-1.09578	-1.06439		GRMZM5G892879	K1	1.55291	1.00985	0.13507
AC200057.4_FG006	K3	-3.25304	-0.306459	-0.868085		GRMZM5G893864	K1	1.13706	0.542997	0.0776359
AC200138.3_FG003	K3	-5.54268	-0.65148	-0.605393		GRMZM5G895150	K1	-1.26566	-1.78782	-2.28004
AC200565.4_FG001	K3	-4.89288	-4.31718	-4.17464		GRMZM5G897740	K1	1.89087	0.97717	0.418652
AC202011.3_FG010	K3	0.813318	2.00726	1.97652		AC185281.5_FG006	K2	-1.77822	-0.955592	-0.37933
AC202549.3_FG008	K3	1	-1.21048	0.404612		AC190693.1_FG009	K2	-0.0710719	0.465023	1.14689
AC202567.4_FG004	K3	-6.88963	-1.11999	-1.4051		AC194965.4_FG004	K2	-1.62772	-0.105652	0.635978
AC203955.3_FG005	K3	1	-2.86192	-0.83012		AC199705.3_FG008	K2	-2.49419	-1.69419	0.000674609
AC204897.3_FG007	K3	1	-2.00521	-1.60227		AC203957.3_FG004	K2	-1.20973	-0.623763	0.82929
AC205122.4_FG010	K3	-5.30478	-4.2959	-4.15483		AC204539.4_FG002	K2	-0.141916	0.454392	1.04628
AC205336.3_FG003	K3	1	-1.504	-0.451469		AC206184.4_FG002	K2	-4.07542	-3.69528	-2.80692
AC205513.3_FG003	K3	-1.86727	0.759533	1.54291		AC206274.3_FG008	K2	-5.76882	-5.06716	-4.72516
AC206198.3_FG001	K3	-1.75557	0.475944	0.246254		AC206319.2_FG004	K2	-1.74461	0.347508	1.19118
AC206425.3_FG004	K3	1	-0.57013	-0.383716		AC209080.3_FG004	K2	-1.57944	-1.0685	-0.521786
AC207733.3_FG001	K3	-3.76775	-2.07011	-2.88935		AC209257.4_FG006	K2	-1.31787	-0.409718	0.0515722
AC209819.3_FG005	K3	-0.488896	0.67407	0.503333		AC214168.3_FG001	K2	-0.300973	0.34654	0.755257
AC210517.3_FG003	K3	-0.772677	1.96218	2.05622		AC219156.3_FG002	K2	-1.14745	-0.283021	0.15482
AC211325.4_FG003	K3	1	-3.61312	-2.03265		AC231226.2_FG007	K2	-1.34737	-0.864338	-0.0955704
AC211705.3_FG001	K3	-2.01133	-0.136996	0.458752		AC233953.1_FG003	K2	-2.31247	-1.68599	-1.23667
AC212394.4_FG010	K3	-3.7999	-1.83149	-2.05456		GRMZM2G000775	K2	-1.72416	-0.469846	0.375895
AC214358.3_FG001	K3	-2.11377	-0.459755	-0.430719		GRMZM2G001577	K2	-0.286249	0.105246	0.804927
AC214743.3_FG002	K3	1	-0.754991	0.111681		GRMZM2G003711	K2	-1.30424	-0.242211	0.756604
AC215607.3_FG004	K3	1	-2.55894	0.0927839		GRMZM2G004006	K2	-2.43289	-1.71529	-0.36055
AC217966.3_FG007	K3	-5.00095	-3.31974	-3.47167		GRMZM2G004548	K2	0.54595	1.32548	1.72551
AC219156.3_FG002	K3	1	-0.979222	-1.11599		GRMZM2G004917	K2	-0.192384	0.146034	0.935447
AC220972.3_FG002	K3	1	0.239379	0.043866		GRMZM2G005146	K2	-0.839469	-0.141914	0.563262
AC233864.1_FG002	K3	1	-0.648899	0.196225		GRMZM2G005664	K2	-3.99874	-2.93578	-1.61649
AC233865.1_FG003	K3	-0.505978	0.755907	1.07432		GRMZM2G005886	K2	-3.56735	-2.13585	-0.918468
AC233885.1_FG002	K3	-1.27352	0.588883	1.11446		GRMZM2G007530	K2	-3.97833	-3.69796	-2.6451
AC233952.1_FG008	K3	-3.30799	-1.88287	-1.39115		GRMZM2G007754	K2	-4.21961	-3.59487	-2.83256
AC233960.1_FG003	K3	0.37645	1.37728	1.08122		GRMZM2G008819	K2	-1.29235	-0.704974	-0.181326
AC234202.1_FG004	K3	-3.8001	-1.72663	-2.36678		GRMZM2G012340	K2	-5.24479	-3.28504	-0.401296
AC235534.1_FG007	K3	-1.28362	-0.516456	-0.269427		GRMZM2G014558	K2	-2.14681	-1.7292	-1.12685
AF466202.2_FG010	K3	-6.21259	-4.63176	-5.25989		GRMZM2G016362	K2	-2.2068	-0.956712	-0.32531
GRMZM2G000380	K3	-1.11074	-0.0653988	-0.494857		GRMZM2G021378	K2	-2.49459	-1.4365	-0.730887
GRMZM2G000451	K3	-2.87826	-1.97021	-1.69071		GRMZM2G021624	K2	-1.4245	-1.11959	-0.360669
GRMZM2G000536	K3	-4.55912	-0.268012	0.794504		GRMZM2G021865	K2	-4.51801	-2.606	-1.50428
GRMZM2G000752	K3	-3.57717	-1.75038	-1.97408		GRMZM2G024331	K2	-1.74088	-0.550257	-0.0605609
GRMZM2G000775	K3	-4.47826	-0.690211	-0.832826		GRMZM2G024391	K2	-0.450281	0.323557	0.749382
GRMZM2G001079	K3	-0.635523	0.433101	0.797227		GRMZM2G025200	K2	-2.39503	-1.69641	-0.779805
GRMZM2G001361	K3	-2.41073	-0.307988	-0.780554		GRMZM2G031568	K2	-1.64395	-1.03966	-0.498836
GRMZM2G001631	K3	-0.23893	0.761948	0.673417		GRMZM2G031677	K2	-0.28772	0.229043	0.785119
GRMZM2G001981	K3	-3.37517	-0.622662	-1.40259		GRMZM2G031981	K2	-1.16787	-0.39975	-0.0235269
GRMZM2G002104	K3	-1.33662	0.31361	0.0873039		GRMZM2G034061	K2	-2.64448	-1.73385	-1.24004
GRMZM2G002555	K3	-5.58378	-3.73278	-4.66362		GRMZM2G039583	K2	0.231403	0.790379	1.24014
GRMZM2G002754	K3	-1.33147	-0.268061	-0.303429		GRMZM2G039610	K2	-3.08221	-2.42611	-1.95357
GRMZM2G003138	K3	-1.24047	0.310722	-0.290801		GRMZM2G043498	K2	-2.15252	-1.00986	-0.188172
GRMZM2G003711	K3	1	-1.70876	-0.781267		GRMZM2G044898	K2	-1.65613	-0.766222	0.010006
GRMZM2G004191	K3	-2.52138	-1.28471	-0.96138		GRMZM2G046353	K2	-0.986112	-0.367308	0.0128516
GRMZM2G004352	K3	-1.86081	-0.418564	-1.07		GRMZM2G046392	K2	-1.38199	-0.30182	1.49161
GRMZM2G004511	K3	-3.63771	-1.62942	-1.11648		GRMZM2G047533	K2	-0.963229	0.233578	0.806891
GRMZM2G004548	K3	0.340041	1.29851	1.52987		GRMZM2G050077	K2	-3.19301	-0.00834348	1.46969
GRMZM2G004663	K3	-4.70215	-3.2957	-3.50942		GRMZM2G050625	K2	-3.64515	-3.00167	-2.00088
GRMZM2G005134	K3	-4.40604	0.166459	0.0892019		GRMZM2G052364	K2	-2.86856	-1.99529	-1.35472
GRMZM2G005146	K3	-1.93434	0.872972	0.590119		GRMZM2G054415	K2	0.894365	1.29304	2.04184
GRMZM2G005552	K3	0.151885	1.90592	2.20676		GRMZM2G055462	K2	-3.78801	-3.32851	-2.57706
GRMZM2G006450	K3	-0.198889	1.2656	1.03615		GRMZM2G059012	K2	-2.84852	-1.93878	-1.1549
GRMZM2G006468	K3	-0.0293659	0.927133	1.03864		GRMZM2G059134	K2	-2.63264	-2.26269	-1.50873
GRMZM2G006759	K3	1	0.674551	0.275036		GRMZM2G059801	K2	-2.52121	-1.77609	-1.42862
GRMZM2G007249	K3	0.0115473	1.87804	1.94779		GRMZM2G059964	K2	-0.215491	0.69248	1.48746
GRMZM2G007252	K3	-0.835786	0.833402	0.467588		GRMZM2G060589	K2	-4.74995	-3.82886	-3.44223
GRMZM2G007369	K3	-3.02724	-1.42424	-1.47677		GRMZM2G060742	K2	-5.52595	-4.064	-3.2951
GRMZM2G007441	K3	-1.92406	-0.471874	-0.526496		GRMZM2G063144	K2	-2.07028	-1.37104	-0.306049
GRMZM2G007680	K3	-0.860356	1.30289	1.32527		GRMZM2G063162	K2	1.40707	2.32326	2.76114
GRMZM2G008032	K3	-2.47419	-1.46379	-1.23744		GRMZM2G063824	K2	-0.449781	0.203363	0.595985
GRMZM2G008691	K3	-0.00791998	1.11637	1.1318		GRMZM2G064311	K2	-1.50771	-0.322501	0.198055
GRMZM2G008923	K3	-5.07619	-0.980154	-1.30482		GRMZM2G064558	K2	-2.1524	-1.75342	-0.697535
GRMZM2G009065	K3	-1.60512	-0.671604	-0.392102		GRMZM2G065632	K2	-1.50887	-1.08679	-0.469791
GRMZM2G009117	K3	0.0194094	1.43529	1.4537		GRMZM2G067648	K2	-6.28568	-4.5375	-3.22183
GRMZM2G009406	K3	-0.872599	0.912407	1.42588		GRMZM2G068265	K2	-0.985665	-0.321514	0.0938273
GRMZM2G009506	K3	-1.97197	-0.55771	-0.170424		GRMZM2G068955	K2	-0.921344	-0.504932	0.162319
GRMZM2G009732	K3	-0.185749	0.93022	1.02402		GRMZM2G069382	K2	-5.63724	-4.75606	-3.88673
GRMZM2G009968	K3	-0.158522	1.21801	1.16619		GRMZM2G069664	K2	-0.545235	-0.0972262	0.724124
GRMZM2G010016	K3	0.755905	2.30866	2.12186		GRMZM2G070444	K2	0.322607	0.971301	1.56468
GRMZM2G010154	K3	1	1.53187	1.24171		GRMZM2G070521	K2	-1.89136	-1.25415	-0.591769
GRMZM2G010156	K3	-0.285109	1.10042	0.656776		GRMZM2G072916	K2	-3.16263	-2.81859	-2.11321
GRMZM2G010163	K3	-3.61589	-2.01187	-2.7572		GRMZM2G080871	K2	-0.848312	-0.244337	0.198126
GRMZM2G010286	K3	-3.69915	-1.25245	-2.37815		GRMZM2G081504	K2	-1.43261	-0.90114	-0.296172
GRMZM2G010338	K3	-2.90394	-1.43842	-1.11608		GRMZM2G082302	K2	-0.0271412	0.867781	1.28488
GRMZM2G010433	K3	0.477243	1.53058	1.45994		GRMZM2G083301	K2	-1.13588	-0.629679	0.133724
GRMZM2G010466	K3	-1.88289	-0.755565	-1.09081		GRMZM2G083574	K2	1	-3.47629	-0.926276
GRMZM2G010636	K3	-3.21737	-1.32768	-1.79719		GRMZM2G087769	K2	-1.37131	-0.322722	0.100098
GRMZM2G010762	K3	1.49234	2.53025	2.55209		GRMZM2G087944	K2	-0.0270948	0.690728	1.03941
GRMZM2G011006	K3	0.0403584	0.886571	1.08257		GRMZM2G088349	K2	-1.824	-0.99828	-0.559433
GRMZM2G011119	K3	0.0308351	1.3291	1.56587		GRMZM2G091535	K2	-0.690879	0.0930064	0.466881
GRMZM2G011233	K3	-1.60664	-0.115453	-0.427839		GRMZM2G092778	K2	0.292235	0.884423	1.50465
GRMZM2G011523	K3	0.588428	1.80943	1.90267		GRMZM2G092793	K2	-1.24418	-0.866247	-0.160956
GRMZM2G011626	K3	-1.92135	0.480865	0.0292257		GRMZM2G093391	K2	-2.44579	-1.785	-0.496509
GRMZM2G011951	K3	-2.32545	-0.638825	-1.41756		GRMZM2G093490	K2	-3.82426	-2.09111	-1.46973
GRMZM2G012140	K3	-3.70639	-1.3947	-1.69958		GRMZM2G094356	K2	-2.53251	-0.642925	0.379901
GRMZM2G012716	K3	1	0.208119	0.480824		GRMZM2G097085	K2	0.270435	1.19376	1.74029
GRMZM2G012724	K3	-1.41686	0.0227516	-0.0960057		GRMZM2G098179	K2	-1.36415	-0.433997	0.365048
GRMZM2G013206	K3	-3.70084	0.114122	-0.513106		GRMZM2G098460	K2	-0.657402	0.427727	0.957721
GRMZM2G013650	K3	-3.03208	-1.69043	-2.13381		GRMZM2G098679	K2	-3.5282	-2.27381	-1.12146
GRMZM2G014558	K3	-5.33359	-1.58089	-1.14656		GRMZM2G100475	K2	-1.68814	-1.28784	-0.652483
GRMZM2G014723	K3	-3.73187	-1.42973	-2.1546		GRMZM2G101142	K2	-3.83599	-0.691575	1.09449
GRMZM2G015021	K3	-1.56216	-0.233305	-0.840143		GRMZM2G102490	K2	0.580374	1.29636	1.69278
GRMZM2G015049	K3	-0.773197	0.905178	1.00363		GRMZM2G102711	K2	-3.56419	-2.8398	-0.691258
GRMZM2G015127	K3	-2.77374	-0.995364	-1.52938		GRMZM2G104783	K2	-3.72442	-1.42626	-0.52837
GRMZM2G015352	K3	-0.363844	1.034	0.456525		GRMZM2G105221	K2	0.682416	1.29395	1.71395
GRMZM2G015368	K3	-0.542443	0.765558	0.741493		GRMZM2G108147	K2	-1.10309	-0.584708	0.142635
GRMZM2G015406	K3	-0.647335	0.27439	0.521161		GRMZM2G109431	K2	-2.19666	-1.44124	-0.858735
GRMZM2G015599	K3	-4.10915	0.10261	-0.314431		GRMZM2G111603	K2	0.0390382	0.580357	1.12994
GRMZM2G015793	K3	-3.1929	0.606498	0.0183203		GRMZM2G111697	K2	0.0494052	0.624208	1.10502
GRMZM2G015976	K3	-1.48948	0.937742	0.646964		GRMZM2G116238	K2	-0.465562	0.414408	0.764421
GRMZM2G016176	K3	1	-4.22036	-3.99688		GRMZM2G116538	K2	-1.20392	-0.460385	0.208264
GRMZM2G017186	K3	-0.824981	0.578534	0.259735		GRMZM2G116603	K2	-1.03089	-0.537798	-0.0158168
GRMZM2G017474	K3	1	-0.0696735	0.49778		GRMZM2G119186	K2	0.239957	0.953691	1.448
GRMZM2G017685	K3	-1.6721	0.101884	-0.0381705		GRMZM2G119252	K2	-2.87073	-0.591716	0.677533
GRMZM2G019583	K3	-3.82335	-1.23818	-0.94398		GRMZM2G121579	K2	-1.83834	-1.14127	-0.774091
GRMZM2G019771	K3	-0.244813	0.82068	0.71249		GRMZM2G122251	K2	-1.70248	-1.25917	-0.379887
GRMZM2G019956	K3	-1.43563	-0.0736242	-0.0697823		GRMZM2G123029	K2	-4.1311	-3.29185	-2.20134
GRMZM2G020433	K3	-1.65175	-0.395794	-0.940399		GRMZM2G123489	K2	1.17677	1.61726	2.70699
GRMZM2G020704	K3	-4.36699	-3.21589	-3.32862		GRMZM2G124918	K2	-1.5889	-1.00969	-0.522602
GRMZM2G020742	K3	-2.10237	-0.399325	-0.920703		GRMZM2G125747	K2	-1.77764	-1.11912	-0.00752409
GRMZM2G020761	K3	-3.30225	-1.42561	-0.912473		GRMZM2G126083	K2	-2.79463	-1.79213	-0.977856
GRMZM2G021301	K3	-1.09702	0.179411	0.348108		GRMZM2G127139	K2	-3.24912	-2.71204	-1.83912
GRMZM2G021530	K3	-0.90515	0.409944	0.0470125		GRMZM2G129092	K2	-4.21235	-2.66429	0.759701
GRMZM2G021589	K3	-1.46558	0.508078	1.01212		GRMZM2G129783	K2	-1.18048	-0.487515	0.315864
GRMZM2G021706	K3	-1.57302	-0.126655	-0.521523		GRMZM2G132489	K2	0.221893	0.914825	1.33519
GRMZM2G022402	K3	-1.20876	1.21413	1.56197		GRMZM2G132591	K2	-2.08699	-1.74607	-0.98014
GRMZM2G022442	K3	-0.477657	0.927851	0.944603		GRMZM2G133006	K2	-2.11	-1.02317	-0.475742
GRMZM2G022804	K3	0.0818705	0.935246	1.11899		GRMZM2G133168	K2	-2.86461	-2.25151	-1.68758
GRMZM2G023786	K3	0.194848	1.07184	1.37317		GRMZM2G134340	K2	1	-6.22726	-5.30154
GRMZM2G023863	K3	-3.15314	2.48555	1.9502		GRMZM2G134716	K2	-0.337406	0.510497	1.12189
GRMZM2G024345	K3	0.00177759	0.989309	1.03847		GRMZM2G134863	K2	-1.54914	-0.449824	0.111713
GRMZM2G025190	K3	0.213229	1.35546	1.53017		GRMZM2G135044	K2	0.364534	0.968018	1.66031
GRMZM2G025459	K3	-2.56033	-1.13565	-1.09646		GRMZM2G136344	K2	-1.3619	-0.787838	-0.242511
GRMZM2G025477	K3	-1.5733	-0.52948	-0.692614		GRMZM2G136544	K2	-4.07513	-3.38355	-2.01484
GRMZM2G026470	K3	-0.0993412	1.23263	1.53986		GRMZM2G137046	K2	-2.04419	-1.27772	-0.681307
GRMZM2G027016	K3	1	-4.05401	-5.88012		GRMZM2G139963	K2	-1.88912	-1.1468	-0.724564
GRMZM2G027052	K3	-0.540614	0.908152	1.10847		GRMZM2G140822	K2	-3.43915	-1.66723	-0.965077
GRMZM2G027344	K3	-1.5362	0.0553358	-0.293708		GRMZM2G141185	K2	-1.18735	-0.852383	-0.164818
GRMZM2G027726	K3	-1.53567	-0.526549	-0.586532		GRMZM2G141244	K2	-1.74685	-1.02461	-0.665256
GRMZM2G027804	K3	-3.33858	-0.345276	-0.684283		GRMZM2G141480	K2	-3.34789	-2.6151	-2.04877
GRMZM2G028234	K3	-0.313632	0.855529	1.16876		GRMZM2G142357	K2	-1.60328	0.16066	0.84191
GRMZM2G028386	K3	0.819265	2.15702	2.22342		GRMZM2G143512	K2	-2.7048	-2.00941	-1.62464
GRMZM2G028672	K3	1	0.399197	0.487393		GRMZM2G144024	K2	-3.53997	-0.00117395	1.36616
GRMZM2G028889	K3	-0.367686	0.884815	0.34297		GRMZM2G144407	K2	-2.45703	-2.15345	-1.39555
GRMZM2G029039	K3	-0.754484	0.375775	0.232816		GRMZM2G145075	K2	-4.95736	-3.81235	-1.24882
GRMZM2G029211	K3	-6.2197	-1.32936	-0.156695		GRMZM2G145109	K2	-4.54657	-2.68311	-1.33566
GRMZM2G029243	K3	1	-3.4479	-3.09484		GRMZM2G149647	K2	-2.93164	-1.87433	0.402303
GRMZM2G029756	K3	-1.32798	-0.000457788	0.0602465		GRMZM2G150179	K2	-2.03317	-0.758836	0.377363
GRMZM2G029824	K3	0.678558	1.47647	1.71438		GRMZM2G150474	K2	-1.34203	-0.656254	-0.188407
GRMZM2G029833	K3	-1.60825	0.381688	0.129294		GRMZM2G150683	K2	-1.97997	-0.789376	-0.318503
GRMZM2G029868	K3	-0.939918	1.71495	1.48322		GRMZM2G151934	K2	-3.35423	-2.16462	-1.70905
GRMZM2G030099	K3	-1.86573	0.0471837	-0.741045		GRMZM2G151993	K2	-0.710885	0.471494	0.915765
GRMZM2G031331	K3	-3.73573	-1.86714	-1.52742		GRMZM2G152175	K2	-2.01916	-0.128981	0.796552
GRMZM2G031354	K3	-1.53618	0.914822	1.17776		GRMZM2G154211	K2	0.394643	1.15407	1.50093
GRMZM2G031477	K3	-3.38732	-0.747083	-0.209168		GRMZM2G154958	K2	-3.01543	-1.04534	0.194224
GRMZM2G031479	K3	-0.415338	1.15535	0.920343		GRMZM2G157727	K2	0.222802	1.00862	1.61452
GRMZM2G032384	K3	-6.50507	-0.488329	0.319561		GRMZM2G161641	K2	-1.50614	-0.598595	-0.16608
GRMZM2G032531	K3	1	-4.62939	-4.03518		GRMZM2G164378	K2	-1.1398	-0.276592	0.296939
GRMZM2G032759	K3	-4.78435	1.40228	1.21949		GRMZM2G164470	K2	-2.76362	-1.76805	-0.993767
GRMZM2G033236	K3	-0.922978	0.257535	0.606512		GRMZM2G165613	K2	-1.63104	-1.2291	-0.587233
GRMZM2G033515	K3	1.4837	2.53972	2.63053		GRMZM2G165746	K2	-0.414932	0.295608	0.706018
GRMZM2G033544	K3	0.0336349	1.03048	0.719533		GRMZM2G165961	K2	-2.32854	-0.98681	-0.4327
GRMZM2G033862	K3	-0.176873	1.49288	1.78701		GRMZM2G167126	K2	-1.85182	-0.204425	0.864704
GRMZM2G034061	K3	1	-2.15051	-3.47098		GRMZM2G169013	K2	1.06329	1.98118	2.44577
GRMZM2G034152	K3	-1.12853	0.97474	0.661471		GRMZM2G170101	K2	-3.48693	-2.75883	-2.39713
GRMZM2G034206	K3	0.697035	1.94939	1.8931		GRMZM2G171942	K2	-0.515723	0.603175	1.02927
GRMZM2G034243	K3	-1.41826	0.504166	-0.294684		GRMZM2G172429	K2	-0.609462	0.0197153	0.473415
GRMZM2G034534	K3	-0.696056	0.98245	1.13594		GRMZM2G172826	K2	-1.18357	-0.132861	0.409384
GRMZM2G034791	K3	-5.81437	-0.357837	0.157896		GRMZM2G175827	K2	-3.08884	-1.8881	-1.23199
GRMZM2G035045	K3	-1.12889	1.15393	1.58769		GRMZM2G176081	K2	-0.743516	0.00229903	0.411382
GRMZM2G035309	K3	-3.52987	-1.77043	-1.93426		GRMZM2G177095	K2	-1.51672	-0.410995	0.209751
GRMZM2G035749	K3	-3.52043	-0.90921	-0.54428		GRMZM2G177878	K2	-1.80351	-0.967615	-0.439859
GRMZM2G035969	K3	-0.960442	-0.112819	0.0853403		GRMZM2G178365	K2	-1.2892	-0.828297	0.036914
GRMZM2G036759	K3	-4.84856	-2.5642	-1.82293		GRMZM2G178797	K2	-1.03226	-0.235216	0.105602
GRMZM2G036764	K3	-2.54344	-1.47442	-1.4996		GRMZM2G179679	K2	-1.83906	0.0566548	0.828511
GRMZM2G037420	K3	-1.4727	-0.114429	-0.152602		GRMZM2G180539	K2	-3.46738	-3.03232	-2.38152
GRMZM2G037639	K3	-1.37481	1.06025	0.332731		GRMZM2G301909	K2	-1.28023	-0.181604	0.264436
GRMZM2G037831	K3	-6.39846	-2.81056	-2.29519		GRMZM2G304745	K2	-3.50245	-1.50963	-0.634692
GRMZM2G038916	K3	-1.51429	-0.264724	-0.874615		GRMZM2G305856	K2	-2.02703	-1.52023	-0.257964
GRMZM2G038931	K3	-2.77605	1.07473	1.15216		GRMZM2G307368	K2	-0.130245	0.729179	1.2637
GRMZM2G039036	K3	-4.30995	1.2858	0.651813		GRMZM2G312877	K2	0.519982	1.16786	1.66514
GRMZM2G039610	K3	1	-2.69344	-2.51991		GRMZM2G321354	K2	-1.76672	-1.11331	-0.695966
GRMZM2G040121	K3	0.50709	1.66155	1.42144		GRMZM2G323182	K2	-3.5102	-2.77212	-2.14544
GRMZM2G040706	K3	-2.61866	-1.29253	-1.52652		GRMZM2G325513	K2	-0.51739	0.275852	0.77433
GRMZM2G040728	K3	-5.353	-0.741676	0.526579		GRMZM2G327680	K2	-0.445229	0.263596	0.638366
GRMZM2G041039	K3	1.49812	2.61709	2.6997		GRMZM2G329952	K2	-2.47358	-1.90701	-0.675756
GRMZM2G041163	K3	-0.847433	0.603636	0.887282		GRMZM2G331701	K2	-4.79702	-0.258057	2.0274
GRMZM2G041350	K3	1	-1.2821	-0.756198		GRMZM2G333861	K2	-0.0882214	0.615835	0.916353
GRMZM2G041699	K3	-4.07514	-0.919696	-0.82402		GRMZM2G335242	K2	-0.688225	0.245349	0.972497
GRMZM2G042733	K3	-7.06387	-1.41051	-1.50089e-05		GRMZM2G342424	K2	-3.31565	-2.54723	-1.65357
GRMZM2G042838	K3	-1.58312	-0.365653	-0.585032		GRMZM2G359566	K2	-0.864413	-0.0100563	0.463778
GRMZM2G043650	K3	-3.40807	-0.935416	-1.67859		GRMZM2G362303	K2	-1.96823	-0.613981	0.177675
GRMZM2G043799	K3	-0.990413	0.821994	1.2353		GRMZM2G362410	K2	-4.14207	-2.22175	-0.14822
GRMZM2G043980	K3	-2.19244	1.27746	1.20432		GRMZM2G365731	K2	-5.18684	-4.73161	-4.08237
GRMZM2G044180	K3	-5.37865	1.38348	1.3019		GRMZM2G369069	K2	-2.59797	-1.88666	-1.19307
GRMZM2G044377	K3	-0.865129	0.394953	-0.0614135		GRMZM2G369991	K2	-3.77352	-2.74776	-2.27491
GRMZM2G044740	K3	-2.78924	1.3742	0.171756		GRMZM2G372684	K2	-2.46915	-1.72483	-1.12133
GRMZM2G044752	K3	-1.2195	0.205795	-0.0547456		GRMZM2G373936	K2	-1.73977	-0.56222	0.105783
GRMZM2G044947	K3	1	-1.17769	-2.48353		GRMZM2G377641	K2	-4.40441	-2.53349	-0.708661
GRMZM2G045067	K3	-1.67425	-0.161646	-0.0502728		GRMZM2G378054	K2	-3.6164	-2.64917	-1.81806
GRMZM2G045117	K3	0.446464	1.58504	1.23463		GRMZM2G379835	K2	-3.69439	-2.39764	-0.0784675
GRMZM2G045226	K3	-0.611972	0.530706	0.305043		GRMZM2G380280	K2	-0.835691	0.0346602	0.70202
GRMZM2G045816	K3	1	1.55338	0.613817		GRMZM2G381138	K2	-1.32439	-0.448006	0.320218
GRMZM2G046024	K3	-1.01113	-0.00809648	0.197603		GRMZM2G384516	K2	-1.74769	-1.04567	-0.734984
GRMZM2G046321	K3	1	0.262986	-0.659997		GRMZM2G387227	K2	-1.96115	-1.28858	-0.195523
GRMZM2G046480	K3	-1.2171	0.63416	0.568813		GRMZM2G389097	K2	-3.55284	-2.95629	-2.30514
GRMZM2G046503	K3	-1.16691	0.0666042	0.424472		GRMZM2G391684	K2	-3.38479	-2.36973	-2.00741
GRMZM2G047065	K3	-2.30217	-0.765891	-0.481723		GRMZM2G394122	K2	-1.87542	-1.42196	-0.842307
GRMZM2G047533	K3	-1.50762	0.310449	0.135846		GRMZM2G396076	K2	-1.42726	-0.448024	0.038855
GRMZM2G047613	K3	-1.64574	0.47834	0.314452		GRMZM2G396957	K2	-4.79073	-4.47214	-3.60364
GRMZM2G047763	K3	-3.14573	-2.27436	-2.0488		GRMZM2G401848	K2	-0.714075	0.592767	1.14448
GRMZM2G048085	K3	-1.04612	-0.0655504	-0.181408		GRMZM2G403669	K2	1	-2.23275	0.877469
GRMZM2G048297	K3	-0.409275	0.725327	0.362561		GRMZM2G406204	K2	-0.701257	-0.241506	0.328377
GRMZM2G048475	K3	-3.56704	0.0785877	-0.766021		GRMZM2G409997	K2	-1.53941	-0.488238	0.118727
GRMZM2G048549	K3	0.502321	2.0366	2.21535		GRMZM2G411956	K2	-1.88162	-1.29046	-0.770364
GRMZM2G048775	K3	-2.24539	0.0587197	0.827076		GRMZM2G419606	K2	-1.50704	-0.741157	-0.186893
GRMZM2G049173	K3	-1.90033	0.7396	0.732392		GRMZM2G422212	K2	-0.895951	-0.208948	0.133861
GRMZM2G049565	K3	-2.76699	-0.4314	-0.73705		GRMZM2G425079	K2	-4.85621	-3.8915	-3.1159
GRMZM2G049913	K3	-2.99076	0.437593	1.18641		GRMZM2G426242	K2	-1.56758	-0.140544	0.415252
GRMZM2G050458	K3	-0.0164221	1.52389	1.50841		GRMZM2G437100	K2	0.0457234	2.14063	3.08945
GRMZM2G050536	K3	-1.34524	0.443613	0.401344		GRMZM2G442129	K2	-0.714673	-0.182647	0.288123
GRMZM2G050607	K3	1.11636	2.68697	2.90739		GRMZM2G442546	K2	-2.4812	-1.0974	-0.0173848
GRMZM2G051114	K3	-1.31795	-0.042747	-0.0405695		GRMZM2G443445	K2	-0.677355	-0.344101	0.386512
GRMZM2G051406	K3	-1.46146	0.6201	-0.145431		GRMZM2G445139	K2	-5.05364	-3.03464	-1.487
GRMZM2G051541	K3	-1.82554	-0.48186	-0.625022		GRMZM2G449763	K2	-2.83766	-1.8654	-1.32069
GRMZM2G051545	K3	-1.83837	1.38949	1.51361		GRMZM2G450935	K2	-1.43488	-0.44177	0.113137
GRMZM2G051921	K3	1	-2.2699	-0.503808		GRMZM2G451147	K2	-1.84689	-0.780139	0.159346
GRMZM2G051943	K3	-1.07032	2.82344	2.63275		GRMZM2G452453	K2	-2.05844	-1.33384	-0.968758
GRMZM2G052034	K3	0.233959	1.11994	1.28423		GRMZM2G459841	K2	-0.946793	-0.179707	0.43399
GRMZM2G052123	K3	-5.72814	0.474128	0.564554		GRMZM2G463267	K2	-0.919081	0.088091	0.49405
GRMZM2G052364	K3	-1.43393	0.955242	1.55579		GRMZM2G466931	K2	-3.69558	-2.75808	-2.14007
GRMZM2G052562	K3	-3.08695	-1.09726	-0.879054		GRMZM2G468255	K2	-1.64856	-1.18235	-0.344702
GRMZM2G052616	K3	0.324087	1.41424	1.52254		GRMZM2G470653	K2	-2.35518	-1.66099	-1.02399
GRMZM2G053720	K3	-2.07843	-0.323116	-0.551908		GRMZM2G473511	K2	-1.56025	-1.07823	0.0574041
GRMZM2G053779	K3	-4.52852	-0.698333	0.551054		GRMZM2G474088	K2	-0.422203	0.73351	1.29691
GRMZM2G053790	K3	-2.95299	0.974195	1.0071		GRMZM2G474546	K2	0.163418	0.88921	1.29664
GRMZM2G053977	K3	-1.14823	0.0179767	0.186932		GRMZM2G475948	K2	-1.21538	0.19813	1.42175
GRMZM2G054252	K3	0.203452	1.5606	1.70766		GRMZM2G483889	K2	-2.18111	-1.14015	-0.487168
GRMZM2G054415	K3	0.585028	1.46436	1.64518		GRMZM2G488346	K2	-0.587678	-0.11078	0.836743
GRMZM2G054588	K3	-2.72664	0.357332	0.991763		GRMZM2G512938	K2	-3.81632	-1.80813	-0.842356
GRMZM2G055699	K3	1.01296	1.84072	2.02794		GRMZM2G515262	K2	-1.97274	-1.12467	0.032591
GRMZM2G055752	K3	1.16504	2.24445	2.26943		GRMZM2G523414	K2	-2.4644	-0.89541	0.332162
GRMZM2G055898	K3	-2.55903	-0.932936	-1.0827		GRMZM2G539821	K2	-1.14024	0.0197747	0.479927
GRMZM2G056079	K3	-0.259731	1.4708	1.47842		GRMZM2G551108	K2	-4.12801	-2.75918	-2.20264
GRMZM2G057283	K3	-4.28571	-1.18981	-0.339983		GRMZM2G564586	K2	-0.797805	0.135314	0.574509
GRMZM2G057483	K3	1	-2.35428	-2.51483		GRMZM2G569752	K2	-0.848915	-0.419997	0.558814
GRMZM2G057779	K3	-0.964042	0.517174	0.668425		GRMZM2G571251	K2	-3.71675	-2.22116	-1.35067
GRMZM2G058394	K3	-2.5249	1.30528	1.1226		GRMZM2G575566	K2	-2.53317	-1.98314	-1.02075
GRMZM2G058398	K3	-0.993662	0.561935	0.389763		GRMZM2G577723	K2	-1.72311	-0.173321	0.742248
GRMZM2G058718	K3	-1.17543	0.147657	-0.467418		GRMZM2G582893	K2	-2.95001	-2.52572	-1.7554
GRMZM2G059465	K3	1	-1.79034	-0.513336		GRMZM2G700034	K2	-0.451075	0.20986	0.7577
GRMZM2G059562	K3	-2.22922	-0.0419635	-0.0178622		GRMZM2G700218	K2	-4.20398	-3.76045	-3.17859
GRMZM2G059574	K3	-1.64351	0.344345	-0.409053		GRMZM2G702954	K2	-2.02385	-1.48573	-0.859838
GRMZM2G059671	K3	-1.30888	0.489035	0.274618		GRMZM2G703013	K2	0.168298	0.531079	1.1839
GRMZM2G059799	K3	1.17123	1.9838	2.27841		GRMZM5G801939	K2	-1.23751	-0.33528	0.354581
GRMZM2G059964	K3	0.0639678	1.23272	1.26752		GRMZM5G805609	K2	-1.75446	-0.306648	0.681536
GRMZM2G060118	K3	-1.27463	0.400226	-0.0943633		GRMZM5G805906	K2	-0.492441	0.100704	0.73867
GRMZM2G060161	K3	0.684652	1.79065	1.63318		GRMZM5G806818	K2	0.241329	0.593917	1.29336
GRMZM2G060183	K3	0.350038	1.48907	1.7051		GRMZM5G826321	K2	-0.868779	-0.352903	0.331256
GRMZM2G060249	K3	1	-0.0369702	0.153422		GRMZM5G833699	K2	-3.2596	0.0873395	2.05477
GRMZM2G060999	K3	-0.510086	0.609472	0.629665		GRMZM5G843302	K2	-5.07156	-4.35835	-3.79563
GRMZM2G061941	K3	0.055591	1.07496	1.44375		GRMZM5G854199	K2	-3.67078	-2.75446	-1.92911
GRMZM2G062156	K3	-4.07783	-0.441389	0.783642		GRMZM5G860761	K2	-1.71458	-0.463551	0.456018
GRMZM2G062654	K3	-3.48022	0.0795646	-0.666766		GRMZM5G863003	K2	-3.4262	-2.68228	-1.85711
GRMZM2G062777	K3	-4.91607	-0.203635	-0.0891233		GRMZM5G866699	K2	-4.52967	-3.61159	-1.88774
GRMZM2G062848	K3	-1.20544	0.178764	-0.146386		GRMZM5G870170	K2	-1.75619	-0.600962	0.0296169
GRMZM2G062885	K3	-1.6662	0.076798	-0.598964		GRMZM5G871631	K2	-2.73083	-0.649684	0.682879
GRMZM2G062974	K3	0.491228	1.57148	1.38338		GRMZM5G871839	K2	-1.75936	-0.377673	0.703347
GRMZM2G063162	K3	0.679608	2.18643	2.63375		GRMZM5G872007	K2	-0.987359	-0.235711	0.250929
GRMZM2G064311	K3	-0.843337	0.605275	0.339558		GRMZM5G875675	K2	0.549216	1.60354	2.17725
GRMZM2G064530	K3	-0.12015	1.26596	1.12774		GRMZM5G876450	K2	-1.54219	-0.887183	-0.388063
GRMZM2G064631	K3	-0.912512	0.556235	0.186585		GRMZM5G876638	K2	-1.2173	-0.912363	-0.177431
GRMZM2G064885	K3	-1.70941	0.85883	0.983255		GRMZM5G880435	K2	-1.28048	-0.704386	-0.244495
GRMZM2G065230	K3	0.134877	1.42128	1.65497		GRMZM5G881887	K2	-0.681323	0.120017	0.61423
GRMZM2G065557	K3	0.380824	1.41518	1.13895		GRMZM5G891196	K2	-2.89168	-2.16782	-1.41332
GRMZM2G065896	K3	-1.59239	-0.284161	-0.541096		GRMZM5G893477	K2	-0.439835	0.433528	0.853877
GRMZM2G066426	K3	-4.6733	-0.995854	-2.03084		GRMZM5G893913	K2	0.151976	0.600553	1.17413
GRMZM2G067350	K3	0.024543	1.30547	1.08412		AC185471.3_FG005	K3	-2.72423	-1.39146	-1.83736
GRMZM2G067485	K3	1	0.614211	-0.00811616		AC186506.3_FG001	K3	-1.2552	-0.245398	0.0299598
GRMZM2G068202	K3	0.663478	1.76814	1.85239		AC190792.2_FG006	K3	1	1.61813	1.03546
GRMZM2G068510	K3	-3.62055	-1.19018	-0.578249		AC191070.3_FG006	K3	-4.8743	-1.21549	-0.454633
GRMZM2G068604	K3	-1.12195	0.54031	0.0841975		AC191601.1_FG003	K3	1	-0.181783	0.243681
GRMZM2G068639	K3	-3.63108	-1.59918	-2.21854		AC193630.3_FG004	K3	-0.560916	0.643456	0.891473
GRMZM2G068973	K3	-1.64492	-0.168123	-0.376276		AC196957.3_FG005	K3	-3.00813	1.10896	0.704202
GRMZM2G068989	K3	1	-3.28105	-1.71746		AC197575.3_FG008	K3	-1.46577	0.0315375	0.423911
GRMZM2G069325	K3	-1.06723	0.189066	-0.0486764		AC197699.3_FG008	K3	1	-4.99201	-4.86344
GRMZM2G069664	K3	-4.75658	-1.69244	-0.760197		AC198509.3_FG004	K3	1	-0.0908734	-0.533059
GRMZM2G070092	K3	-0.858523	0.595057	0.928391		AC199355.3_FG004	K3	-2.44291	-0.700776	-1.06564
GRMZM2G070571	K3	-0.805636	0.214849	0.388493		AC199526.5_FG001	K3	-1.25749	0.794968	0.571175
GRMZM2G070825	K3	-0.55555	1.4466	2.14119		AC199703.3_FG003	K3	-0.271069	1.28615	1.227
GRMZM2G071154	K3	0.827033	1.81334	1.95163		AC199911.5_FG001	K3	-1.73602	1.78979	2.17158
GRMZM2G071166	K3	-4.65206	0.294314	0.418267		AC202185.4_FG004	K3	0.99115	2.1988	2.21565
GRMZM2G071219	K3	-4.40224	1.44175	0.920869		AC204292.4_FG003	K3	1	-1.6975	-4.01651
GRMZM2G071362	K3	-0.856847	0.44091	0.877097		AC204539.4_FG001	K3	-0.203077	0.912716	1.09118
GRMZM2G072048	K3	-5.58518	-3.97078	-4.4659		AC205513.3_FG003	K3	0.93914	1.9324	2.01486
GRMZM2G072280	K3	-3.00949	-0.444422	-0.452874		AC206999.1_FG002	K3	-2.06984	1.61498	1.32166
GRMZM2G072322	K3	1.59903	2.54853	2.81861		AC208110.2_FG005	K3	-0.817495	0.585728	0.664326
GRMZM2G072820	K3	0.532375	1.74862	1.66008		AC208892.3_FG005	K3	0.139061	0.955155	1.15443
GRMZM2G073079	K3	-2.71541	-0.78517	-1.47789		AC209845.4_FG010	K3	-0.212447	1.24729	0.662433
GRMZM2G073086	K3	-0.460448	0.497373	0.585902		AC210193.4_FG002	K3	1.04666	2.09615	2.24115
GRMZM2G073250	K3	-2.74231	-0.52807	-1.11194		AC210517.3_FG003	K3	0.666793	1.78853	2.00912
GRMZM2G073693	K3	-1.99079	0.102886	0.376515		AC211471.3_FG003	K3	-4.57477	-2.9443	-3.62755
GRMZM2G073884	K3	-6.46636	-1.4818	-1.22882		AC214743.3_FG002	K3	-2.03806	0.16383	0.961295
GRMZM2G074307	K3	-2.03831	-0.721236	-1.05126		AC233855.1_FG003	K3	-3.68952	-2.029	-2.63623
GRMZM2G075018	K3	-2.36072	-1.33653	-1.23968		AC233865.1_FG003	K3	-0.775889	0.802653	1.00309
GRMZM2G075044	K3	-5.70418	1.11931	0.739946		AC233885.1_FG002	K3	-0.583699	0.855731	0.927224
GRMZM2G075148	K3	-2.60439	-1.62264	-1.66258		AC233922.1_FG008	K3	-1.90856	-0.223402	-0.722772
GRMZM2G075387	K3	0.0737397	1.046	1.35869		AC235534.1_FG007	K3	-0.791778	0.298019	0.311651
GRMZM2G075715	K3	-7.23648	-2.42015	-2.03416		GRMZM2G000326	K3	1.68893	2.73623	2.61377
GRMZM2G075906	K3	-4.39273	-1.04951	-2.6575		GRMZM2G000536	K3	-3.68887	0.75055	1.20658
GRMZM2G076665	K3	-3.65741	-0.571758	-0.862152		GRMZM2G000707	K3	-5.23522	-1.18455	0.0969286
GRMZM2G077612	K3	-0.0024832	1.21421	1.20197		GRMZM2G000829	K3	-2.2958	-1.05998	-1.38953
GRMZM2G078389	K3	-6.83356	-0.61877	-0.95947		GRMZM2G001079	K3	-0.990489	0.898606	0.822885
GRMZM2G078924	K3	1	0.620492	0.591486		GRMZM2G001243	K3	-1.71184	-0.428846	-0.352089
GRMZM2G079263	K3	-1.02775	-0.0563963	0.226031		GRMZM2G001451	K3	-3.97421	-2.75828	-2.99307
GRMZM2G079440	K3	1.05636	2.72489	2.94084		GRMZM2G002104	K3	-1.37728	-0.0402831	-0.218095
GRMZM2G079754	K3	-2.28738	-1.17846	-1.39535		GRMZM2G002225	K3	-6.29521	-4.08643	-4.16098
GRMZM2G079768	K3	1	-1.76592	-4.25624		GRMZM2G003526	K3	-1.52828	-0.0566706	0.130808
GRMZM2G080116	K3	-3.31167	0.45099	-0.251785		GRMZM2G003769	K3	-3.64961	-0.69286	-1.19197
GRMZM2G080689	K3	-1.3697	0.774571	0.843068		GRMZM2G004191	K3	-1.04503	-0.229525	-0.0272578
GRMZM2G080731	K3	-4.43883	-0.401468	-1.13607		GRMZM2G004305	K3	-1.19757	0.760968	0.76062
GRMZM2G080858	K3	-2.30029	-0.126396	-0.192709		GRMZM2G005155	K3	-2.56425	-0.0352616	0.380751
GRMZM2G081464	K3	0.508786	2.86087	3.15505		GRMZM2G005557	K3	1	-0.866573	-2.40364
GRMZM2G081541	K3	0.42817	1.90874	2.03263		GRMZM2G005678	K3	1	0.397497	-0.379909
GRMZM2G081585	K3	-4.5962	1.11542	0.850769		GRMZM2G006424	K3	-1.25716	-0.365182	-0.109631
GRMZM2G081671	K3	-2.97371	0.044818	-0.166178		GRMZM2G006562	K3	1	0.693867	1.64358
GRMZM2G083111	K3	-1.35543	0.604129	0.618949		GRMZM2G006585	K3	1	-4.89084	-5.09985
GRMZM2G083186	K3	-2.45013	2.32028	2.24521		GRMZM2G007055	K3	-1.36222	0.0569146	-0.549365
GRMZM2G083301	K3	1	-2.26182	-3.71261		GRMZM2G007249	K3	0.458278	1.72414	1.73749
GRMZM2G083555	K3	-3.56196	0.919341	0.650582		GRMZM2G007252	K3	-0.387896	1.12544	1.21602
GRMZM2G083875	K3	-2.12	-0.767508	-1.43249		GRMZM2G007466	K3	-1.53043	-0.504358	-0.662332
GRMZM2G084037	K3	-3.78768	0.611556	0.0835695		GRMZM2G008464	K3	1	-4.65768	-5.46669
GRMZM2G084369	K3	0.713235	2.20969	2.00594		GRMZM2G009400	K3	-0.698017	0.883025	0.769359
GRMZM2G084947	K3	-1.40775	0.215643	-0.203314		GRMZM2G009406	K3	-0.466442	1.07569	1.31034
GRMZM2G085199	K3	-1.71716	-0.711925	-1.22467		GRMZM2G010016	K3	1.03471	2.06865	1.96191
GRMZM2G085303	K3	1	1.42805	1.46006		GRMZM2G010435	K3	0.594917	2.00755	1.74875
GRMZM2G085941	K3	-0.698547	0.798072	0.679068		GRMZM2G011110	K3	-0.759346	0.63194	0.324169
GRMZM2G086272	K3	-2.42179	-0.31442	-0.20854		GRMZM2G011523	K3	-1.01851	0.57194	0.908667
GRMZM2G086403	K3	0.208884	1.28765	1.21877		GRMZM2G011626	K3	-2.01015	-0.0177795	-0.466408
GRMZM2G086897	K3	0.320305	1.6708	1.89664		GRMZM2G011896	K3	-1.32716	0.122291	0.030146
GRMZM2G087094	K3	0.398622	1.69688	1.92044		GRMZM2G013206	K3	-1.89346	-0.601469	-0.297211
GRMZM2G087128	K3	-3.9705	-1.67585	-1.99714		GRMZM2G014022	K3	0.487846	1.33712	1.54614
GRMZM2G087463	K3	-3.46641	1.26317	0.595395		GRMZM2G014323	K3	-3.83763	-2.04144	-2.65477
GRMZM2G087575	K3	-1.79967	-0.899361	-0.607547		GRMZM2G014672	K3	0.315109	1.49854	1.59112
GRMZM2G088291	K3	0.273383	1.38685	1.43491		GRMZM2G015021	K3	-1.61348	-0.456642	-0.74357
GRMZM2G088349	K3	0.323566	1.40256	1.16954		GRMZM2G015049	K3	-0.112878	0.924811	0.765988
GRMZM2G089001	K3	-0.193636	0.826148	0.538927		GRMZM2G015127	K3	-1.86034	-0.915107	-0.794913
GRMZM2G090152	K3	-1.00517	0.0531848	0.0125521		GRMZM2G015136	K3	-1.78812	-0.571181	-0.790003
GRMZM2G090487	K3	-3.22666	-1.50861	-1.73258		GRMZM2G015395	K3	-6.89467	0.798555	1.39844
GRMZM2G090493	K3	-1.14422	0.152655	0.0663145		GRMZM2G016176	K3	1	-1.02196	-2.42147
GRMZM2G091176	K3	-1.81684	0.252522	-0.316925		GRMZM2G017031	K3	-0.501171	0.602824	0.686467
GRMZM2G091535	K3	-1.42844	0.118792	0.577861		GRMZM2G017400	K3	-0.121969	0.656336	0.896737
GRMZM2G091672	K3	-1.92733	-1.02898	-0.89107		GRMZM2G017847	K3	-6.10214	-4.20201	-3.70491
GRMZM2G091891	K3	1	-3.22806	-1.4476		GRMZM2G019583	K3	-2.27827	-0.584434	-0.0470527
GRMZM2G092223	K3	-3.5365	0.627386	0.44074		GRMZM2G019771	K3	-1.44302	0.113757	0.464032
GRMZM2G092474	K3	-0.438412	1.78306	2.12246		GRMZM2G020631	K3	0.122524	1.73109	1.05539
GRMZM2G092525	K3	-0.324112	1.11994	0.942349		GRMZM2G020761	K3	-0.820823	0.0829766	0.382309
GRMZM2G092823	K3	-0.88572	1.02272	1.23573		GRMZM2G020826	K3	-1.7703	0.239345	0.600284
GRMZM2G093020	K3	-2.65937	-0.727484	-0.784883		GRMZM2G021301	K3	-1.03214	0.0276609	0.278225
GRMZM2G093755	K3	0.296103	1.77713	2.15442		GRMZM2G021589	K3	-0.77078	0.945104	1.24613
GRMZM2G093900	K3	0.116165	1.18435	1.27844		GRMZM2G022442	K3	-0.563714	0.666125	0.487553
GRMZM2G093951	K3	-1.86921	-0.198899	-0.317001		GRMZM2G022836	K3	-2.26585	0.867733	0.961174
GRMZM2G094017	K3	-0.983984	1.17423	1.25622		GRMZM2G023946	K3	-3.49756	-2.06799	-2.11409
GRMZM2G094081	K3	-1.29329	0.0897444	0.288601		GRMZM2G024476	K3	-3.08294	-1.41354	-1.1127
GRMZM2G094808	K3	-4.58639	0.501476	0.907526		GRMZM2G026447	K3	-0.959306	-0.0774904	0.195201
GRMZM2G095126	K3	-2.13292	-0.782647	-0.5815		GRMZM2G026470	K3	0.265495	1.54196	1.38398
GRMZM2G095899	K3	-0.096117	0.999666	0.459871		GRMZM2G027016	K3	-2.92021	-0.395069	-0.974956
GRMZM2G096090	K3	-2.04087	-0.219196	-0.326817		GRMZM2G027052	K3	0.0243418	1.09541	0.965816
GRMZM2G096247	K3	-2.65653	2.09053	2.29246		GRMZM2G027726	K3	-3.20675	-1.04447	-0.525766
GRMZM2G096269	K3	0.586947	2.49404	2.7217		GRMZM2G028234	K3	0.196481	1.16142	1.26728
GRMZM2G096367	K3	-3.68158	-2.67932	-2.42483		GRMZM2G028568	K3	-3.07798	-1.27667	-1.16343
GRMZM2G096876	K3	-4.20692	-1.94269	-1.46243		GRMZM2G029211	K3	-2.56778	-0.138031	-0.37197
GRMZM2G097085	K3	1	-0.456573	0.98866		GRMZM2G029547	K3	-3.87601	-2.16983	-2.3144
GRMZM2G097410	K3	-3.56201	-0.0369279	-0.0755409		GRMZM2G031204	K3	1	-4.89176	-4.64945
GRMZM2G097504	K3	0.190973	1.12481	1.33796		GRMZM2G031354	K3	-0.199287	1.40709	1.60566
GRMZM2G097691	K3	-4.75709	-2.6914	-3.08775		GRMZM2G031453	K3	-0.599191	0.532638	0.570858
GRMZM2G097841	K3	-4.6759	-0.730998	-0.573777		GRMZM2G031477	K3	1	-1.47749	-0.615893
GRMZM2G097926	K3	-3.2051	-1.54846	-1.43782		GRMZM2G032266	K3	-1.91727	-0.399416	-0.0932227
GRMZM2G097983	K3	-1.24809	-0.122497	-0.354009		GRMZM2G032276	K3	-2.46339	-0.822613	-0.346183
GRMZM2G098099	K3	-0.654936	0.515441	0.0665893		GRMZM2G032562	K3	-1.53276	0.071925	0.515757
GRMZM2G098460	K3	-2.29872	0.550873	0.87112		GRMZM2G033555	K3	-0.318461	1.13054	1.39277
GRMZM2G098677	K3	1	-0.94958	0.233358		GRMZM2G034534	K3	-0.505794	1.11103	1.36512
GRMZM2G098697	K3	-4.73034	0.728465	0.760835		GRMZM2G034611	K3	-1.18982	0.644124	0.467837
GRMZM2G098750	K3	1.93453	2.81815	3.03611		GRMZM2G034791	K3	-4.63189	-0.514162	0.813393
GRMZM2G099049	K3	0.00284695	1.25275	0.912816		GRMZM2G034924	K3	-4.25362	0.121672	1.0236
GRMZM2G099088	K3	-1.95989	-0.806533	-0.564342		GRMZM2G035685	K3	1	-3.88508	-2.89402
GRMZM2G099238	K3	-1.10715	0.503151	-0.232767		GRMZM2G035893	K3	-2.43108	-1.2257	-1.19817
GRMZM2G099239	K3	0.131088	1.16974	0.764926		GRMZM2G036826	K3	-0.939797	0.572874	0.887765
GRMZM2G099427	K3	-4.97749	1.2649	1.18002		GRMZM2G036912	K3	1	-4.73079	-4.64861
GRMZM2G099454	K3	0.460707	2.08381	2.19095		GRMZM2G037639	K3	-1.29528	1.08582	0.933703
GRMZM2G099496	K3	1	0.814871	-0.761615		GRMZM2G038153	K3	-1.44636	-0.0335816	-0.218146
GRMZM2G099666	K3	-1.1345	0.209626	0.304883		GRMZM2G039129	K3	-3.28981	-0.0496376	0.442853
GRMZM2G099669	K3	1	-0.776605	-0.63348		GRMZM2G039961	K3	0.0958871	1.27939	1.0844
GRMZM2G100208	K3	-2.01722	0.668584	1.05076		GRMZM2G040095	K3	-2.62611	1.36376	1.08377
GRMZM2G100212	K3	-1.67497	0.889581	0.901939		GRMZM2G040728	K3	-4.34077	0.772817	1.37525
GRMZM2G100475	K3	-2.49097	-0.531873	-0.613338		GRMZM2G041407	K3	1	-0.0880085	0.552099
GRMZM2G100524	K3	-2.0265	-0.170124	-0.450418		GRMZM2G041699	K3	-5.35922	-1.16699	-1.03784
GRMZM2G100560	K3	1	-2.80515	-3.24645		GRMZM2G042782	K3	1	-5.51022	-5.39963
GRMZM2G101125	K3	-0.0469342	0.79159	1.0765		GRMZM2G043154	K3	-1.93216	0.825027	1.62713
GRMZM2G101245	K3	-1.96366	-0.981274	-0.736501		GRMZM2G043799	K3	-1.2497	1.30966	1.67738
GRMZM2G102015	K3	-6.34917	-0.290125	-0.227552		GRMZM2G044576	K3	-1.00264	0.295434	0.30726
GRMZM2G102494	K3	-0.885872	-0.0120598	0.278998		GRMZM2G044851	K3	-3.8602	-0.578413	-0.258175
GRMZM2G102616	K3	0.326828	1.85573	1.94202		GRMZM2G045067	K3	-3.29687	-0.292228	0.183802
GRMZM2G102657	K3	1	1.44695	1.48327		GRMZM2G045215	K3	0.167593	1.75368	1.59729
GRMZM2G102737	K3	-2.77577	0.70274	0.670301		GRMZM2G045239	K3	-0.911905	0.332824	0.406478
GRMZM2G103013	K3	-1.30253	0.694267	0.578176		GRMZM2G046371	K3	1	-2.92951	-2.61394
GRMZM2G103342	K3	-0.0151406	1.45978	1.73608		GRMZM2G046679	K3	1	-5.21671	-5.26497
GRMZM2G103512	K3	-1.11508	0.472274	0.313595		GRMZM2G047951	K3	1	-1.07882	-0.147565
GRMZM2G103805	K3	-0.620583	0.465339	0.133096		GRMZM2G048549	K3	1.23681	2.17164	2.33207
GRMZM2G103847	K3	-4.36297	-2.58247	-2.06954		GRMZM2G048836	K3	-0.041334	1.28394	0.946977
GRMZM2G103914	K3	-2.61408	-0.886983	-0.614266		GRMZM2G048892	K3	-1.97117	0.158112	0.596166
GRMZM2G104032	K3	-0.311685	0.935332	1.18797		GRMZM2G049695	K3	0.114284	1.21701	1.49941
GRMZM2G104176	K3	-1.1703	-0.15676	-0.30147		GRMZM2G050458	K3	-0.178775	1.21431	1.38378
GRMZM2G104390	K3	0.0753901	0.964539	1.09454		GRMZM2G050536	K3	-2.32313	-0.145881	0.388746
GRMZM2G104542	K3	-2.28079	-0.788669	-0.379594		GRMZM2G050561	K3	-3.10583	-1.52682	-1.49903
GRMZM2G104783	K3	-3.59137	-1.18707	-0.643204		GRMZM2G050607	K3	1.31883	2.58128	2.86901
GRMZM2G105221	K3	0.336996	1.43107	1.83077		GRMZM2G050937	K3	-4.44904	-2.85478	-2.64932
GRMZM2G105469	K3	-4.36043	-1.46666	-1.21162		GRMZM2G051045	K3	-0.351825	1.24415	1.43535
GRMZM2G105874	K3	-2.43045	-1.54168	-1.33001		GRMZM2G051541	K3	-2.23976	-0.998292	-0.985706
GRMZM2G105941	K3	-1.4879	-0.426089	-0.434921		GRMZM2G051577	K3	-1.32084	-0.201103	-0.188041
GRMZM2G106164	K3	-1.10438	0.260094	0.129295		GRMZM2G051683	K3	-1.21911	0.280558	0.0798494
GRMZM2G106819	K3	-1.21976	1.22211	1.36888		GRMZM2G051943	K3	1.57977	2.75203	2.70348
GRMZM2G106980	K3	-0.225252	2.69784	2.79108		GRMZM2G052644	K3	-1.12922	-0.0371838	-0.156112
GRMZM2G107152	K3	-1.55292	-0.0690294	-0.453029		GRMZM2G053206	K3	-0.488549	0.66068	0.618411
GRMZM2G107228	K3	-0.188027	1.00897	0.854112		GRMZM2G053480	K3	-2.49321	-0.758706	-0.674411
GRMZM2G107286	K3	-1.66553	2.40146	2.81519		GRMZM2G053720	K3	-1.6138	-0.0922971	-0.349045
GRMZM2G107839	K3	1.11873	2.10639	2.14536		GRMZM2G053779	K3	1	-1.27993	-0.688055
GRMZM2G108077	K3	-2.20354	1.52962	1.53366		GRMZM2G053977	K3	-1.82888	-1.00474	-0.830406
GRMZM2G108147	K3	-3.78183	-1.18029	-1.05029		GRMZM2G054023	K3	-2.36578	-1.03248	-1.10821
GRMZM2G108338	K3	2.01708	2.98522	3.11803		GRMZM2G054588	K3	-0.979669	0.417175	0.584333
GRMZM2G108619	K3	-0.966143	0.750843	0.688682		GRMZM2G055699	K3	0.76446	1.8829	2.1878
GRMZM2G108624	K3	-4.7334	-0.856764	0.434749		GRMZM2G056116	K3	-2.12635	-0.829694	-1.38179
GRMZM2G109431	K3	1	-2.22977	-0.675076		GRMZM2G056786	K3	-3.02282	-2.03588	-2.03467
GRMZM2G109812	K3	1	0.73041	0.940268		GRMZM2G056983	K3	-3.10926	-0.146297	-0.851561
GRMZM2G109814	K3	1	-1.1186	-0.0443386		GRMZM2G057283	K3	-3.7432	-0.463086	-0.109364
GRMZM2G109959	K3	1.67027	2.76007	2.76528		GRMZM2G057779	K3	-0.512083	0.635463	0.653879
GRMZM2G110066	K3	1	1.01833	1.15514		GRMZM2G058394	K3	-1.71823	0.71947	0.729558
GRMZM2G110511	K3	1	-3.11434	-2.22257		GRMZM2G058474	K3	-2.99446	0.853734	1.49688
GRMZM2G111232	K3	-0.415136	0.701915	0.25143		GRMZM2G059574	K3	-3.58411	-1.22124	-1.23348
GRMZM2G112488	K3	-4.37289	-3.24116	-2.94613		GRMZM2G061303	K3	0.7171	1.95947	2.13421
GRMZM2G112894	K3	-1.55209	1.11779	1.37648		GRMZM2G061396	K3	-1.82227	-0.246729	-0.208994
GRMZM2G112951	K3	0.385614	1.23751	1.52694		GRMZM2G061700	K3	-4.50502	-3.45572	-3.59761
GRMZM2G112957	K3	1	0.0741707	-0.918113		GRMZM2G062066	K3	-3.80568	-1.37598	-2.28074
GRMZM2G113235	K3	-1.45695	0.106695	-0.0318068		GRMZM2G062156	K3	-0.279674	1.16048	1.07958
GRMZM2G113252	K3	-1.18808	-0.054054	-0.143712		GRMZM2G063238	K3	-5.45568	-2.74125	-2.56969
GRMZM2G113421	K3	-4.40417	-1.01283	-1.44804		GRMZM2G064202	K3	-4.1981	-0.828448	-0.329654
GRMZM2G115124	K3	0.892445	2.35175	2.0656		GRMZM2G064562	K3	-1.03885	0.167647	0.40152
GRMZM2G115453	K3	-4.48277	0.99718	0.506071		GRMZM2G064603	K3	-5.20809	-2.77336	-3.90921
GRMZM2G115491	K3	0.450782	1.65451	1.74257		GRMZM2G064679	K3	-3.14251	-2.10474	-2.52209
GRMZM2G115721	K3	-1.77154	-0.839563	-0.574343		GRMZM2G064853	K3	-0.584534	0.369716	0.461137
GRMZM2G115905	K3	-3.05096	-1.8894	-1.89995		GRMZM2G065899	K3	-0.369943	0.852409	1.17727
GRMZM2G116238	K3	-0.921247	0.289137	0.400949		GRMZM2G066191	K3	-1.79598	0.0541273	-0.406913
GRMZM2G116426	K3	-2.65878	-0.775597	-0.120668		GRMZM2G066208	K3	1	-3.66212	-4.41527
GRMZM2G116554	K3	-1.59201	-0.127221	-0.247728		GRMZM2G067315	K3	1.16	2.36076	2.50174
GRMZM2G116803	K3	-2.63624	-1.23203	-1.18084		GRMZM2G067984	K3	-1.67903	-0.0596019	-0.248756
GRMZM2G117250	K3	-2.66177	0.727768	1.52037		GRMZM2G070087	K3	-0.948074	0.721518	0.855024
GRMZM2G117319	K3	-6.30613	1.29635	1.05681		GRMZM2G070494	K3	-2.1613	-0.62905	-0.836561
GRMZM2G117430	K3	-1.06305	-0.186358	0.0446409		GRMZM2G070825	K3	0.0735869	1.76611	2.15525
GRMZM2G117454	K3	1	-1.08671	-1.66627		GRMZM2G071206	K3	-0.890834	1.30353	1.17251
GRMZM2G117491	K3	1	-1.34764	-2.2058		GRMZM2G071362	K3	-1.25182	0.43009	0.62161
GRMZM2G117648	K3	1	-0.65875	-1.59509		GRMZM2G071883	K3	-1.6951	-0.237306	-0.406752
GRMZM2G118172	K3	-4.34625	-0.769532	0.305882		GRMZM2G072048	K3	-3.60025	-2.3528	-2.63398
GRMZM2G118378	K3	-2.06033	0.0674526	-0.828559		GRMZM2G072342	K3	-1.29268	-0.114926	-0.41014
GRMZM2G118951	K3	-0.10145	1.4409	1.64503		GRMZM2G073079	K3	-2.93221	-0.860959	-1.30689
GRMZM2G118959	K3	-1.35342	0.307871	0.853403		GRMZM2G073614	K3	-6.18922	-4.97945	-4.7211
GRMZM2G119499	K3	1.07223	2.49406	2.64885		GRMZM2G073693	K3	-0.633547	0.505987	0.929168
GRMZM2G119783	K3	-0.937338	0.170262	0.261176		GRMZM2G074871	K3	-3.288	-2.0454	-1.6831
GRMZM2G120021	K3	-2.37562	-1.13175	-1.10913		GRMZM2G075058	K3	-4.26575	-0.539787	0.0883186
GRMZM2G120062	K3	-1.99604	-0.188362	-1.04121		GRMZM2G075333	K3	-0.663819	0.514764	0.103326
GRMZM2G120320	K3	-4.48112	-1.36277	-2.90758		GRMZM2G075715	K3	1	-1.31607	-1.51917
GRMZM2G121418	K3	-1.96045	-0.310544	-1.12383		GRMZM2G076389	K3	1	-3.57675	-3.56143
GRMZM2G121812	K3	-4.88471	-0.0726521	-0.696754		GRMZM2G076631	K3	-0.645316	1.12293	1.50747
GRMZM2G122018	K3	-1.13142	0.700657	0.718509		GRMZM2G076665	K3	-1.3875	-0.344453	-0.429763
GRMZM2G122057	K3	-3.7579	-0.612415	0.484298		GRMZM2G076987	K3	-1.68558	-0.631007	-0.794821
GRMZM2G122276	K3	1.54957	2.92463	2.85318		GRMZM2G079123	K3	-0.842627	0.618954	0.297615
GRMZM2G122337	K3	-2.16575	0.183087	0.724014		GRMZM2G079727	K3	-2.70066	-1.30075	-1.92981
GRMZM2G122850	K3	-2.74909	-1.24388	-1.59893		GRMZM2G079768	K3	-1.48006	-0.371166	-0.848233
GRMZM2G123119	K3	-0.975423	-0.162863	0.0929232		GRMZM2G079956	K3	0.422271	1.48663	1.24082
GRMZM2G123322	K3	-2.34541	0.861317	0.110112		GRMZM2G080116	K3	-1.40096	-0.36096	-0.686933
GRMZM2G123407	K3	-1.2665	0.190892	0.339229		GRMZM2G080689	K3	-2.45106	-0.244109	-0.202693
GRMZM2G123489	K3	1.16363	2.24518	2.4572		GRMZM2G080731	K3	-1.19148	0.307128	-0.226433
GRMZM2G123558	K3	-1.12254	0.0916469	0.434963		GRMZM2G080858	K3	1	-0.0212683	-0.63756
GRMZM2G123700	K3	-5.26111	0.617998	0.414741		GRMZM2G081387	K3	-4.45794	-0.31949	-0.598859
GRMZM2G123818	K3	-1.03063	0.876377	0.270514		GRMZM2G081464	K3	1.88931	3.07644	3.23037
GRMZM2G123996	K3	-3.17063	-0.254841	-0.538879		GRMZM2G081671	K3	-1.59393	-0.123383	-0.0316632
GRMZM2G124053	K3	-0.505601	0.681361	0.102493		GRMZM2G081790	K3	-1.72557	0.256912	0.843436
GRMZM2G124061	K3	-5.88629	-3.60747	-3.69639		GRMZM2G083111	K3	-4.56471	-2.01819	-2.04327
GRMZM2G124284	K3	1	0.341154	-0.473132		GRMZM2G083328	K3	-0.268583	0.588407	0.7513
GRMZM2G124339	K3	-1.52831	0.131485	-0.234558		GRMZM2G083797	K3	-0.944411	0.108725	0.205486
GRMZM2G124872	K3	-1.48972	0.104365	-0.179068		GRMZM2G084938	K3	-1.95344	0.0350285	-0.605222
GRMZM2G124963	K3	0.412359	1.32204	1.42714		GRMZM2G084947	K3	-4.05988	-1.06376	-1.76737
GRMZM2G125032	K3	1	-0.297675	1.26874		GRMZM2G085260	K3	0.330239	1.17731	1.34893
GRMZM2G125072	K3	-0.524065	0.739047	0.179954		GRMZM2G085411	K3	-2.11584	-0.233587	-0.887095
GRMZM2G125359	K3	-1.00992	0.219726	0.121191		GRMZM2G085661	K3	-2.98876	0.0558397	-0.287642
GRMZM2G125436	K3	-1.75405	0.27595	0.136446		GRMZM2G085711	K3	0.408616	1.79524	1.97181
GRMZM2G125441	K3	-2.80947	0.275777	-0.821288		GRMZM2G085812	K3	-1.33533	0.0754464	0.375343
GRMZM2G125747	K3	-3.52648	-1.04396	-0.412278		GRMZM2G086430	K3	-0.370464	0.778837	0.990296
GRMZM2G125985	K3	-1.22947	-0.28778	-0.0561689		GRMZM2G087094	K3	1.16578	1.95753	2.17543
GRMZM2G126083	K3	-3.89971	-2.2684	-1.81666		GRMZM2G087169	K3	-1.74193	-0.443551	-0.0500501
GRMZM2G126582	K3	-2.04703	0.47427	0.415829		GRMZM2G087880	K3	-5.34468	-1.72265	-2.16186
GRMZM2G126601	K3	0.410151	1.46346	1.56017		GRMZM2G088469	K3	-1.1886	-0.0499194	0.279919
GRMZM2G126900	K3	-0.217435	0.915845	0.667256		GRMZM2G088736	K3	-1.66784	-0.539433	-1.05842
GRMZM2G127139	K3	-4.03514	-2.21663	-2.82879		GRMZM2G089141	K3	-0.0038051	0.963345	1.11707
GRMZM2G127230	K3	-1.63079	-0.574775	-1.05947		GRMZM2G089958	K3	-0.866308	0.42	0.142364
GRMZM2G128617	K3	1	-1.06665	1.37925		GRMZM2G090568	K3	1.02956	2.09445	2.13637
GRMZM2G128876	K3	-1.32538	0.592588	0.977271		GRMZM2G090616	K3	-0.209468	1.4067	0.812229
GRMZM2G129146	K3	-1.52488	0.704159	-0.0186022		GRMZM2G091891	K3	-3.51493	-1.22969	-0.494335
GRMZM2G129361	K3	-0.826181	0.272603	0.200301		GRMZM2G092689	K3	1	-1.05559	-1.30963
GRMZM2G129642	K3	-0.108651	0.93763	1.31026		GRMZM2G092945	K3	-4.13144	-2.15079	-2.11803
GRMZM2G129775	K3	-4.58018	-2.44749	-2.33919		GRMZM2G093632	K3	1	-0.15698	0.671186
GRMZM2G131043	K3	-2.64045	-1.49431	-1.24247		GRMZM2G093755	K3	0.0266233	2.28854	2.19247
GRMZM2G131391	K3	-0.0299932	1.63725	1.81494		GRMZM2G094017	K3	-1.06634	1.00207	0.750834
GRMZM2G131409	K3	-3.03386	1.83321	2.00145		GRMZM2G094081	K3	-0.822873	0.200078	0.109766
GRMZM2G131708	K3	-0.332077	0.761075	0.6543		GRMZM2G094165	K3	-1.46748	-0.0387202	-0.10257
GRMZM2G131746	K3	-0.756664	1.17599	0.968621		GRMZM2G094352	K3	-0.430081	0.615357	0.6469
GRMZM2G131873	K3	-4.74972	0.408646	-1.33681		GRMZM2G094955	K3	-0.809041	0.404333	0.134163
GRMZM2G132286	K3	-6.5849	-0.613186	-0.947983		GRMZM2G095126	K3	-2.07112	-0.678534	-0.656952
GRMZM2G132303	K3	-0.657049	0.335995	0.210423		GRMZM2G096247	K3	-0.690715	2.05791	2.34716
GRMZM2G132478	K3	-2.84985	-0.0378485	0.113952		GRMZM2G096269	K3	1.25956	2.53449	2.72893
GRMZM2G132489	K3	-1.10242	1.00486	0.876703		GRMZM2G096591	K3	-1.3794	-0.132177	0.27519
GRMZM2G132774	K3	0.591962	1.79497	1.77889		GRMZM2G096680	K3	1.21948	2.40569	2.2591
GRMZM2G132875	K3	-3.17927	0.953607	1.05671		GRMZM2G099491	K3	-1.56724	0.602447	1.0634
GRMZM2G133168	K3	-3.88269	-0.602904	-0.74019		GRMZM2G099496	K3	1	1.45305	-0.0479611
GRMZM2G133322	K3	-4.74618	1.83335	2.05695		GRMZM2G099666	K3	0.039004	0.914588	1.05593
GRMZM2G133481	K3	1	1.0158	0.910498		GRMZM2G100102	K3	-4.23265	-3.26904	-3.55266
GRMZM2G134334	K3	0.344899	1.20984	1.42934		GRMZM2G100208	K3	-0.254649	0.954232	0.501924
GRMZM2G134708	K3	-1.01287	0.249048	0.365899		GRMZM2G100381	K3	-1.00734	0.588562	0.556754
GRMZM2G134716	K3	-2.36551	0.783295	0.822044		GRMZM2G101245	K3	-2.02047	1.05476	0.232534
GRMZM2G134863	K3	-1.88056	-0.364294	-0.225777		GRMZM2G102450	K3	-0.375081	0.707602	0.379586
GRMZM2G135044	K3	0.000931086	1.13406	1.20509		GRMZM2G102737	K3	-4.58581	0.55874	0.186325
GRMZM2G135182	K3	-1.21395	0.228697	-0.0168489		GRMZM2G103512	K3	1	-0.95997	-3.24591
GRMZM2G135244	K3	1.40219	2.2664	2.47417		GRMZM2G103937	K3	-0.0465127	0.977163	0.750778
GRMZM2G135713	K3	-0.421313	0.741434	0.840554		GRMZM2G104262	K3	-5.56081	-3.31273	-3.44211
GRMZM2G136121	K3	-5.62635	-1.07041	-1.09474		GRMZM2G104542	K3	-1.06935	0.051346	0.0323693
GRMZM2G136353	K3	-2.3809	0.45357	0.595083		GRMZM2G105348	K3	-0.40406	1.36839	1.98263
GRMZM2G136364	K3	0.535411	1.85095	1.88712		GRMZM2G106053	K3	-1.20525	-0.321637	-0.217044
GRMZM2G136453	K3	-3.15581	-0.365108	-0.401859		GRMZM2G106165	K3	-2.83248	-1.53604	-2.1624
GRMZM2G136486	K3	-0.966275	0.336543	-0.0139678		GRMZM2G106443	K3	1	-3.78883	-2.74215
GRMZM2G136525	K3	-1.37951	1.58168	1.58529		GRMZM2G106462	K3	1	-4.03294	-2.44656
GRMZM2G136734	K3	-1.17287	0.0701762	-0.167027		GRMZM2G106819	K3	0.855477	2.0242	1.98154
GRMZM2G136765	K3	-1.07767	0.315394	0.573446		GRMZM2G106980	K3	-1.54543	2.27633	2.45023
GRMZM2G136960	K3	0.626508	1.75913	1.83533		GRMZM2G107469	K3	-3.23063	-2.02811	-2.13979
GRMZM2G136970	K3	-3.33872	0.916302	-0.572741		GRMZM2G107591	K3	-2.47032	-0.0797357	0.403767
GRMZM2G137329	K3	-0.132922	1.80026	1.55589		GRMZM2G107774	K3	0.255685	1.29447	1.40165
GRMZM2G137367	K3	-5.99843	-0.563861	-0.264507		GRMZM2G108133	K3	1.58158	2.38517	2.61577
GRMZM2G137395	K3	-4.13506	-1.8228	-2.23504		GRMZM2G108135	K3	-2.74794	-1.60573	-1.28748
GRMZM2G137541	K3	-0.452101	0.617121	0.344641		GRMZM2G108523	K3	-0.130024	1.22891	1.50616
GRMZM2G137550	K3	-4.13736	-2.87242	-2.99354		GRMZM2G108600	K3	-1.64713	0.38645	-0.392417
GRMZM2G137673	K3	-1.5109	0.842185	1.13631		GRMZM2G108615	K3	-0.854569	0.510863	0.32139
GRMZM2G137816	K3	-4.07656	-0.445567	0.12708		GRMZM2G108624	K3	1	-2.34267	-4.78132
GRMZM2G138029	K3	-3.59597	1.42199	1.03382		GRMZM2G109142	K3	-0.238911	1.38603	1.53545
GRMZM2G138479	K3	1	0.586666	0.300094		GRMZM2G109814	K3	-3.21925	0.24603	0.57674
GRMZM2G138683	K3	-1.18072	0.149874	0.0903158		GRMZM2G109959	K3	1.02648	2.76983	2.96953
GRMZM2G138693	K3	-1.5668	1.23685	1.10236		GRMZM2G110726	K3	-0.981358	1.47293	1.06971
GRMZM2G138744	K3	-2.60898	-1.39887	-1.22123		GRMZM2G111909	K3	-2.63448	-1.60922	-1.43829
GRMZM2G139284	K3	1	-3.05818	-4.25353		GRMZM2G112488	K3	0.502428	1.81041	1.48765
GRMZM2G140078	K3	-1.13272	-0.0953045	-0.201983		GRMZM2G112524	K3	0.424654	1.91026	1.74148
GRMZM2G140996	K3	-0.842036	0.696852	0.812452		GRMZM2G112538	K3	-3.64268	0.620409	0.303411
GRMZM2G141071	K3	1	-0.326218	0.635377		GRMZM2G112894	K3	-0.899446	0.977396	1.12333
GRMZM2G142241	K3	1	0.395764	-0.0268313		GRMZM2G113203	K3	0.229802	1.30821	1.69599
GRMZM2G142357	K3	-3.04216	0.110288	0.547884		GRMZM2G113205	K3	-1.34477	-0.344198	-0.154626
GRMZM2G142390	K3	-1.19087	0.458578	0.969238		GRMZM2G113421	K3	-1.78725	0.101873	-0.204207
GRMZM2G143035	K3	-1.43367	1.56868	1.29557		GRMZM2G113800	K3	0.118537	1.13267	0.661149
GRMZM2G143426	K3	-3.98196	-2.09903	-1.5514		GRMZM2G115124	K3	0.597006	2.1358	1.66336
GRMZM2G143759	K3	1	-3.43505	-5.83155		GRMZM2G115698	K3	-1.78047	-0.738883	-0.404788
GRMZM2G144051	K3	-2.49447	0.669354	0.943242		GRMZM2G115972	K3	1	-1.01215	-2.97327
GRMZM2G144196	K3	-2.0042	-0.602409	-0.917271		GRMZM2G116426	K3	-3.92999	-1.4245	-0.919884
GRMZM2G144421	K3	-0.798356	0.317334	0.353543		GRMZM2G117250	K3	-0.658456	1.619	1.77066
GRMZM2G144742	K3	-0.562291	0.475555	0.0420412		GRMZM2G117989	K3	0.285522	1.59365	1.64588
GRMZM2G145065	K3	-0.500417	0.825235	0.361124		GRMZM2G118172	K3	-1.06338	0.460475	0.693651
GRMZM2G145075	K3	-4.49462	-2.0934	-2.47186		GRMZM2G118241	K3	-0.824684	0.0100369	0.236101
GRMZM2G145109	K3	-4.97154	-2.60854	-2.58178		GRMZM2G118951	K3	-0.0345069	1.46422	1.81652
GRMZM2G145221	K3	-2.49846	-1.69744	-1.45354		GRMZM2G118959	K3	-0.367931	1.28228	1.47827
GRMZM2G145392	K3	-2.06753	-0.709681	-0.468624		GRMZM2G119407	K3	-2.62871	-0.143207	-0.603764
GRMZM2G145461	K3	1	-2.69035	-5.00435		GRMZM2G120021	K3	-4.13972	-2.03491	-2.51466
GRMZM2G145721	K3	1.08892	2.23728	2.53374		GRMZM2G120940	K3	-0.976483	0.639666	0.483793
GRMZM2G146163	K3	-0.154428	0.667916	0.89389		GRMZM2G122276	K3	1.60343	2.89776	2.89213
GRMZM2G146978	K3	-1.2387	0.423171	0.215845		GRMZM2G122337	K3	-1.00897	0.810621	1.05276
GRMZM2G147271	K3	-1.58995	0.455266	0.13342		GRMZM2G122954	K3	-0.131263	0.775601	0.871141
GRMZM2G147408	K3	-1.30104	0.984861	0.631379		GRMZM2G123407	K3	-1.55176	-0.0677149	-0.803735
GRMZM2G147452	K3	-0.898892	0.898763	0.960518		GRMZM2G123996	K3	-4.25082	-1.52723	-0.936986
GRMZM2G147475	K3	-3.84025	1.37091	1.26949		GRMZM2G124061	K3	-2.49303	-0.12903	-0.859327
GRMZM2G147491	K3	-1.16434	0.752064	1.15681		GRMZM2G124872	K3	-2.00886	-0.576656	-0.683039
GRMZM2G147503	K3	-0.500352	1.32189	0.781487		GRMZM2G125023	K3	-0.23439	1.13232	1.1332
GRMZM2G147714	K3	-4.29172	-2.09033	-1.3049		GRMZM2G125032	K3	-1.5855	-0.104726	-0.617305
GRMZM2G148099	K3	-1.3058	0.226996	0.0988964		GRMZM2G125436	K3	-2.55638	0.0969723	-0.420536
GRMZM2G148534	K3	-0.594194	0.710842	0.900399		GRMZM2G126062	K3	-2.67876	0.0958153	0.496198
GRMZM2G148648	K3	-2.87554	-0.436126	0.232896		GRMZM2G126106	K3	-3.08898	-1.47096	-1.3375
GRMZM2G148941	K3	1	-3.2959	-1.11565		GRMZM2G126582	K3	-1.50776	0.216296	0.527519
GRMZM2G148954	K3	-3.38738	-1.58623	-1.89926		GRMZM2G127521	K3	-5.40672	-4.63129	-4.43742
GRMZM2G149171	K3	-1.21451	1.26258	1.82545		GRMZM2G127945	K3	-2.66934	-1.25273	-1.46115
GRMZM2G149236	K3	1	1.32358	1.23436		GRMZM2G128617	K3	-3.31418	0.488163	1.75948
GRMZM2G149326	K3	-1.87848	-0.698109	-1.15072		GRMZM2G128876	K3	-1.33617	1.12234	1.27843
GRMZM2G149383	K3	-0.211664	0.9973	0.854133		GRMZM2G129031	K3	-5.79586	-3.74851	-3.72439
GRMZM2G150474	K3	-4.23304	-1.46711	-1.07126		GRMZM2G129246	K3	1	-4.73651	-4.21518
GRMZM2G151444	K3	-0.89978	0.124747	-0.316219		GRMZM2G129361	K3	-1.62654	-0.0748908	-0.107653
GRMZM2G151480	K3	0.599538	1.40041	1.64199		GRMZM2G129399	K3	-0.483454	1.15507	0.857229
GRMZM2G151553	K3	-3.80153	-0.546792	-1.0995		GRMZM2G130831	K3	-1.65696	-0.0951368	0.338533
GRMZM2G151649	K3	-0.0629937	0.9777	1.17141		GRMZM2G131280	K3	0.221416	1.2828	1.39415
GRMZM2G151763	K3	-4.21403	-3.29393	-3.22638		GRMZM2G131319	K3	1	-2.94647	-0.839458
GRMZM2G151934	K3	-6.94977	-1.54307	-1.66704		GRMZM2G131391	K3	1	-3.28834	-3.46123
GRMZM2G151993	K3	-0.942803	0.341653	0.359892		GRMZM2G131746	K3	-0.732464	0.50417	0.828807
GRMZM2G152148	K3	1	-0.634457	-0.952267		GRMZM2G132055	K3	1	-3.74719	-6.48183
GRMZM2G152175	K3	-2.50356	-0.0544517	0.262873		GRMZM2G132238	K3	-3.63792	-2.11389	-2.02581
GRMZM2G152258	K3	-0.194175	1.41846	1.34054		GRMZM2G132331	K3	0.206502	1.23269	1.28592
GRMZM2G152777	K3	-3.70355	-1.24724	-0.838265		GRMZM2G132478	K3	-0.493601	0.745479	0.822284
GRMZM2G153103	K3	-2.26268	-0.0413299	-0.103292		GRMZM2G132774	K3	-0.901939	1.79744	1.66902
GRMZM2G153208	K3	-4.70993	-0.447871	-0.129331		GRMZM2G132811	K3	-0.152031	1.09308	1.03785
GRMZM2G153240	K3	-1.85968	-0.0332279	-0.154346		GRMZM2G133322	K3	-2.0328	1.74097	2.00576
GRMZM2G153416	K3	1	-5.0938	-6.45603		GRMZM2G133720	K3	1	-3.96719	-5.11189
GRMZM2G153745	K3	-1.70919	-0.1689	-0.164229		GRMZM2G133781	K3	-0.452576	1.01396	1.02605
GRMZM2G154056	K3	-2.31629	-0.555829	-0.625672		GRMZM2G134332	K3	-2.06647	-0.630081	-1.24542
GRMZM2G154278	K3	-0.505727	1.10447	1.08113		GRMZM2G135244	K3	1.34306	2.14761	2.41439
GRMZM2G154442	K3	-3.58071	-0.591325	-0.832562		GRMZM2G135447	K3	-2.6396	-0.40957	-0.296417
GRMZM2G154958	K3	-2.66858	-0.732831	-0.238477		GRMZM2G136453	K3	-5.21088	-0.659147	-2.44034
GRMZM2G155002	K3	-1.39317	-0.333221	-0.179261		GRMZM2G136486	K3	-1.7346	-0.421048	-0.309305
GRMZM2G155221	K3	-4.18745	-0.819039	-0.298753		GRMZM2G136495	K3	1	-2.0571	-3.8955
GRMZM2G155503	K3	-3.82069	0.373629	-0.559386		GRMZM2G137329	K3	0.538088	1.94208	1.67455
GRMZM2G155675	K3	-3.06349	-1.38328	-1.76227		GRMZM2G137596	K3	-5.18146	0.695394	-0.05216
GRMZM2G155762	K3	-1.61847	-0.171217	-0.385301		GRMZM2G137673	K3	0.209302	1.25143	1.37402
GRMZM2G155962	K3	-2.22213	-0.518375	-0.381053		GRMZM2G137816	K3	0.237898	1.16672	1.24277
GRMZM2G156255	K3	-1.35389	-0.239361	-0.124817		GRMZM2G138693	K3	-2.02352	1.0075	1.09436
GRMZM2G156924	K3	1	1.20792	1.14675		GRMZM2G138744	K3	-1.90016	-0.846394	-1.16665
GRMZM2G156950	K3	-0.823968	0.177027	-0.179535		GRMZM2G139813	K3	-6.67783	-5.89968	-5.59924
GRMZM2G157043	K3	-0.699209	0.0841187	0.314368		GRMZM2G140527	K3	-2.07841	-0.679445	-1.36443
GRMZM2G157127	K3	0.143036	1.0514	1.15946		GRMZM2G140651	K3	0.51179	1.30251	1.54056
GRMZM2G157218	K3	1	-3.14693	-3.77565		GRMZM2G140774	K3	-0.426345	0.636778	0.342676
GRMZM2G157845	K3	1	-0.347398	-0.450837		GRMZM2G142315	K3	-2.01921	-0.381205	-0.399834
GRMZM2G157982	K3	-2.88619	1.58945	1.84559		GRMZM2G142390	K3	-0.566162	1.1639	0.838244
GRMZM2G158191	K3	-2.26836	-1.03981	-1.51667		GRMZM2G142672	K3	-1.55503	0.126601	-0.272346
GRMZM2G158205	K3	-1.13249	1.22156	1.19643		GRMZM2G142680	K3	-3.30612	-0.724544	-0.223455
GRMZM2G158305	K3	-1.52858	-0.286542	-0.652727		GRMZM2G144051	K3	-1.66964	0.57985	0.891706
GRMZM2G159431	K3	-1.46321	-0.245264	-0.25704		GRMZM2G144173	K3	-0.486001	0.501153	0.550371
GRMZM2G159581	K3	-0.950582	0.363635	0.37926		GRMZM2G144638	K3	0.167094	1.04717	1.28853
GRMZM2G159597	K3	-3.29502	-0.724298	-1.37413		GRMZM2G145437	K3	-3.47516	-2.3392	-2.29323
GRMZM2G160430	K3	-1.61691	-0.0860308	-0.317589		GRMZM2G147245	K3	-2.15207	0.724611	1.63483
GRMZM2G160812	K3	-2.84402	-0.451295	-1.12271		GRMZM2G147714	K3	-3.1552	-1.34805	-1.61346
GRMZM2G161313	K3	-0.626089	1.36899	1.15738		GRMZM2G148060	K3	0.178887	0.966658	1.20964
GRMZM2G161521	K3	-1.08937	0.0794386	-0.326847		GRMZM2G148534	K3	-2.82922	-0.000443118	0.0457745
GRMZM2G161809	K3	-0.372027	1.22087	1.75485		GRMZM2G149605	K3	-1.55507	-0.154034	-0.176223
GRMZM2G162336	K3	-1.82867	0.206441	0.297553		GRMZM2G149739	K3	-0.710857	0.261196	0.46476
GRMZM2G162453	K3	-0.818466	0.954858	1.19283		GRMZM2G149756	K3	-0.670676	0.704316	0.400831
GRMZM2G162466	K3	-2.59395	-0.625869	0.0903898		GRMZM2G151257	K3	-1.53129	-0.477519	-0.559656
GRMZM2G162727	K3	-0.00353661	1.73887	1.63066		GRMZM2G151468	K3	1	-3.69478	-4.75597
GRMZM2G162768	K3	-0.845336	0.384649	0.515873		GRMZM2G151763	K3	-2.48687	-1.54501	-1.46763
GRMZM2G162868	K3	0.488459	1.79302	1.61861		GRMZM2G152214	K3	-2.61141	-1.55646	-1.76072
GRMZM2G163095	K3	-3.07747	-1.59673	-1.49448		GRMZM2G152258	K3	-2.12995	0.940893	1.71761
GRMZM2G163494	K3	-5.53857	-1.37471	-0.561865		GRMZM2G152523	K3	-2.22676	-0.462739	-1.06351
GRMZM2G164090	K3	-0.79788	2.70709	2.68685		GRMZM2G152777	K3	-2.86128	0.320713	0.67559
GRMZM2G164482	K3	0.150124	1.47901	1.03512		GRMZM2G152805	K3	1	-6.32375	-6.39302
GRMZM2G164912	K3	-0.599749	0.977136	1.393		GRMZM2G152824	K3	-3.80251	-2.41825	-1.9972
GRMZM2G165188	K3	-5.25767	0.113599	-1.26943		GRMZM2G152901	K3	-3.20099	-1.08034	-1.02868
GRMZM2G165757	K3	-1.55756	-0.152493	-0.364294		GRMZM2G153103	K3	-3.47123	-1.22358	-1.41383
GRMZM2G165769	K3	-0.666899	1.00654	0.980229		GRMZM2G153426	K3	-5.90175	-0.270619	-0.908888
GRMZM2G165894	K3	-2.05998	-0.606157	-0.391188		GRMZM2G153887	K3	-2.16182	-1.10239	-1.39191
GRMZM2G166245	K3	-2.28863	-1.51808	-1.33432		GRMZM2G154752	K3	-0.90482	0.0291233	0.339087
GRMZM2G166721	K3	-0.549629	0.569884	0.435215		GRMZM2G155877	K3	-1.78389	1.36391	1.09807
GRMZM2G166776	K3	2.04599	2.91996	3.1083		GRMZM2G156748	K3	-6.05204	-4.69546	-5.28737
GRMZM2G166987	K3	-0.928658	0.469109	0.742005		GRMZM2G157982	K3	-1.11346	1.11263	1.47292
GRMZM2G167019	K3	-4.48627	-1.36545	-1.90484		GRMZM2G158204	K3	-3.56794	-2.57144	-2.97271
GRMZM2G168261	K3	0.339026	1.30401	1.61704		GRMZM2G158205	K3	-0.230937	1.91269	1.95993
GRMZM2G168355	K3	-1.21428	1.22049	1.0901		GRMZM2G158232	K3	1	-0.511222	1.34181
GRMZM2G169240	K3	1	-2.59811	-3.00719		GRMZM2G158469	K3	-3.5562	-1.51742	-1.3378
GRMZM2G169709	K3	-5.51298	-3.47321	-2.91257		GRMZM2G159193	K3	-0.664306	0.408722	0.323394
GRMZM2G170044	K3	-1.12748	0.180325	-0.0355867		GRMZM2G159581	K3	-0.850262	0.265042	0.0368399
GRMZM2G170047	K3	-2.88847	-0.976608	-0.495472		GRMZM2G160430	K3	-2.49952	-0.562584	-0.445361
GRMZM2G170201	K3	-0.363124	1.10034	1.48341		GRMZM2G160672	K3	-0.894731	0.450737	0.841092
GRMZM2G170253	K3	-2.29461	-0.216224	-1.0205		GRMZM2G161483	K3	-2.35086	-1.0581	-1.38865
GRMZM2G170420	K3	-1.16874	1.7646	1.50087		GRMZM2G161809	K3	-0.155895	1.35235	1.7723
GRMZM2G170826	K3	-3.27205	1.18406	0.657631		GRMZM2G161832	K3	-2.70799	-1.48315	-1.86104
GRMZM2G170975	K3	0.733265	2.09371	1.96348		GRMZM2G162453	K3	-0.634527	0.958534	1.20244
GRMZM2G171223	K3	-0.62533	0.407413	0.246265		GRMZM2G163086	K3	-1.8281	-0.58738	-0.437944
GRMZM2G171466	K3	-0.470155	1.358	1.59249		GRMZM2G163494	K3	-0.728955	0.466235	0.835903
GRMZM2G172086	K3	-0.750176	0.978976	0.722158		GRMZM2G163843	K3	-0.736789	0.65847	0.272016
GRMZM2G172158	K3	-0.916267	0.923328	0.184525		GRMZM2G164672	K3	1	1.40739	0.98371
GRMZM2G172443	K3	0.287324	1.51654	1.49832		GRMZM2G164781	K3	-0.919778	1.45163	0.385965
GRMZM2G172686	K3	-6.03749	0.610485	0.216997		GRMZM2G164912	K3	0.0544674	1.3532	1.53678
GRMZM2G172834	K3	-1.47463	0.165616	0.50936		GRMZM2G165769	K3	-0.999451	-0.0147139	0.0450523
GRMZM2G173063	K3	0.847887	1.96251	1.89373		GRMZM2G166062	K3	-3.49537	-1.58658	-1.59237
GRMZM2G173710	K3	-1.40024	-0.338724	-0.364788		GRMZM2G166459	K3	-2.62524	-1.338	-1.35885
GRMZM2G173738	K3	-0.428875	1.33032	1.93822		GRMZM2G166644	K3	-6.76775	-4.84135	-5.62841
GRMZM2G174070	K3	-1.80741	-0.438577	-0.555418		GRMZM2G166686	K3	-0.638834	0.781281	0.983128
GRMZM2G174114	K3	-6.79046	0.0273497	0.147248		GRMZM2G168365	K3	0.00937758	1.46736	1.22561
GRMZM2G174192	K3	0.978394	1.79486	2.01177		GRMZM2G168474	K3	-2.4314	-0.0742384	0.610407
GRMZM2G174441	K3	-0.0345981	1.22263	1.41099		GRMZM2G168716	K3	-3.6728	-1.52864	-1.92783
GRMZM2G174719	K3	-3.38509	-2.30245	-2.04721		GRMZM2G169321	K3	-1.03752	0.0446071	0.0107688
GRMZM2G175150	K3	-0.950737	0.0978106	-0.379113		GRMZM2G170044	K3	-1.46176	0.207933	0.114045
GRMZM2G175549	K3	-0.0547512	0.95423	0.594771		GRMZM2G170201	K3	-1.2952	0.860602	0.888902
GRMZM2G175827	K3	-3.63599	-2.20544	-1.70794		GRMZM2G170692	K3	-1.7179	-0.26065	-0.920791
GRMZM2G176081	K3	-1.62807	0.577025	0.462591		GRMZM2G171466	K3	-0.568799	1.16513	1.40852
GRMZM2G176546	K3	-0.353823	1.08365	0.904974		GRMZM2G171548	K3	-2.66815	-0.376991	0.141417
GRMZM2G177084	K3	0.573379	1.95883	2.22937		GRMZM2G171796	K3	-1.57326	-0.392641	-0.784351
GRMZM2G177095	K3	-3.22369	-0.508069	-0.676519		GRMZM2G173684	K3	0.665917	1.78454	1.84596
GRMZM2G177182	K3	-1.08187	2.10673	2.02982		GRMZM2G173738	K3	-0.0568315	1.77711	2.09433
GRMZM2G177298	K3	-3.09248	-0.0879894	-0.597878		GRMZM2G174080	K3	-3.55748	-2.66493	-2.4795
GRMZM2G177393	K3	-1.18846	0.798405	0.938582		GRMZM2G174441	K3	1	-1.54366	-2.36952
GRMZM2G177475	K3	1	-2.56322	-3.35369		GRMZM2G174769	K3	-3.83975	-2.31048	-2.73989
GRMZM2G178176	K3	-3.62669	1.00914	0.911501		GRMZM2G175816	K3	-5.04759	-0.496	0.24841
GRMZM2G178797	K3	-1.10613	0.24585	0.160749		GRMZM2G176042	K3	-4.70243	-3.24694	-2.76579
GRMZM2G179349	K3	-4.00535	0.0467648	0.547583		GRMZM2G177393	K3	-0.513997	0.611675	0.734268
GRMZM2G179462	K3	1	-2.11259	0.475499		GRMZM2G177792	K3	-0.884101	1.93807	2.36954
GRMZM2G180251	K3	-1.95808	1.2602	1.33469		GRMZM2G177929	K3	0.216706	1.16519	1.26983
GRMZM2G180552	K3	-4.88046	-0.92848	-0.80109		GRMZM2G179147	K3	-1.50986	0.674889	-0.150667
GRMZM2G181237	K3	-5.22847	0.0842135	1.2199		GRMZM2G179349	K3	-2.60997	0.678403	0.517052
GRMZM2G181242	K3	1	0.877966	0.795937		GRMZM2G179462	K3	1	-0.973826	1.37294
GRMZM2G181254	K3	-5.39162	-3.3166	-3.21925		GRMZM2G179918	K3	-0.485102	0.527105	0.612269
GRMZM2G181258	K3	-3.0933	1.50873	1.46314		GRMZM2G180283	K3	-1.62329	0.766854	0.593783
GRMZM2G181266	K3	-5.08671	-1.27955	-1.63661		GRMZM2G180947	K3	-2.86607	-1.98264	-1.72229
GRMZM2G181354	K3	-0.213362	0.76774	0.968895		GRMZM2G181266	K3	-1.66115	-0.629996	-0.355248
GRMZM2G181605	K3	-2.51265	-0.0124992	-0.516649		GRMZM2G300125	K3	-2.69673	-1.00553	-1.16391
GRMZM2G300125	K3	-2.19723	-1.1121	-1.45789		GRMZM2G303361	K3	1	-0.178193	-0.398682
GRMZM2G300412	K3	-5.30158	-0.930017	-1.73343		GRMZM2G304091	K3	-1.91573	-0.797529	-0.720089
GRMZM2G301853	K3	1	0.515215	0.48179		GRMZM2G304897	K3	-2.99715	-0.821103	-1.159
GRMZM2G302080	K3	-0.824789	0.545542	-0.065142		GRMZM2G306024	K3	-2.35934	-1.19716	-1.46082
GRMZM2G303091	K3	-4.39767	0.0431156	0.25545		GRMZM2G306677	K3	-1.19435	-0.260844	0.00426239
GRMZM2G303361	K3	-0.829537	0.894993	0.491794		GRMZM2G306851	K3	-0.121023	1.35872	1.87121
GRMZM2G304897	K3	-3.25318	-1.10147	-0.863942		GRMZM2G308687	K3	1.51027	2.5163	2.65569
GRMZM2G305159	K3	-3.47419	-1.41263	-1.26355		GRMZM2G310552	K3	-5.04791	-1.98554	-1.12187
GRMZM2G305167	K3	-5.2875	1.73088	1.39384		GRMZM2G313162	K3	-1.25717	-0.393296	-0.168892
GRMZM2G305757	K3	1	0.216305	0.301987		GRMZM2G316778	K3	-2.82997	-0.136643	-0.410394
GRMZM2G305856	K3	-2.58592	-0.86178	-0.930524		GRMZM2G317426	K3	-2.47445	-0.239001	-0.191005
GRMZM2G306851	K3	-2.36337	0.609437	1.1818		GRMZM2G319988	K3	-3.03211	-1.88472	-2.08793
GRMZM2G307323	K3	-3.51715	-2.33977	-2.32008		GRMZM2G320152	K3	-4.22842	-0.299816	0.126593
GRMZM2G307368	K3	-0.684596	0.617013	0.443291		GRMZM2G322547	K3	-2.23568	1.23263	2.05758
GRMZM2G307437	K3	-4.99482	-1.35596	-1.04483		GRMZM2G324781	K3	-4.41662	-3.03574	-3.44265
GRMZM2G308860	K3	-0.938833	0.11834	0.4329		GRMZM2G328224	K3	0.233448	1.3584	1.29771
GRMZM2G310505	K3	-0.628667	0.992246	0.392388		GRMZM2G329636	K3	-2.88109	-1.65622	-1.88845
GRMZM2G310552	K3	-0.916126	0.987714	0.87539		GRMZM2G331723	K3	1	-4.60727	-5.77924
GRMZM2G311465	K3	1	-1.02339	-0.554022		GRMZM2G332821	K3	-1.19592	0.5491	0.850908
GRMZM2G316665	K3	-2.75188	-0.888453	-1.50302		GRMZM2G333045	K3	-0.53513	0.589343	0.506557
GRMZM2G316685	K3	-7.09557	-3.50253	-4.50369		GRMZM2G333069	K3	-2.12988	0.458551	-0.320291
GRMZM2G316778	K3	-1.51086	0.170806	0.493764		GRMZM2G334917	K3	-2.80349	-1.7936	-2.28627
GRMZM2G318614	K3	-0.454318	0.894237	0.266059		GRMZM2G337633	K3	-2.50198	-1.3474	-1.90297
GRMZM2G319435	K3	-2.98751	-1.37283	-0.855908		GRMZM2G338454	K3	1	-1.29891	-1.65432
GRMZM2G320152	K3	-5.16795	-0.788827	-0.353916		GRMZM2G339728	K3	-2.27269	0.540907	0.836917
GRMZM2G320206	K3	-2.78657	-1.04601	-1.22664		GRMZM2G348992	K3	1	-4.40017	-3.62069
GRMZM2G320269	K3	-0.911564	0.552036	0.298501		GRMZM2G348993	K3	-0.830713	0.00696553	0.171783
GRMZM2G322547	K3	-1.96815	1.03515	1.93726		GRMZM2G349996	K3	0.170902	1.23474	1.55835
GRMZM2G322836	K3	-1.5722	0.708094	0.82073		GRMZM2G351307	K3	-0.36292	0.490758	0.789075
GRMZM2G323504	K3	-0.446919	0.554391	0.282293		GRMZM2G354525	K3	-2.35495	-0.651809	-0.968181
GRMZM2G324973	K3	-1.45363	1.98264	2.07883		GRMZM2G355631	K3	-0.637134	0.79866	0.435875
GRMZM2G325332	K3	1	-0.405026	-0.0546428		GRMZM2G358076	K3	-6.30007	-0.309668	-0.330005
GRMZM2G325786	K3	-3.38334	-1.56059	-1.5847		GRMZM2G361968	K3	-0.655622	0.51276	0.510202
GRMZM2G326560	K3	-3.63817	-0.459198	0.461458		GRMZM2G362413	K3	-1.48441	1.13879	1.8997
GRMZM2G327686	K3	-0.880238	0.154526	-0.0239168		GRMZM2G362631	K3	-2.19868	-1.19437	-1.31446
GRMZM2G327890	K3	-0.476616	1.57514	1.57797		GRMZM2G363008	K3	-0.286634	1.4968	1.76234
GRMZM2G328224	K3	0.03249	1.05631	1.38337		GRMZM2G363503	K3	-1.85223	-0.520683	-0.643612
GRMZM2G328356	K3	-5.21573	0.578673	0.235784		GRMZM2G363583	K3	1	-6.14007	-6.10005
GRMZM2G329434	K3	-4.91355	-1.42296	-1.47188		GRMZM2G364320	K3	-5.04265	0.165246	0.740967
GRMZM2G330302	K3	-0.820859	0.823026	0.253431		GRMZM2G366411	K3	-2.1218	0.0739978	0.125905
GRMZM2G332225	K3	-0.682542	0.447504	0.0130865		GRMZM2G366532	K3	-0.295731	1.82271	2.55147
GRMZM2G332821	K3	-2.2243	0.0306095	0.563135		GRMZM2G367638	K3	-2.15599	0.4491	0.964044
GRMZM2G333069	K3	1	-1.33874	-1.55788		GRMZM2G368890	K3	-0.869379	0.225557	0.570599
GRMZM2G333183	K3	-2.88283	-0.499503	-0.362316		GRMZM2G370510	K3	-4.97514	-0.0600555	-1.55778
GRMZM2G333798	K3	-1.78812	-0.565485	-0.406182		GRMZM2G372068	K3	-0.275816	1.65926	1.68331
GRMZM2G335242	K3	-1.57494	-0.267946	0.153208		GRMZM2G374309	K3	-2.08209	0.679005	1.15313
GRMZM2G336929	K3	-2.95421	-1.14498	-1.44739		GRMZM2G374971	K3	1.20257	2.19558	2.40241
GRMZM2G337387	K3	-1.90317	-0.305588	-0.849517		GRMZM2G374989	K3	1	-1.50111	-0.554268
GRMZM2G337633	K3	-3.87917	-1.96759	-2.31383		GRMZM2G375197	K3	-1.53699	-0.537927	-0.39146
GRMZM2G338696	K3	-4.61977	1.48815	1.46199		GRMZM2G375435	K3	-0.158242	0.837315	0.973599
GRMZM2G339562	K3	-0.0614305	0.824038	1.0475		GRMZM2G377563	K3	1	-4.58951	-6.0314
GRMZM2G339728	K3	-4.03598	0.322998	0.600237		GRMZM2G380432	K3	0.531972	1.71231	1.41959
GRMZM2G341658	K3	-2.9382	-1.65837	-1.79409		GRMZM2G380897	K3	-1.8604	-0.089269	-0.318713
GRMZM2G342246	K3	-2.21358	-0.64569	-0.586828		GRMZM2G381318	K3	-1.32643	0.207664	0.101724
GRMZM2G344573	K3	-5.14637	-2.10045	-2.81276		GRMZM2G382785	K3	-1.47224	-0.310644	-0.601043
GRMZM2G344991	K3	-5.64464	0.638141	0.185074		GRMZM2G386276	K3	-0.894382	0.498356	0.977162
GRMZM2G346634	K3	-2.31981	-0.689962	-1.06451		GRMZM2G387471	K3	-4.47559	-1.60603	-2.4748
GRMZM2G347416	K3	-0.411542	0.798185	0.688516		GRMZM2G390729	K3	0.27274	1.32532	1.26545
GRMZM2G348039	K3	1	-1.68322	-3.78285		GRMZM2G391596	K3	-0.0958664	0.91108	0.82011
GRMZM2G349074	K3	-2.4203	0.58039	0.575791		GRMZM2G392791	K3	0.773254	1.77693	1.38305
GRMZM2G351307	K3	-0.589531	0.502813	0.209825		GRMZM2G393014	K3	-0.899386	0.807057	1.02261
GRMZM2G351484	K3	1	1.17739	1.00743		GRMZM2G400965	K3	1.06198	2.04618	2.21947
GRMZM2G352858	K3	-2.13799	0.0937912	0.253477		GRMZM2G401515	K3	1	-5.47935	-4.50438
GRMZM2G353043	K3	-3.00225	-1.36974	-2.00832		GRMZM2G402171	K3	-5.14843	-1.68633	-1.14419
GRMZM2G353097	K3	-2.88647	2.44755	2.34197		GRMZM2G402631	K3	-3.80538	1.61294	-0.0391375
GRMZM2G353652	K3	1	-0.670004	-0.66156		GRMZM2G403719	K3	-4.08442	-1.54863	-1.36494
GRMZM2G355021	K3	-3.56036	-0.792577	-0.232267		GRMZM2G405503	K3	1	-4.37855	-5.37968
GRMZM2G356545	K3	-1.25358	0.0993867	-0.033172		GRMZM2G406119	K3	0.239715	1.77773	2.04117
GRMZM2G356653	K3	-2.52466	-1.35992	-1.92045		GRMZM2G407223	K3	1.39896	2.72811	3.00397
GRMZM2G356839	K3	-3.45969	1.70938	1.48172		GRMZM2G408158	K3	-0.293097	1.35922	1.61001
GRMZM2G357317	K3	-2.20789	0.0654742	-0.392712		GRMZM2G409976	K3	-3.42834	-0.575098	-1.14134
GRMZM2G358153	K3	1	-2.59085	-3.34984		GRMZM2G410916	K3	-2.81144	-1.1143	-1.27885
GRMZM2G360494	K3	-0.911634	0.156261	-0.33488		GRMZM2G412482	K3	-0.253126	1.35622	1.30688
GRMZM2G360519	K3	-1.81004	-0.422445	-0.655136		GRMZM2G413044	K3	-1.64204	0.117196	-0.642101
GRMZM2G361066	K3	-5.1782	-0.650521	0.0516679		GRMZM2G413796	K3	-5.29554	-3.10716	-2.96724
GRMZM2G362410	K3	-5.07425	-0.638183	-0.731609		GRMZM2G413897	K3	-2.81389	-1.44937	-1.60745
GRMZM2G362413	K3	-2.93119	0.861602	1.64318		GRMZM2G415901	K3	-6.50065	-0.0975056	-0.47886
GRMZM2G363008	K3	-0.150099	1.60876	1.93663		GRMZM2G416045	K3	1	-1.28069	0.189277
GRMZM2G364839	K3	-0.184071	1.12633	1.28602		GRMZM2G416524	K3	-2.06646	-1.22491	-1.00488
GRMZM2G365754	K3	-3.70487	0.356932	0.465052		GRMZM2G417866	K3	-4.7747	-1.05409	-1.02405
GRMZM2G366411	K3	-1.67636	-0.446333	-0.533041		GRMZM2G418343	K3	0.370935	1.99442	1.53498
GRMZM2G366977	K3	-1.59879	0.040414	0.213708		GRMZM2G422240	K3	1	-0.507712	1.80971
GRMZM2G367001	K3	-4.42266	-1.3918	-2.61225		GRMZM2G423378	K3	-2.38456	-0.3393	-0.0965456
GRMZM2G367411	K3	-5.07629	-3.47411	-4.01873		GRMZM2G425249	K3	-1.01049	1.00704	1.52214
GRMZM2G367650	K3	-0.392931	0.488252	0.66951		GRMZM2G425920	K3	-2.72458	-1.73453	-1.66046
GRMZM2G368350	K3	-2.34302	-1.09421	-0.972193		GRMZM2G426175	K3	-0.769663	0.918009	1.10677
GRMZM2G368410	K3	-0.941565	0.0971913	0.353214		GRMZM2G426407	K3	-0.855467	1.12622	0.375807
GRMZM2G368610	K3	1	-2.1733	0.0436559		GRMZM2G426732	K3	1	-6.18943	-6.25858
GRMZM2G368890	K3	-0.940808	0.588198	0.385381		GRMZM2G427729	K3	0.120992	1.51456	1.81669
GRMZM2G370510	K3	-2.06458	-0.46205	-1.123		GRMZM2G429611	K3	-0.888589	0.454147	0.941401
GRMZM2G370777	K3	-2.20058	-1.25887	-1.15027		GRMZM2G429873	K3	1	-0.919543	0.0353096
GRMZM2G370896	K3	-6.35065	-5.13108	-5.96665		GRMZM2G430729	K3	-2.40122	-1.45611	-1.33076
GRMZM2G370924	K3	-1.05419	0.110493	0.252249		GRMZM2G430902	K3	-0.354956	1.12183	0.470289
GRMZM2G371271	K3	-1.30968	1.56673	1.26995		GRMZM2G431856	K3	-3.12957	-0.92264	-0.628754
GRMZM2G371524	K3	-0.854378	0.08584	0.399058		GRMZM2G432480	K3	-2.13461	1.15464	1.76256
GRMZM2G372068	K3	-1.13596	0.903181	1.31151		GRMZM2G432631	K3	-4.9259	-4.34926	-3.99401
GRMZM2G372390	K3	-4.03448	0.153356	-0.170458		GRMZM2G433184	K3	0.405261	1.39728	1.55322
GRMZM2G372502	K3	-4.31842	-0.147554	-0.00167734		GRMZM2G434514	K3	0.315959	1.2601	1.48539
GRMZM2G373936	K3	1	-2.97573	-2.93674		GRMZM2G440968	K3	0.102377	1.62344	1.9511
GRMZM2G374309	K3	-2.04563	0.442734	0.828742		GRMZM2G450863	K3	-1.82085	-0.145111	-0.568599
GRMZM2G374971	K3	0.210358	2.05806	1.2802		GRMZM2G452954	K3	1	0.439517	1.1497
GRMZM2G375197	K3	0.723061	1.63404	1.78138		GRMZM2G455978	K3	-2.29388	-0.140241	0.597036
GRMZM2G375435	K3	-0.75233	1.59094	1.20423		GRMZM2G457003	K3	-1.50188	-0.326903	-0.873608
GRMZM2G376959	K3	-0.0859284	0.975152	0.572253		GRMZM2G459298	K3	1	-4.72329	-5.94085
GRMZM2G377161	K3	-4.84366	-1.44681	-2.14059		GRMZM2G459432	K3	1	-4.91235	-5.55306
GRMZM2G378872	K3	-1.91646	-0.172633	0.407456		GRMZM2G459896	K3	-6.36565	-1.91413	-1.83255
GRMZM2G380112	K3	1	-2.03157	-0.750672		GRMZM2G460465	K3	1	0.133434	1.86284
GRMZM2G380897	K3	-4.67955	-0.716551	-0.728656		GRMZM2G461040	K3	-0.785728	0.240543	0.313044
GRMZM2G381138	K3	-2.03079	-0.973057	-0.750252		GRMZM2G471051	K3	0.811867	2.06967	1.72414
GRMZM2G382785	K3	-2.26944	-0.62115	-0.682604		GRMZM2G474367	K3	-4.37785	-1.24776	-1.73866
GRMZM2G384897	K3	-7.05544	-2.80722	-2.92204		GRMZM2G475296	K3	-2.94266	-0.630951	-0.628368
GRMZM2G385186	K3	-4.69997	-1.95819	-2.41625		GRMZM2G476009	K3	1.08678	1.90402	2.11821
GRMZM2G386276	K3	-3.34415	-0.851224	0.0213723		GRMZM2G476699	K3	-1.81397	-0.685524	-0.495008
GRMZM2G386285	K3	1	-0.0550869	0.146969		GRMZM2G479000	K3	-2.69663	-0.900699	-1.51233
GRMZM2G387528	K3	-4.55127	-1.32738	-1.34741		GRMZM2G479270	K3	0.359433	1.58405	1.77962
GRMZM2G390236	K3	1	-2.51382	-2.4232		GRMZM2G481353	K3	-1.38377	1.14824	0.922469
GRMZM2G390773	K3	-1.5969	0.518564	-0.255622		GRMZM2G513222	K3	-1.14373	0.510193	0.943083
GRMZM2G391286	K3	-1.16587	1.59726	0.830941		GRMZM2G517849	K3	-3.09884	-2.03467	-2.5687
GRMZM2G392101	K3	0.328815	1.49773	1.40255		GRMZM2G532387	K3	-0.903606	0.151947	0.397309
GRMZM2G392172	K3	-1.81987	0.512943	0.18081		GRMZM2G538829	K3	-2.28054	-0.924576	-0.819807
GRMZM2G392909	K3	-3.43218	-2.43431	-2.76007		GRMZM2G545802	K3	-4.40562	-1.70247	-1.46259
GRMZM2G393014	K3	-3.76795	0.0803588	0.892273		GRMZM2G556131	K3	-1.73081	0.162337	0.367653
GRMZM2G393082	K3	-5.86338	-3.80981	-3.44423		GRMZM2G576804	K3	-2.32144	-0.162388	-1.07198
GRMZM2G394122	K3	-2.25488	0.117718	-0.462646		GRMZM2G591605	K3	-2.70166	0.293393	0.847627
GRMZM2G394684	K3	-3.84468	-2.51642	-3.17788		GRMZM2G700200	K3	-4.01145	-1.8187	-1.518
GRMZM2G396169	K3	-2.45014	-1.27187	-1.63455		GRMZM2G700585	K3	-3.64558	-1.91505	-2.15028
GRMZM2G396248	K3	-2.76071	-0.779989	-0.301896		GRMZM2G701109	K3	-0.116601	0.862563	1.02814
GRMZM2G397788	K3	-0.681573	0.708827	0.0735423		GRMZM2G701675	K3	-3.16623	1.90445	1.47175
GRMZM2G398107	K3	-1.37533	-0.198444	-0.220708		GRMZM2G701746	K3	0.748253	1.75993	1.88128
GRMZM2G398326	K3	-4.65321	0.588439	0.633557		GRMZM2G702176	K3	-5.33928	-3.92033	-3.54829
GRMZM2G398407	K3	-2.66829	0.339614	0.392435		GRMZM2G702923	K3	-2.43847	2.02295	2.33708
GRMZM2G398473	K3	-2.01502	0.768319	0.230706		GRMZM2G703641	K3	0.236895	1.34734	1.22727
GRMZM2G399067	K3	-3.47757	1.05323	1.05413		GRMZM2G703661	K3	1	1.88847	1.67271
GRMZM2G399183	K3	1	-0.554088	-0.273421		GRMZM5G800586	K3	-0.306978	1.9736	2.20068
GRMZM2G399418	K3	-6.01423	-0.351997	-1.99513		GRMZM5G800723	K3	-3.29011	-2.34559	-2.49682
GRMZM2G399421	K3	1	-0.130139	0.43131		GRMZM5G801531	K3	-1.31655	0.827961	1.01443
GRMZM2G400489	K3	-0.627069	0.74973	0.642167		GRMZM5G802365	K3	-1.94838	0.823714	0.247154
GRMZM2G400694	K3	-1.7299	-0.595222	-0.792627		GRMZM5G803365	K3	0.498234	1.62751	2.02183
GRMZM2G400806	K3	-0.560167	0.48241	0.154244		GRMZM5G805505	K3	-1.72763	0.796622	1.08451
GRMZM2G400965	K3	0.866293	2.0436	2.20701		GRMZM5G807592	K3	-0.593786	0.577383	0.374807
GRMZM2G402631	K3	-3.59719	0.804697	0.0395416		GRMZM5G814389	K3	1	0.208311	-1.62674
GRMZM2G402977	K3	-1.67683	-0.583425	-0.501177		GRMZM5G817046	K3	-3.98805	-2.44985	-3.13724
GRMZM2G403121	K3	-2.98207	-1.01164	-1.10611		GRMZM5G822829	K3	-5.78559	-4.11909	-4.50346
GRMZM2G403719	K3	-2.77841	-1.69479	-1.70294		GRMZM5G827939	K3	-3.65714	-2.66969	-2.96971
GRMZM2G404078	K3	-2.63766	0.171139	-0.505479		GRMZM5G829831	K3	-5.05987	0.501942	1.4673
GRMZM2G404249	K3	-0.643773	1.92835	2.06253		GRMZM5G830250	K3	-3.77628	-2.84504	-3.23196
GRMZM2G404762	K3	-3.13539	-1.60887	-1.90992		GRMZM5G830681	K3	-4.00621	-2.67682	-2.78519
GRMZM2G406108	K3	1.14415	2.25192	2.30295		GRMZM5G834171	K3	1	1.41389	1.98676
GRMZM2G406119	K3	-1.57973	1.51904	1.86023		GRMZM5G836990	K3	-0.789178	0.712548	0.876704
GRMZM2G407119	K3	-1.13176	0.450089	-0.221768		GRMZM5G838907	K3	-1.32509	1.81197	2.2378
GRMZM2G407223	K3	0.457272	2.6661	2.90321		GRMZM5G839920	K3	-0.82495	0.562671	0.338438
GRMZM2G407760	K3	1	0.961028	0.0951504		GRMZM5G842348	K3	-0.0742517	1.10863	0.526154
GRMZM2G408158	K3	-4.558	-0.400954	0.716387		GRMZM5G843555	K3	-0.22887	1.59518	1.72205
GRMZM2G410318	K3	-1.11346	0.130876	0.382554		GRMZM5G847387	K3	-0.625449	0.598873	0.862909
GRMZM2G412161	K3	-3.11847	-0.259738	-0.0647444		GRMZM5G849791	K3	1	-4.02247	-4.08735
GRMZM2G412482	K3	-0.178349	1.26834	1.38076		GRMZM5G851266	K3	0.0783262	1.68289	1.67257
GRMZM2G412604	K3	-1.57428	-0.283609	-0.094152		GRMZM5G852378	K3	-0.290362	0.7375	0.900236
GRMZM2G413044	K3	-2.01392	-0.54915	-0.569586		GRMZM5G852911	K3	-3.79194	-2.16906	-2.06054
GRMZM2G413460	K3	-2.07007	-0.132127	-0.107779		GRMZM5G857936	K3	-3.51718	-1.25751	-1.83319
GRMZM2G414537	K3	-0.533202	0.759407	0.88491		GRMZM5G859526	K3	-3.62646	0.547544	0.904481
GRMZM2G414668	K3	1	-3.91725	-3.57311		GRMZM5G862467	K3	-4.01743	-1.36364	-2.14669
GRMZM2G415955	K3	-2.50408	-0.772971	-1.06659		GRMZM5G862945	K3	-2.97599	-1.83594	-1.433
GRMZM2G416632	K3	-1.77165	0.523367	0.609991		GRMZM5G863420	K3	-1.85532	-0.132112	-0.357671
GRMZM2G416667	K3	-2.1727	-1.07931	-1.1215		GRMZM5G873340	K3	-2.03826	-1.05742	-0.892234
GRMZM2G416836	K3	-0.446225	0.79184	0.753466		GRMZM5G874545	K3	-4.61767	-3.84775	-3.72457
GRMZM2G417835	K3	-5.37496	-1.12473	-3.24758		GRMZM5G879193	K3	-0.283116	1.27483	1.10897
GRMZM2G418343	K3	-0.0143157	0.961177	1.27853		GRMZM5G881135	K3	-0.438648	0.95368	1.2747
GRMZM2G419739	K3	-3.62831	1.29457	0.914819		GRMZM5G881649	K3	-1.81731	-0.1271	0.104264
GRMZM2G420988	K3	-1.81843	0.0892781	-0.777133		GRMZM5G882427	K3	-5.5071	0.606267	0.42647
GRMZM2G421470	K3	-7.85099	-2.00096	-1.73157		GRMZM5G888502	K3	-2.15534	-0.688233	-0.36403
GRMZM2G421795	K3	-3.00967	0.143222	-0.568598		GRMZM5G890438	K3	-0.218832	1.21902	1.66862
GRMZM2G422190	K3	-3.14796	-1.54736	-1.83537		GRMZM5G891855	K3	-2.50733	-0.816976	-1.11565
GRMZM2G422212	K3	-2.47851	-0.352935	-0.458149		GRMZM5G891944	K3	-3.15651	-0.561962	-0.808588
GRMZM2G423669	K3	-0.429185	0.665565	0.639239		GRMZM5G897795	K3	-0.616633	0.683675	0.470205
GRMZM2G423734	K3	-1.13493	0.467524	-0.167784		GRMZM5G898471	K3	-0.349029	0.635555	0.87053
GRMZM2G423927	K3	-0.85654	0.527388	0.421741		AC183950.2_FG003	K4	-4.36712	1	1
GRMZM2G424397	K3	1	-0.804635	-1.21955		AC183968.2_FG001	K4	-0.19504	-1.23407	-1.30343
GRMZM2G424446	K3	-3.86786	0.12177	-0.466911		AC191049.3_FG007	K4	1.85415	-0.275809	-0.0312459
GRMZM2G425545	K3	-4.18564	-0.216884	-0.412853		AC194425.3_FG005	K4	0.0947067	-0.99959	-0.610964
GRMZM2G426175	K3	-0.844599	0.475196	0.813301		AC195147.3_FG008	K4	0.187204	-1.32994	-1.16511
GRMZM2G426242	K3	-1.18885	0.0104778	0.376019		AC197764.4_FG003	K4	-0.0467922	-1.6184	-1.57028
GRMZM2G426407	K3	-0.67977	1.06688	0.518151		AC202567.4_FG004	K4	-3.98899	-6.84436	-5.4751
GRMZM2G427729	K3	-0.044726	1.76888	1.86691		AC203159.3_FG009	K4	-0.730278	-2.08169	-1.9954
GRMZM2G428130	K3	1	-2.7086	-5.41565		AC203834.4_FG004	K4	-4.80287	1	1
GRMZM2G428362	K3	-4.61728	-0.158799	0.365808		AC204931.3_FG002	K4	-0.449635	-2.61419	-3.10249
GRMZM2G429213	K3	-0.767884	0.570946	0.460547		AC210013.4_FG014	K4	1.36069	0.239663	0.0433644
GRMZM2G429873	K3	1	-1.13264	-1.33274		AC212754.3_FG004	K4	0.717433	-0.322289	-0.194015
GRMZM2G429928	K3	-2.27399	-0.851297	-0.71837		AC217264.3_FG005	K4	-1.54391	-3.46091	-2.71987
GRMZM2G429972	K3	-1.55849	1.59272	1.62061		AC226235.2_FG001	K4	0.409122	-2.74366	-2.89427
GRMZM2G432167	K3	0.222167	1.47028	1.35191		AC234149.1_FG002	K4	0.230123	-2.73066	-3.59266
GRMZM2G432480	K3	-3.18747	0.296889	1.26831		AC234152.1_FG007	K4	0.909176	-0.664461	-0.271518
GRMZM2G432926	K3	-0.640374	0.904471	0.38364		GRMZM2G001139	K4	-0.459605	-2.0962	-2.57655
GRMZM2G433591	K3	-0.591756	0.488063	0.256515		GRMZM2G002280	K4	-1.24879	-2.979	-3.24777
GRMZM2G433849	K3	1	-1.38067	-2.02354		GRMZM2G007546	K4	-0.545976	-1.45246	-1.74283
GRMZM2G434161	K3	-0.339158	0.718584	0.474597		GRMZM2G007628	K4	-1.91924	-4.14721	-3.27333
GRMZM2G434170	K3	-2.90048	0.629639	0.922822		GRMZM2G008474	K4	-1.26833	-2.9978	-2.86774
GRMZM2G435120	K3	-1.79116	-0.369211	-0.538701		GRMZM2G009715	K4	-0.764255	-2.07328	-2.48396
GRMZM2G435824	K3	-2.17281	0.422913	0.0852409		GRMZM2G010834	K4	0.460565	-0.298574	-0.533189
GRMZM2G437187	K3	1	2.5177	2.18343		GRMZM2G011357	K4	-1.63651	-3.96906	-3.89357
GRMZM2G439860	K3	0.103435	1.20371	1.12128		GRMZM2G011598	K4	-1.32361	-2.37974	-2.531
GRMZM2G440968	K3	-2.78607	0.306856	0.0979347		GRMZM2G011789	K4	0.725931	-2.00732	-2.40602
GRMZM2G444546	K3	-2.06967	1.51338	0.0108311		GRMZM2G012498	K4	-0.999368	-1.95767	-2.28148
GRMZM2G444623	K3	-5.47566	-0.730064	0.12749		GRMZM2G014729	K4	-1.35421	-3.62667	-3.9122
GRMZM2G444845	K3	0.164619	1.24408	1.25899		GRMZM2G015739	K4	-0.346814	-1.43587	-1.65277
GRMZM2G445059	K3	-2.06734	1.16849	0.644693		GRMZM2G016756	K4	-1.21301	-2.6573	-2.70034
GRMZM2G445575	K3	-4.02441	-1.72006	-2.65684		GRMZM2G017008	K4	0.858291	-0.113893	-0.282438
GRMZM2G445616	K3	-1.439	-0.00708984	0.026169		GRMZM2G017474	K4	-5.68059	1	1
GRMZM2G447632	K3	-0.807703	0.923853	0.443894		GRMZM2G017629	K4	-0.850377	-2.76838	-3.2808
GRMZM2G447795	K3	0.284803	1.94578	2.45586		GRMZM2G018806	K4	0.165266	-0.834708	-0.487912
GRMZM2G447987	K3	0.0777355	1.2006	0.913618		GRMZM2G019090	K4	-1.96621	-3.1443	-3.14725
GRMZM2G448001	K3	-0.263191	0.78025	0.872122		GRMZM2G021151	K4	-3.69412	1	1
GRMZM2G448054	K3	-2.18956	-0.557162	-1.15285		GRMZM2G023152	K4	-3.60707	1	1
GRMZM2G448282	K3	-4.8979	0.955041	1.07857		GRMZM2G023872	K4	0.373405	-0.709646	-0.862689
GRMZM2G449875	K3	-3.00753	0.949141	0.714527		GRMZM2G025939	K4	0.464524	-0.573165	-0.475166
GRMZM2G450935	K3	-2.96173	-1.8571	-2.18083		GRMZM2G026910	K4	1.68865	0.684236	1.01573
GRMZM2G451147	K3	-5.46179	-1.50323	-1.88478		GRMZM2G030571	K4	1.77753	0.888265	0.650941
GRMZM2G451394	K3	-1.79781	-0.281259	-0.590634		GRMZM2G030712	K4	-1.31758	-3.91383	-2.79978
GRMZM2G451746	K3	0.562045	1.55318	1.63223		GRMZM2G031125	K4	-0.838207	-2.2327	-2.36088
GRMZM2G454056	K3	0.143206	1.58622	1.01067		GRMZM2G031468	K4	0.41949	-1.04851	-1.39489
GRMZM2G454482	K3	-2.76184	-1.54287	-1.16643		GRMZM2G033288	K4	-0.00132361	-1.51872	-1.74255
GRMZM2G456471	K3	0.350793	1.6436	1.65723		GRMZM2G035128	K4	-4.01073	1	1
GRMZM2G456960	K3	-2.73611	-0.626701	-1.11039		GRMZM2G035732	K4	-0.628506	-2.73323	-2.5356
GRMZM2G457193	K3	1	0.0834387	-0.212934		GRMZM2G036484	K4	-4.31195	1	1
GRMZM2G459841	K3	-0.501664	0.959879	0.620374		GRMZM2G038365	K4	-0.215927	-1.21189	-0.908976
GRMZM2G459896	K3	-5.14401	-2.48257	-2.29925		GRMZM2G038991	K4	0.103257	-1.18985	-1.38449
GRMZM2G461716	K3	-0.964525	1.44495	1.48742		GRMZM2G039431	K4	0.83465	-1.80726	-1.62319
GRMZM2G462046	K3	-1.747	-0.214597	-0.457676		GRMZM2G041060	K4	0.940375	-0.260308	-0.481021
GRMZM2G462433	K3	-4.68174	0.716913	0.571404		GRMZM2G042407	K4	1.29919	0.267394	0.157574
GRMZM2G463983	K3	1	0.5004	0.0389506		GRMZM2G044107	K4	-0.616795	-2.14006	-2.26867
GRMZM2G464176	K3	-0.930267	0.448123	-0.142683		GRMZM2G045171	K4	-0.719948	-3.14473	-4.01664
GRMZM2G465812	K3	-3.00877	1.69548	1.96197		GRMZM2G045704	K4	0.416788	-0.50696	-0.59766
GRMZM2G466897	K3	-1.98254	0.0125907	-0.762063		GRMZM2G046092	K4	-0.412281	-1.7711	-1.10814
GRMZM2G467671	K3	1	-5.02173	-6.423		GRMZM2G048775	K4	-0.967981	-5.54325	-4.19344
GRMZM2G468140	K3	-0.712041	0.975	0.874012		GRMZM2G048800	K4	-2.59602	-3.45841	-3.66027
GRMZM2G470671	K3	-5.24524	0.639638	0.30646		GRMZM2G049608	K4	-7.25845	1	1
GRMZM2G471051	K3	0.599219	2.18009	2.14219		GRMZM2G049785	K4	-1.85122	-3.14115	-3.32111
GRMZM2G471357	K3	-1.63415	0.834227	1.14655		GRMZM2G050364	K4	-0.683935	-2.15321	-2.63179
GRMZM2G472087	K3	-4.86534	0.0412569	-0.382795		GRMZM2G050384	K4	1.05427	-0.538367	-0.606282
GRMZM2G472187	K3	-2.41983	-0.0915297	-0.950482		GRMZM2G051896	K4	-1.20711	-2.41616	-2.20057
GRMZM2G472708	K3	-1.62476	-0.542786	-0.616604		GRMZM2G052902	K4	-0.872683	-3.09759	-2.80122
GRMZM2G474088	K3	-0.543127	0.723114	1.15996		GRMZM2G053757	K4	-0.159347	-2.42065	-1.60917
GRMZM2G474256	K3	-3.0966	-1.56281	-1.96934		GRMZM2G053929	K4	-1.71236	-2.6899	-2.99139
GRMZM2G475296	K3	-1.43701	0.946064	0.0424527		GRMZM2G054969	K4	-0.460247	-2.63965	-3.22238
GRMZM2G475536	K3	-2.26002	-0.773739	-1.10684		GRMZM2G055263	K4	-0.666005	-1.8243	-2.21901
GRMZM2G476009	K3	0.865858	1.95516	2.05676		GRMZM2G056093	K4	-0.132393	-1.47849	-1.86359
GRMZM2G477019	K3	-6.28289	-1.13279	-2.98537		GRMZM2G056539	K4	-1.40758	-2.65028	-2.36331
GRMZM2G477762	K3	-1.70332	0.663797	0.0672583		GRMZM2G056750	K4	0.003645	-1.14973	-1.28452
GRMZM2G477846	K3	0.481686	1.58447	1.62956		GRMZM2G059108	K4	-0.955488	-1.97159	-2.05276
GRMZM2G478920	K3	-5.63093	-4.13059	-4.69527		GRMZM2G060148	K4	-1.0706	-3.13734	-3.18752
GRMZM2G479000	K3	-1.27295	-0.127429	0.149624		GRMZM2G060834	K4	0.146068	-1.0197	-1.21089
GRMZM2G479596	K3	1	0.381698	-1.13909		GRMZM2G061126	K4	-0.532895	-1.61733	-1.14728
GRMZM2G481027	K3	-4.92747	-0.965877	-0.61601		GRMZM2G061398	K4	0.646845	-0.271894	-0.608267
GRMZM2G481353	K3	-2.44731	1.14784	1.05756		GRMZM2G062458	K4	0.532291	1	1
GRMZM2G481440	K3	0.44025	1.50942	1.62152		GRMZM2G062844	K4	-0.506786	-4.96203	-4.5431
GRMZM2G483598	K3	-0.62247	0.899789	0.902339		GRMZM2G063133	K4	-0.625084	-1.9686	-1.51714
GRMZM2G485905	K3	1	1.26688	1.01367		GRMZM2G063765	K4	-0.501673	-2.56524	-1.90209
GRMZM2G491207	K3	-5.13137	-0.866957	-0.556278		GRMZM2G064962	K4	1.1355	-0.0876446	-0.379164
GRMZM2G491719	K3	0.914388	1.9474	1.50226		GRMZM2G067256	K4	-0.326631	-2.3247	-1.38847
GRMZM2G492296	K3	-0.486852	1.07634	1.38018		GRMZM2G067450	K4	-1.94077	1	1
GRMZM2G493155	K3	-5.32933	-2.17259	-3.82236		GRMZM2G068220	K4	0.982096	0.0394982	-0.21812
GRMZM2G494600	K3	1	-2.1637	-3.42215		GRMZM2G068519	K4	1.5447	0.135756	0.323936
GRMZM2G502277	K3	1	0.954656	0.0618221		GRMZM2G069569	K4	-2.04435	-3.39214	-3.54119
GRMZM2G502467	K3	-3.26395	1.41765	1.01697		GRMZM2G071219	K4	2.11768	0.896886	0.595069
GRMZM2G508530	K3	1	0.371434	-0.126724		GRMZM2G072621	K4	-2.74005	1	1
GRMZM2G509876	K3	-1.4937	-0.297461	-0.443811		GRMZM2G073290	K4	0.909996	-0.561208	-1.02745
GRMZM2G511717	K3	-2.54231	0.840705	0.161795		GRMZM2G074032	K4	-1.27441	-2.60661	-2.29023
GRMZM2G512616	K3	1	1.67383	1.22468		GRMZM2G074946	K4	1.0909	0.212868	-0.110022
GRMZM2G512938	K3	-4.02612	1.31206	1.23005		GRMZM2G075018	K4	0.0511868	-1.00958	-1.21112
GRMZM2G513222	K3	-0.266589	0.724352	0.859587		GRMZM2G076114	K4	-6.61137	1	1
GRMZM2G513737	K3	-4.81825	-0.486993	-0.662098		GRMZM2G077181	K4	1.08121	0.0774528	0.477064
GRMZM2G529003	K3	-3.41524	-1.90157	-2.00017		GRMZM2G077259	K4	-0.449402	-2.15701	-1.8466
GRMZM2G529530	K3	-2.56409	1.38184	0.675773		GRMZM2G077776	K4	-1.00753	-2.50681	-2.29076
GRMZM2G529587	K3	-3.1267	-0.440039	-1.29497		GRMZM2G078480	K4	0.0884837	-3.26206	-4.32301
GRMZM2G529658	K3	1	0.427033	0.102452		GRMZM2G079321	K4	-2.12563	1	1
GRMZM2G529822	K3	-2.13311	1.92618	1.50004		GRMZM2G080442	K4	0.47804	-0.348978	-0.629127
GRMZM2G532387	K3	-0.306375	0.694845	0.622076		GRMZM2G081589	K4	-1.20134	-2.8233	-3
GRMZM2G535019	K3	0.196748	1.31408	0.853425		GRMZM2G081907	K4	-0.676928	-1.83981	-2.03095
GRMZM2G541103	K3	-2.42653	-0.0581993	-0.274402		GRMZM2G082189	K4	0.188239	-1.22582	-0.527719
GRMZM2G542591	K3	-4.48703	1.55791	1.28661		GRMZM2G082385	K4	-2.07676	-3.73201	-3.26976
GRMZM2G542753	K3	-4.42676	-2.93208	-2.73676		GRMZM2G082399	K4	0.598428	-0.668971	-0.711104
GRMZM2G546175	K3	-1.18587	0.766796	0.964996		GRMZM2G082780	K4	-3.59973	-5.41769	-5.51872
GRMZM2G549584	K3	-0.190249	2.03625	1.80519		GRMZM2G083012	K4	0.155754	-0.754281	-1.00109
GRMZM2G556515	K3	0.608175	1.79369	1.60445		GRMZM2G084130	K4	0.211274	-1.05718	-0.472324
GRMZM2G558324	K3	1	-2.09066	-1.08162		GRMZM2G087479	K4	-3.84857	1	1
GRMZM2G560811	K3	-0.659474	2.2151	2.40146		GRMZM2G087575	K4	0.286217	-0.891693	-0.436275
GRMZM2G568061	K3	-2.44542	1.28755	0.618017		GRMZM2G088309	K4	-2.71585	-3.83692	-4.1089
GRMZM2G570968	K3	-2.05922	0.153998	0.551744		GRMZM2G088441	K4	-0.466474	-1.85964	-1.75289
GRMZM2G574181	K3	1	-2.90318	-1.02662		GRMZM2G088870	K4	-1.79786	-2.78763	-2.98726
GRMZM2G575526	K3	-3.95788	-1.02073	-1.46712		GRMZM2G089448	K4	0.304192	-1.31808	-1.39776
GRMZM2G575766	K3	-5.78404	-2.61615	-2.57481		GRMZM2G089836	K4	-0.997378	-1.77791	-2.01621
GRMZM2G576804	K3	0.00172378	1.14743	0.715553		GRMZM2G090010	K4	0.537738	-0.778538	-0.904146
GRMZM2G578396	K3	-2.02158	-0.76889	-1.30059		GRMZM2G090971	K4	-0.114051	-1.34259	-0.945159
GRMZM2G580389	K3	-0.562957	0.274774	0.449007		GRMZM2G091003	K4	-0.715223	-2.16546	-1.67892
GRMZM2G581326	K3	-0.531366	1.62528	1.11381		GRMZM2G091592	K4	-1.46191	1	1
GRMZM2G581425	K3	-0.370503	0.600152	0.766526		GRMZM2G091616	K4	0.306752	-0.801088	-1.03801
GRMZM2G582776	K3	-4.01739	-0.0902126	0.301929		GRMZM2G091652	K4	-1.31234	-2.65138	-2.8473
GRMZM2G582893	K3	-3.66476	-1.3342	-1.81071		GRMZM2G091822	K4	0.300331	-1.98842	-2.52368
GRMZM2G587543	K3	-0.724388	0.702532	0.0477546		GRMZM2G092442	K4	0.187148	-1.60029	-1.69537
GRMZM2G590027	K3	-3.08317	2.38633	2.3512		GRMZM2G095261	K4	-0.16808	-1.25975	-1.55335
GRMZM2G700034	K3	-0.664682	0.434581	0.644243		GRMZM2G096407	K4	1.06412	-0.61778	-1.09274
GRMZM2G700599	K3	-2.40786	1.49427	1.30383		GRMZM2G096525	K4	0.443984	-3.37762	-4.80026
GRMZM2G700716	K3	-6.94634	-1.75398	-0.70774		GRMZM2G097141	K4	1.02083	-0.638638	-0.483388
GRMZM2G700828	K3	-2.15504	0.870079	0.751755		GRMZM2G100464	K4	-3.38507	-4.27363	-4.06472
GRMZM2G700923	K3	-0.948377	0.851405	1.16989		GRMZM2G101111	K4	-1.83544	-2.86475	-3.17434
GRMZM2G701405	K3	-3.09654	1.51099	1.60296		GRMZM2G103382	K4	0.584491	-1.65559	-2.35347
GRMZM2G701985	K3	-3.11621	-0.468861	-1.31972		GRMZM2G104516	K4	1.40189	-0.00651145	-0.141259
GRMZM2G702017	K3	0.547223	1.80255	1.19041		GRMZM2G105657	K4	0.0832339	-1.12431	-0.581657
GRMZM2G702163	K3	-2.57242	-0.287943	-0.907904		GRMZM2G107945	K4	1.28299	0.157996	0.0846647
GRMZM2G703223	K3	-7.19613	-3.93542	-3.97514		GRMZM2G110976	K4	-4.56578	-7.49808	-6.18668
GRMZM2G703641	K3	-1.5006	0.643753	0.853937		GRMZM2G113177	K4	-4.87055	1	1
GRMZM2G704222	K3	-0.0748904	1.37823	1.51889		GRMZM2G113228	K4	-0.27562	-1.22381	-1.3015
GRMZM2G704308	K3	-0.537587	0.733798	0.97443		GRMZM2G115240	K4	-4.38844	1	1
GRMZM5G800586	K3	-0.445961	1.98273	2.08739		GRMZM2G116554	K4	-0.556009	-2.52684	-3.1102
GRMZM5G800915	K3	-6.89055	-5.18143	-4.77313		GRMZM2G117632	K4	-1.34287	-3.02951	-2.23199
GRMZM5G801531	K3	-1.41351	0.990416	1.17084		GRMZM2G118628	K4	-0.152005	-1.19102	-1.19611
GRMZM5G802395	K3	-2.72931	1.35751	1.54757		GRMZM2G118919	K4	-0.673816	-1.60436	-1.82151
GRMZM5G803365	K3	0.166093	1.49503	1.87185		GRMZM2G121706	K4	-0.181964	-2.18178	-1.88928
GRMZM5G803488	K3	-2.96485	-1.72056	-1.31656		GRMZM2G122418	K4	0.750371	-0.274425	-0.459817
GRMZM5G803881	K3	1	-1.29227	-2.48832		GRMZM2G122715	K4	-0.6892	-2.93003	-3.26024
GRMZM5G804323	K3	-1.23277	0.050756	-0.481063		GRMZM2G123094	K4	1.38949	0.12001	-0.0949714
GRMZM5G805387	K3	-3.04425	-0.590428	-1.04826		GRMZM2G123411	K4	-0.447882	-3.26539	-2.92009
GRMZM5G805505	K3	-2.93726	0.0682788	0.722667		GRMZM2G124663	K4	-0.165341	1	1
GRMZM5G806268	K3	-1.86763	-0.531772	-0.753987		GRMZM2G124882	K4	-0.472906	-1.55641	-1.03545
GRMZM5G806818	K3	-0.715723	1.00295	1.01482		GRMZM2G125095	K4	-0.167327	-1.46956	-1.60496
GRMZM5G808853	K3	-0.457194	1.26573	0.92886		GRMZM2G126574	K4	0.987858	-1.12024	-1.87613
GRMZM5G809195	K3	-0.388546	1.18622	0.657342		GRMZM2G131165	K4	-1.94059	-4.3127	-4.00344
GRMZM5G810047	K3	-2.11804	-0.809027	-0.969947		GRMZM2G132625	K4	0.227394	-1.23354	-0.992953
GRMZM5G810393	K3	1	-1.34744	-3.42042		GRMZM2G140107	K4	-0.361246	-1.34497	-1.26214
GRMZM5G813343	K3	0.012507	1.24911	0.860858		GRMZM2G141219	K4	-2.30636	-3.88317	-3.42943
GRMZM5G813532	K3	-0.760885	1.11765	1.35541		GRMZM2G141725	K4	-0.780113	-2.85045	-1.85515
GRMZM5G814271	K3	1	-1.02207	-0.264463		GRMZM2G143460	K4	0.566687	-1.7397	-1.25806
GRMZM5G814389	K3	1	-1.66438	-1.68112		GRMZM2G143522	K4	2.03133	-0.382884	-0.623005
GRMZM5G815715	K3	-4.07957	0.0847514	-0.499901		GRMZM2G144705	K4	-0.106667	-1.89632	-2.43789
GRMZM5G816304	K3	1	-3.09141	-2.76476		GRMZM2G145579	K4	0.161025	-1.09181	-1.08611
GRMZM5G817559	K3	-1.78237	-0.268672	-0.630723		GRMZM2G146422	K4	0.233632	-0.718723	-0.999869
GRMZM5G818105	K3	-0.679929	1.54584	1.56278		GRMZM2G146948	K4	0.405531	-1.02336	-0.416948
GRMZM5G818347	K3	-0.55057	1.27813	0.682282		GRMZM2G148467	K4	-0.0744287	-2.25465	-2.91669
GRMZM5G820215	K3	0.0551925	1.3332	1.20009		GRMZM2G154048	K4	1.17581	-0.162243	-0.199077
GRMZM5G821869	K3	-3.93266	-1.44429	-2.13251		GRMZM2G154414	K4	-1.23653	-2.50263	-2.0451
GRMZM5G822829	K3	-3.525	-1.18995	-0.953419		GRMZM2G154496	K4	-0.625592	-3.57196	-2.2046
GRMZM5G822895	K3	-0.157539	1.48901	0.947397		GRMZM2G156377	K4	-0.783205	-3.12511	-3.0493
GRMZM5G823696	K3	-1.64925	0.317124	-0.180821		GRMZM2G156729	K4	1.0456	-0.465791	-0.630343
GRMZM5G823990	K3	-1.87363	-0.379348	0.0285411		GRMZM2G156950	K4	-0.00584402	-1.00064	-0.877902
GRMZM5G826666	K3	-2.89492	1.50797	1.86834		GRMZM2G158305	K4	0.516115	-0.874085	-0.465036
GRMZM5G826765	K3	-2.32596	0.979889	0.698162		GRMZM2G158384	K4	1.17982	0.0384149	0.319993
GRMZM5G827309	K3	-1.61455	-0.813379	-0.562299		GRMZM2G159711	K4	-0.425163	-1.80967	-1.35644
GRMZM5G828284	K3	-2.01116	-0.939151	-1.27769		GRMZM2G160889	K4	-0.184138	1	1
GRMZM5G832362	K3	-0.917583	0.598657	-0.135561		GRMZM2G162748	K4	0.890728	-0.72006	-1.26912
GRMZM5G832994	K3	-1.72534	0.274303	-0.126397		GRMZM2G163514	K4	2.1128	-2.48347	-2.17592
GRMZM5G833578	K3	-0.235725	2.11536	2.0744		GRMZM2G164242	K4	-2.14869	-3.26396	-3.03803
GRMZM5G833625	K3	1	2.15132	1.8445		GRMZM2G167658	K4	-0.938144	-4.54058	-5.22581
GRMZM5G833945	K3	1	-1.76329	-2.47401		GRMZM2G167824	K4	1.49546	0.380575	0.667811
GRMZM5G834286	K3	-2.37039	1.874	1.66889		GRMZM2G168392	K4	-2.51435	-5.49455	-5.65733
GRMZM5G834313	K3	-4.58074	0.58032	0.0936799		GRMZM2G169658	K4	-5.97383	1	1
GRMZM5G834386	K3	-1.92036	-0.249309	-1.03968		GRMZM2G171507	K4	-3.39494	-4.74217	-4.55891
GRMZM5G834837	K3	0.977673	1.93005	2.08058		GRMZM2G172174	K4	0.0270488	-0.88668	-1.02751
GRMZM5G835691	K3	-4.30474	-3.06874	-3.5386		GRMZM2G173358	K4	-1.70556	-2.86504	-2.96014
GRMZM5G836322	K3	-1.88544	1.41783	1.61512		GRMZM2G174975	K4	-0.986586	-3.53008	-4.41967
GRMZM5G836990	K3	-2.64017	-0.565448	0.0840786		GRMZM2G175976	K4	0.443965	-0.951454	-0.830556
GRMZM5G837210	K3	-2.13214	1.96306	1.78067		GRMZM2G177132	K4	-2.5994	1	1
GRMZM5G838812	K3	-1.7146	0.299929	0.834874		GRMZM2G178182	K4	0.834027	0.000813277	-0.274965
GRMZM5G839530	K3	1	-1.48755	-2.9249		GRMZM2G300786	K4	-1.1211	-2.80092	-2.63592
GRMZM5G839920	K3	-1.8587	-0.304443	-0.321523		GRMZM2G305809	K4	-3.13151	-4.28626	-3.97965
GRMZM5G840614	K3	-2.35276	-0.890071	-0.975894		GRMZM2G306070	K4	-0.531451	-3.57645	-2.16349
GRMZM5G840762	K3	1	-3.03109	-1.32964		GRMZM2G306643	K4	1.62474	0.190701	0.191871
GRMZM5G842348	K3	-0.0349179	0.97519	0.86905		GRMZM2G306859	K4	-3.20958	-4.54381	-5.26714
GRMZM5G842508	K3	-2.21599	1.27601	1.09203		GRMZM2G309594	K4	1.52018	0.446	0.874785
GRMZM5G842645	K3	-1.77656	-0.601617	-0.897394		GRMZM2G310144	K4	0.363058	-0.498404	-0.636044
GRMZM5G842855	K3	1	1.52342	1.02342		GRMZM2G310739	K4	-1.97616	-3.58717	-3.74129
GRMZM5G842877	K3	-2.57099	-0.399857	-0.122288		GRMZM2G314954	K4	-7.37759	1	1
GRMZM5G842965	K3	-1.03593	0.427985	0.436053		GRMZM2G316781	K4	-0.785651	-3.28455	-2.66053
GRMZM5G843478	K3	-4.12662	1.14852	0.255854		GRMZM2G317033	K4	-3.91695	1	1
GRMZM5G845296	K3	1	-2.94066	-2.914		GRMZM2G325650	K4	-1.80359	-3.05661	-2.82151
GRMZM5G845532	K3	-0.790518	0.196223	0.475552		GRMZM2G326116	K4	-1.3075	-4.67355	-4.44117
GRMZM5G846048	K3	-4.74788	-0.217355	-0.519835		GRMZM2G329710	K4	-0.147863	-1.22962	-1.20702
GRMZM5G849152	K3	0.690207	1.69305	1.62151		GRMZM2G330049	K4	0.692459	-0.394051	-0.746769
GRMZM5G851207	K3	1	0.535496	0.378274		GRMZM2G333591	K4	-6.30914	1	1
GRMZM5G852338	K3	-1.54681	0.790832	0.280669		GRMZM2G337402	K4	-1.52106	-2.6923	-2.47936
GRMZM5G853844	K3	-0.815603	0.421196	0.8173		GRMZM2G342687	K4	-0.0962018	-2.20943	-2.44427
GRMZM5G854604	K3	-4.35274	1.88186	1.51908		GRMZM2G347174	K4	-0.786791	-2.00173	-1.92751
GRMZM5G854710	K3	1	0.0945128	-1.20438		GRMZM2G348914	K4	2.07378	1.31655	1.04829
GRMZM5G855304	K3	1	1.30493	1.77077		GRMZM2G349380	K4	-4.982	1	1
GRMZM5G855401	K3	1	0.287924	0.655		GRMZM2G351747	K4	-0.696444	-2.07161	-2.18432
GRMZM5G855853	K3	-4.18165	-1.36485	-0.846962		GRMZM2G351810	K4	-5.31424	-6.6251	-6.8955
GRMZM5G855924	K3	-0.636744	1.42884	1.43892		GRMZM2G356439	K4	1.49287	0.173667	-0.249709
GRMZM5G856027	K3	-1.29448	-0.300222	-0.24033		GRMZM2G363253	K4	-1.83221	-2.9769	-3.05199
GRMZM5G856076	K3	-4.26102	1.66004	1.27795		GRMZM2G363982	K4	-2.84303	-4.75292	-5.06123
GRMZM5G859315	K3	-3.37576	0.836132	0.983667		GRMZM2G368827	K4	-0.302537	-2.47654	-3.14865
GRMZM5G860235	K3	1	0.276377	0.514723		GRMZM2G369391	K4	-0.499999	-1.52707	-1.12375
GRMZM5G860761	K3	-0.158703	0.976974	0.930591		GRMZM2G373738	K4	-1.52602	-2.35969	-2.5239
GRMZM5G864526	K3	-4.95343	-0.156097	0.165161		GRMZM2G377595	K4	0.918128	-1.10863	-1.47581
GRMZM5G866027	K3	-4.0506	-3.06614	-3.5383		GRMZM2G381739	K4	-0.861243	-2.09274	-1.9585
GRMZM5G866699	K3	-4.96331	-3.76554	-4.23586		GRMZM2G381991	K4	-1.46524	-2.89433	-2.99891
GRMZM5G868973	K3	-1.58487	1.6263	1.53825		GRMZM2G384913	K4	1.33419	0.525593	0.304129
GRMZM5G869840	K3	1	-3.14737	-3.07492		GRMZM2G386163	K4	-4.30993	-5.74677	-5.93863
GRMZM5G870170	K3	-2.72613	-0.71325	-0.271484		GRMZM2G389939	K4	-2.47704	-3.64687	-3.86685
GRMZM5G871827	K3	1	0.816794	0.265743		GRMZM2G390374	K4	-0.738641	-2.23607	-1.8453
GRMZM5G871839	K3	-1.67876	-0.126166	0.299025		GRMZM2G402538	K4	-0.591672	-1.73615	-2.05772
GRMZM5G872502	K3	-0.366037	1.14118	0.959057		GRMZM2G404608	K4	0.459698	-0.68023	-0.804729
GRMZM5G872568	K3	-1.77195	-0.377334	-0.632165		GRMZM2G410865	K4	-0.0636991	-2.18904	-1.5561
GRMZM5G872618	K3	-1.7874	1.92227	1.65184		GRMZM2G415022	K4	-0.47118	-1.52354	-1.82017
GRMZM5G873249	K3	-0.573705	1.36176	1.34997		GRMZM2G416471	K4	0.586858	-1.41569	-0.425244
GRMZM5G873870	K3	-5.41397	0.398057	0.156251		GRMZM2G417070	K4	0.427639	-1.02822	-0.471716
GRMZM5G874112	K3	-3.91564	0.195576	0.28078		GRMZM2G417525	K4	-0.265088	-1.63495	-1.39502
GRMZM5G875253	K3	-6.88076	1.035	1.06703		GRMZM2G423423	K4	0.36073	-1.49373	-0.766739
GRMZM5G876112	K3	-0.91155	0.931122	1.062		GRMZM2G423472	K4	-0.643053	-1.81695	-1.73019
GRMZM5G876616	K3	-3.376	-1.46237	-1.1173		GRMZM2G426336	K4	0.0322693	-1.77724	-2.31386
GRMZM5G879193	K3	-2.67998	0.279612	-0.279991		GRMZM2G428027	K4	0.903199	-0.980272	-1.12427
GRMZM5G880993	K3	-0.56526	0.96158	0.87175		GRMZM2G431573	K4	-2.16141	-2.90017	-3.14764
GRMZM5G881135	K3	0.246403	1.77474	1.78816		GRMZM2G435244	K4	-1.82035	-3.37005	-2.73329
GRMZM5G881649	K3	-2.33109	-0.780394	-0.234097		GRMZM2G436703	K4	-5.02112	1	1
GRMZM5G882078	K3	-1.61086	-0.305708	-0.771568		GRMZM2G438824	K4	0.835161	-1.32294	-1.90523
GRMZM5G884316	K3	-6.83919	0.468528	0.390733		GRMZM2G443308	K4	0.455704	-3.34482	-2.80962
GRMZM5G886185	K3	-0.657244	0.29194	0.506476		GRMZM2G445791	K4	-2.12411	-3.82297	-3.08411
GRMZM5G888502	K3	1	-2.79324	-2.99826		GRMZM2G448701	K4	1.24467	-0.327043	-0.416707
GRMZM5G890438	K3	-3.19178	0.298237	0.95392		GRMZM2G454474	K4	-0.182658	-1.07147	-1.31319
GRMZM5G891280	K3	-0.176117	1.02087	0.993272		GRMZM2G454822	K4	-1.50985	1	1
GRMZM5G891558	K3	-2.70531	-0.0371969	-0.680593		GRMZM2G456158	K4	0.344953	-1.1712	-1.26522
GRMZM5G893477	K3	-3.0795	0.740764	0.0504767		GRMZM2G459503	K4	-1.38916	-2.30553	-2.67146
GRMZM5G893953	K3	1	0.124869	-0.563823		GRMZM2G463887	K4	-3.4551	1	1
GRMZM5G894432	K3	-3.43873	1.60331	1.23954		GRMZM2G465999	K4	-1.83531	-3.99267	-4.1009
GRMZM5G895383	K3	-2.38555	0.63832	0.39192		GRMZM2G471367	K4	-0.0642742	-2.64778	-3.00721
GRMZM5G896983	K3	1	0.191107	1.05992		GRMZM2G472473	K4	-3.65007	1	1
GRMZM5G897944	K3	-0.146698	0.735875	0.859588		GRMZM2G472903	K4	-1.85793	-3.0411	-3.32944
GRMZM5G898371	K3	-0.318621	0.966657	0.784654		GRMZM2G480256	K4	-2.15793	-3.75642	-3.38884
GRMZM5G899851	K3	0.19068	1.35031	1.36704		GRMZM2G503156	K4	-2.19387	-4.03787	-4.32192
AC149829.2_FG002	K4	1.51758	-0.792362	0.286512		GRMZM2G526625	K4	-1.71513	-3.30143	-2.58989
AC152495.1_FG017	K4	-0.798142	-2.1142	-1.53849		GRMZM2G542990	K4	-0.757141	-2.81647	-2.68262
AC166636.1_FG009	K4	-2.24821	-3.62304	-3.39178		GRMZM5G803802	K4	0.234811	-1.56974	-1.93829
AC184857.2_FG006	K4	1.67127	0.307179	0.952789		GRMZM5G806488	K4	-1.79946	-5.77358	-6.43331
AC185471.3_FG005	K4	-0.778437	-2.0044	-1.79083		GRMZM5G811948	K4	0.933675	-0.595313	-0.670773
AC185501.3_FG006	K4	1.94138	0.451039	0.786107		GRMZM5G813047	K4	0.400898	-2.33416	-2.54502
AC185588.2_FG002	K4	-1.39704	-2.97419	-2.86886		GRMZM5G815257	K4	0.645422	-0.523978	-0.155096
AC191049.3_FG007	K4	1.04159	-0.538172	-0.216773		GRMZM5G815338	K4	1.37201	-0.06167	-0.277945
AC191778.3_FG001	K4	1.2232	-0.0868776	-0.506353		GRMZM5G815665	K4	-1.30852	-4.25057	-3.33658
AC193756.3_FG001	K4	1.94793	-0.142868	-0.5729		GRMZM5G820215	K4	-3.97195	1	1
AC194712.3_FG002	K4	0.737773	-0.902083	-0.466299		GRMZM5G838511	K4	1.88038	-0.797714	0.433056
AC195253.3_FG002	K4	0.92247	-2.15347	-3.26297		GRMZM5G844623	K4	0.386162	-1.04845	-0.492119
AC195402.3_FG001	K4	1.08291	-1.53246	-2.10487		GRMZM5G854655	K4	0.53343	-0.542149	-0.528121
AC196170.2_FG003	K4	0.928183	-0.64463	-0.570236		GRMZM5G856071	K4	0.650066	-5.53551	-5.86243
AC197699.3_FG008	K4	1.19939	0.0958998	0.298576		GRMZM5G872141	K4	-0.896562	-2.67076	-2.20032
AC197705.4_FG001	K4	1.56325	-4.40486	-2.36235		GRMZM5G872399	K4	1.21871	1	1
AC197764.4_FG003	K4	0.240655	-1.2791	-1.72137		GRMZM5G877590	K4	-6.9492	1	1
AC199541.4_FG007	K4	0.145856	-1.44924	-1.57196		GRMZM5G878073	K4	-1.93645	-3.6394	-3.37825
AC203093.3_FG001	K4	-0.379727	-1.487	-0.950236		GRMZM5G878497	K4	-0.783058	-4.34119	-3.47877
AC203754.4_FG008	K4	0.874947	-0.312457	-0.00961252		GRMZM5G881088	K4	-0.0770631	-4.0038	-4.48818
AC203966.5_FG005	K4	0.724563	-0.611369	-0.978729		GRMZM5G881846	K4	1.18913	0.155729	0.247463
AC204300.3_FG003	K4	-1.10465	-2.15772	-2.0635		GRMZM5G892338	K4	1.11627	-3.56473	-4.81458
AC204502.4_FG006	K4	2.20333	0.873018	0.920284		AC155376.2_FG002	K5	-0.236542	1.17227	0.219277
AC205709.3_FG001	K4	0.627303	-1.38528	-1.56877		AC196437.3_FG001	K5	-6.70445	-5.4026	-6.40308
AC206764.4_FG001	K4	-0.146822	-2.27373	-2.32928		AC203257.2_FG003	K5	-1.36828	-0.0104101	-0.960924
AC207619.3_FG001	K4	-0.0523851	-1.3641	-1.45646		AC205485.3_FG011	K5	1	-6.00499	1
AC207888.3_FG009	K4	0.929924	-0.872351	-1.00155		AC205664.3_FG001	K5	1	-3.03465	1
AC208031.3_FG005	K4	-1.26821	-2.62878	-2.09236		AC206951.3_FG016	K5	-1.53032	0.45091	-1.59503
AC208434.3_FG001	K4	0.423854	-0.709566	-0.229845		AC208221.3_FG002	K5	-2.59056	-1.66013	-3.07817
AC209206.3_FG004	K4	1.37193	-0.543688	0.305571		GRMZM2G010987	K5	-1.44894	-0.213484	-1.71029
AC209460.3_FG002	K4	1.08671	0.0115306	0.548307		GRMZM2G015352	K5	-0.357913	0.505817	-0.719938
AC209732.3_FG001	K4	-2.43878	-5.02808	-4.54178		GRMZM2G016657	K5	1	-4.60177	1
AC209946.4_FG001	K4	-5.05447	-7.11382	-7.43875		GRMZM2G020054	K5	0.154543	1.2074	0.401781
AC210023.3_FG015	K4	0.666477	-0.723481	-0.577999		GRMZM2G023436	K5	-0.776352	0.420073	-0.293112
AC212575.3_FG002	K4	0.0243159	-1.26782	-0.798781		GRMZM2G023520	K5	-1.50486	-0.587278	-2.30838
AC212898.2_FG006	K4	-1.86938	-3.2314	-2.65589		GRMZM2G025870	K5	-1.17319	-0.063854	-0.778964
AC214040.3_FG009	K4	-0.63709	-1.92606	-1.32894		GRMZM2G026930	K5	0.00609118	1.0148	-0.542994
AC214359.3_FG003	K4	-1.58103	-3.33674	-2.85402		GRMZM2G027098	K5	-4.12976	0.185113	-2.8293
AC214517.2_FG002	K4	-2.60595	1	1		GRMZM2G027499	K5	-1.73086	-0.754665	-1.80774
AC217051.3_FG005	K4	1.51891	0.516255	0.669909		GRMZM2G028389	K5	-4.66327	-3.17017	-4.66712
AC217889.3_FG002	K4	-2.37853	-4.00115	-3.73446		GRMZM2G031827	K5	-2.63867	-0.813427	-1.91016
AC217941.2_FG002	K4	0.318332	-0.542181	-0.784867		GRMZM2G033017	K5	1	-4.67667	1
AC225555.3_FG005	K4	0.845581	-1.44077	-0.6451		GRMZM2G037015	K5	0.615884	1.26639	0.180569
AC226199.2_FG002	K4	0.480605	-0.329363	-0.550761		GRMZM2G037545	K5	1	-5.36566	1
AC226235.2_FG001	K4	-4.74048	1	1		GRMZM2G044481	K5	-2.06128	-0.923804	-2.17287
AC231431.1_FG008	K4	-5.59239	1	1		GRMZM2G046600	K5	-3.18894	-1.92905	-4.1301
AC233910.1_FG002	K4	-0.411269	-1.68181	-1.04832		GRMZM2G047065	K5	-1.02244	0.407086	-0.737753
AC233912.1_FG001	K4	-1.09787	-2.15223	-1.72921		GRMZM2G051604	K5	1	-3.97264	1
AC233914.1_FG001	K4	1.01898	0.0161542	0.476913		GRMZM2G051921	K5	-1.53251	0.197202	-0.705477
AC233955.1_FG002	K4	0.961736	-0.117536	-0.0937342		GRMZM2G052562	K5	-0.847554	0.451766	-0.73846
AC233967.1_FG002	K4	-0.487128	-1.80563	-1.15639		GRMZM2G052825	K5	-2.88362	-1.80341	-3.58581
AC234166.1_FG001	K4	-0.313572	-1.80712	-1.17557		GRMZM2G053004	K5	-1.27156	-0.202193	-1.39312
AC234513.1_FG005	K4	-1.34545	-3.21865	-2.60297		GRMZM2G056068	K5	-1.58314	-0.846072	-1.8749
AC235543.1_FG002	K4	0.779027	-0.919644	-0.340022		GRMZM2G059299	K5	-1.20344	0.0866826	-0.737781
EF517601.1_FG014	K4	-0.0138103	-1.28965	-1.27419		GRMZM2G059706	K5	0.711822	1.78086	1.13401
GRMZM2G001106	K4	0.619069	-0.70091	-0.652395		GRMZM2G061591	K5	-4.12867	0.652295	-3.41226
GRMZM2G001421	K4	2.05368	1.08787	0.980738		GRMZM2G062151	K5	-0.327599	0.692689	0.155014
GRMZM2G002034	K4	2.08432	1.08229	1.15201		GRMZM2G062396	K5	1	-1.78777	1
GRMZM2G002473	K4	-1.54293	-2.52226	-2.19942		GRMZM2G062996	K5	-1.27699	-0.4285	-1.49767
GRMZM2G002630	K4	1.04494	-1.69373	-0.698899		GRMZM2G065258	K5	1	-4.63189	1
GRMZM2G002918	K4	-1.75411	-2.72726	-2.30314		GRMZM2G067591	K5	-0.611956	0.360877	-1.04838
GRMZM2G002950	K4	-0.705792	-1.71077	-1.75644		GRMZM2G069511	K5	0.231032	0.865438	-0.289274
GRMZM2G003409	K4	1.58104	-1.60326	-2.43473		GRMZM2G069630	K5	-4.47018	-2.99855	-4.57081
GRMZM2G003970	K4	-0.244819	-1.66484	-1.61874		GRMZM2G071166	K5	-5.48783	-3.54161	-5.44026
GRMZM2G004119	K4	-0.497606	-2.40145	-1.82133		GRMZM2G072292	K5	-1.64458	-0.532325	-1.18557
GRMZM2G005522	K4	1.60294	0.374713	0.971356		GRMZM2G072406	K5	-0.762643	-0.059906	-1.39068
GRMZM2G005557	K4	0.0481128	-1.64269	-1.58907		GRMZM2G075438	K5	-1.7845	-0.786005	-1.66965
GRMZM2G005955	K4	-0.5255	-2.06891	-1.64389		GRMZM2G079263	K5	-2.00164	-0.899271	-1.872
GRMZM2G006505	K4	1.42563	0.439423	0.118278		GRMZM2G080247	K5	-1.44263	-0.42771	-1.75974
GRMZM2G006585	K4	-0.30565	1	1		GRMZM2G080281	K5	-2.79729	-1.81931	-2.38976
GRMZM2G006732	K4	-0.48646	-2.11952	-2.6382		GRMZM2G085924	K5	1.04215	1.92999	0.756117
GRMZM2G006884	K4	0.306503	-1.49605	-0.972524		GRMZM2G086272	K5	-4.86284	-0.292805	-3.41436
GRMZM2G007514	K4	1.67682	0.525747	0.547942		GRMZM2G088020	K5	-0.910271	0.0906815	-0.997115
GRMZM2G008250	K4	0.479122	-0.687556	-0.620675		GRMZM2G090245	K5	-3.58568	-2.00594	-4.3284
GRMZM2G008474	K4	2.55874	1.0142	0.684164		GRMZM2G091278	K5	-2.35144	-0.0202135	-2.93977
GRMZM2G008507	K4	0.759853	-0.830589	-1.03506		GRMZM2G093092	K5	-0.507925	0.427702	-0.59023
GRMZM2G008834	K4	0.842972	-0.22062	-0.0754796		GRMZM2G095164	K5	-2.05823	-0.669933	-1.68938
GRMZM2G008913	K4	2.48006	1.40194	1.88836		GRMZM2G103108	K5	-3.13566	-1.03987	-2.14679
GRMZM2G008972	K4	0.248736	-0.895006	-0.526831		GRMZM2G103755	K5	-0.536649	0.339543	-0.81393
GRMZM2G009475	K4	0.982633	-0.184876	-0.17628		GRMZM2G104626	K5	-2.0846	-0.838445	-2.69419
GRMZM2G009715	K4	-0.697274	-3.31499	-2.39412		GRMZM2G104651	K5	-1.6516	-0.330185	-1.76738
GRMZM2G009794	K4	0.755508	-0.798098	-0.853513		GRMZM2G104829	K5	-1.8108	-0.417894	-1.35883
GRMZM2G010488	K4	0.00313491	-2.24182	-1.58112		GRMZM2G105682	K5	-0.283074	0.63904	-0.571484
GRMZM2G011800	K4	0.715151	-0.995853	-0.36681		GRMZM2G105935	K5	-0.368879	0.886231	-1.43444
GRMZM2G012546	K4	-0.999043	-2.03299	-1.80372		GRMZM2G110567	K5	0.035831	1.38372	0.338747
GRMZM2G012928	K4	1.83063	0.0713242	0.941639		GRMZM2G111770	K5	-4.65521	-3.16089	-3.97193
GRMZM2G013934	K4	1.52752	-0.0688219	0.671392		GRMZM2G112530	K5	0.307876	1.14161	0.0721798
GRMZM2G015232	K4	-4.75504	1	1		GRMZM2G112548	K5	-0.232956	0.331585	-0.7302
GRMZM2G015923	K4	0.154019	-1.17589	-0.898066		GRMZM2G114232	K5	-0.0582499	0.806177	-0.77303
GRMZM2G016657	K4	0.854817	-2.36282	-3.14767		GRMZM2G116846	K5	-0.708487	0.0126758	-1.02881
GRMZM2G016958	K4	0.827477	-0.241429	0.184496		GRMZM2G117558	K5	-3.75525	-2.63847	-4.55875
GRMZM2G016997	K4	-0.0884577	-1.45457	-0.83588		GRMZM2G118800	K5	-1.78117	-0.545053	-1.69042
GRMZM2G017080	K4	0.910854	-0.0549341	-0.278356		GRMZM2G121333	K5	-0.706929	0.577707	-0.496514
GRMZM2G017847	K4	-1.20451	-4.06259	-3.76411		GRMZM2G123963	K5	1	-5.37193	1
GRMZM2G018062	K4	0.166417	-1.48049	-0.847841		GRMZM2G124207	K5	0.121936	1.21358	-0.146151
GRMZM2G018566	K4	-0.415257	-1.57635	-1.02705		GRMZM2G124477	K5	-3.30574	-1.99673	-2.78345
GRMZM2G019335	K4	-0.201015	-2.54373	-2.6075		GRMZM2G127087	K5	-2.22427	-1.03128	-2.09588
GRMZM2G019413	K4	-0.771161	-2.17796	-2.20801		GRMZM2G134687	K5	-1.35141	-0.359456	-1.04206
GRMZM2G019819	K4	0.595984	-0.75788	-0.844691		GRMZM2G141214	K5	-1.91027	-0.594055	-1.98449
GRMZM2G020002	K4	-0.215121	-1.22207	-1.34283		GRMZM2G142342	K5	0.0393808	1.10408	0.47317
GRMZM2G020438	K4	-0.543065	-1.68388	-1.58877		GRMZM2G144081	K5	-0.0883961	1.28065	-0.230541
GRMZM2G021151	K4	0.264729	-1.10175	-1.38463		GRMZM2G144420	K5	-2.3427	-0.681168	-1.93746
GRMZM2G021364	K4	-3.31849	-6.53594	-6.66835		GRMZM2G148884	K5	-0.503184	0.452901	-0.607112
[truncated: 2,147 more rows]

## Sheet: S4
Table S4. Genes assigned to eight K-means clusters in wild-type (WT) and rtcs embryos.
Gene ID	Cluster-WT	Wild-type embryos (log2 FPKM)			Cluster_rtcs	rtcs embryos (log2 FPKM)
		25 dap	30 dap	35 dap		25 dap	30 dap	35 dap
AC203535.4_FG004	K1	0.59179	0.316026	-0.446888	K1	-0.157426	-0.891429	-1.44946
AC204763.2_FG001	K1	1.30689	0.561158	-0.329742	K1	1.82467	0.665494	-0.0467864
AC206030.4_FG001	K1	0.560475	-0.586698	-1.58467	K1	0.528144	-0.824148	-2.69103
AC206156.3_FG003	K1	1.0159	-0.279551	-2.97111	K1	1.32402	-0.0514518	-0.578656
AC208358.3_FG005	K1	-2.69331	-4.33591	-5.93802	K1	-1.80754	-3.10978	-4.79132
AC208897.3_FG003	K1	0.160955	-0.137527	-0.852536	K1	-0.0438233	-0.627015	-1.55347
AC231745.1_FG003	K1	0.600031	-0.337553	-0.947284	K1	0.379531	-0.749197	-1.58947
GRMZM2G000592	K1	1.10289	0.336145	-0.0538684	K1	0.793724	0.500431	-0.273055
GRMZM2G000825	K1	1.8003	1.10914	0.690733	K1	1.62265	0.961212	-0.0183583
GRMZM2G001116	K1	-0.23454	-0.752263	-1.5583	K1	0.118905	-0.553388	-1.05537
GRMZM2G001457	K1	-0.81347	-1.26356	-2.08312	K1	-0.621034	-1.38296	-1.85521
GRMZM2G003493	K1	0.857263	0.063675	-0.935113	K1	0.426284	-0.765768	-3.35124
GRMZM2G005353	K1	0.978038	0.557877	-0.0680549	K1	0.335198	-0.254882	-0.744826
GRMZM2G005419	K1	0.235947	-0.492515	-0.860299	K1	-0.164119	-0.848936	-1.40063
GRMZM2G005619	K1	1.17235	0.374723	-0.0993773	K1	0.680606	0.166687	-0.717454
GRMZM2G005624	K1	-0.0534964	-0.855037	-1.58385	K1	-1.00618	-2.22887	-3.8301
GRMZM2G005859	K1	1.30067	0.0754078	-0.488211	K1	1.14318	0.193199	-0.842548
GRMZM2G006964	K1	-0.902598	-1.60209	-2.94836	K1	-1.14646	-2.08988	-4.13489
GRMZM2G008593	K1	1.65744	0.730878	-0.0587769	K1	1.51843	0.686444	-0.694852
GRMZM2G008764	K1	1.25041	0.58288	0.0212366	K1	0.947217	0.296108	-0.929157
GRMZM2G010306	K1	1.43249	1.04889	0.394605	K1	1.25151	0.86478	-0.0539505
GRMZM2G018105	K1	-0.866351	-1.95983	-2.55613	K1	-0.717739	-1.67212	-2.27299
GRMZM2G020158	K1	-0.991458	-1.60433	-2.61739	K1	-0.981353	-1.96354	-3.14639
GRMZM2G020974	K1	1.31806	0.40864	-0.146558	K1	1.09785	0.369266	-0.827776
GRMZM2G025832	K1	1.03728	0.0498797	-0.778315	K1	0.966583	-0.0394025	-0.703152
GRMZM2G026918	K1	0.934369	0.430414	-0.279714	K1	0.604063	0.185164	-0.427518
GRMZM2G027309	K1	0.412315	0.0532536	-0.661334	K1	0.323808	-0.286058	-1.17966
GRMZM2G029314	K1	1.52032	0.822823	0.46928	K1	1.23131	0.663448	-0.214796
GRMZM2G030284	K1	1.85834	1.3583	0.696185	K1	1.71703	1.18421	0.153665
GRMZM2G030768	K1	1.45507	0.923982	0.361045	K1	1.50116	1.16251	0.41251
GRMZM2G030862	K1	1.08307	-0.0220242	-0.614319	K1	0.55675	-0.77937	-1.81213
GRMZM2G031637	K1	1.43152	0.480919	0.141213	K1	1.08867	0.425553	-0.6368
GRMZM2G031963	K1	0.0790621	-0.553525	-0.927798	K1	-0.308014	-0.954677	-1.32204
GRMZM2G033785	K1	0.730174	0.354484	-0.532527	K1	0.416688	-0.215526	-1.27739
GRMZM2G034360	K1	-0.560327	-2.43468	-3.89718	K1	-0.459688	-1.426	-3.12991
GRMZM2G034828	K1	2.07777	1.59149	0.976581	K1	1.86148	1.41221	0.525387
GRMZM2G037322	K1	0.0196274	-0.518491	-0.995253	K1	0.204713	-0.261543	-1.49176
GRMZM2G038053	K1	1.01622	0.0905478	-1.56478	K1	0.890793	-0.489813	-1.60342
GRMZM2G040263	K1	-1.10994	-2.47848	-3.48169	K1	-0.188366	-1.22276	-2.28586
GRMZM2G041065	K1	0.17069	-1.8755	-2.70039	K1	0.657399	0.0496663	-0.51535
GRMZM2G041463	K1	1.363	0.812569	0.222396	K1	0.72023	0.244469	-0.33794
GRMZM2G043579	K1	1.13297	0.118534	-0.301968	K1	0.67749	-0.284766	-1.37626
GRMZM2G045927	K1	-0.600361	-4.34467	1	K1	-1.13101	-4.73299	1
GRMZM2G046885	K1	-1.1967	-1.89804	-2.15848	K1	-1.58072	-2.15769	-2.76148
GRMZM2G047572	K1	0.854959	0.00510579	-0.595781	K1	0.430342	-0.224029	-1.28777
GRMZM2G050741	K1	0.747374	-0.323771	-0.883249	K1	0.451874	-0.303719	-1.96219
GRMZM2G051522	K1	1.04047	-0.263045	-0.873631	K1	0.707725	-0.165174	-0.48611
GRMZM2G051753	K1	0.992073	0.590938	-0.0124651	K1	-0.28816	-1.04409	-1.53885
GRMZM2G052740	K1	1.52443	1.1845	0.353271	K1	1.20336	0.525174	-0.403686
GRMZM2G054795	K1	-0.146988	-0.495541	-1.19384	K1	-0.331491	-1.11767	-2.45972
GRMZM2G055052	K1	-0.597414	-1.29282	-2.44905	K1	-1.6615	-3.69231	-5.2079
GRMZM2G055158	K1	1.70006	0.56644	-0.16262	K1	1.57332	0.355786	-0.796149
GRMZM2G055641	K1	1.86059	1.34634	0.688216	K1	1.62785	0.871307	-0.178176
GRMZM2G057467	K1	1.03868	-0.790592	-2.2678	K1	0.993502	-0.537262	-2.10427
GRMZM2G057652	K1	-0.223116	-0.520638	-1.22247	K1	-0.136443	-1.08615	-2.2216
GRMZM2G057690	K1	1.99281	1.32446	0.502865	K1	1.57041	0.759878	-0.434568
GRMZM2G059392	K1	-0.136042	-1.19984	-2.09935	K1	-0.669816	-1.51408	-2.59579
GRMZM2G061287	K1	1.78226	0.90778	0.567318	K1	1.5628	1.16202	0.341218
GRMZM2G062084	K1	1.2565	0.491593	0.211646	K1	1.05105	0.567275	-0.293966
GRMZM2G063478	K1	-0.451055	-1.63088	-2.36422	K1	-0.449313	-1.53573	-2.32166
GRMZM2G064096	K1	0.689286	-1.07287	-2.37246	K1	0.916412	-0.21689	-2.95939
GRMZM2G064613	K1	1.02502	0.572258	0.00878034	K1	0.801471	0.238489	-0.256884
GRMZM2G065617	K1	0.283141	-1.97106	-3.18461	K1	0.654261	-0.463301	-1.93436
GRMZM2G067205	K1	1.22679	0.645359	0.193982	K1	1.07198	0.470821	-0.0758492
GRMZM2G068917	K1	-0.177717	-0.95875	-1.52325	K1	-0.19531	-0.615333	-1.57673
GRMZM2G073003	K1	1.98792	1.41282	0.924379	K1	1.8296	1.2738	0.528057
GRMZM2G073671	K1	1.4984	0.948173	0.104439	K1	1.0858	0.378533	-0.635772
GRMZM2G076034	K1	0.941709	0.432771	-0.114084	K1	0.53363	-0.244139	-2.34286
GRMZM2G078469	K1	0.505172	-0.0708096	-0.568767	K1	0.104457	-0.401163	-1.13514
GRMZM2G079883	K1	1.84612	1.29633	-0.14487	K1	1.46315	-0.0467786	-0.957211
GRMZM2G080354	K1	-1.1477	-2.92541	-5.14788	K1	-1.56688	-5.07956	1
GRMZM2G082785	K1	0.834714	-2.58962	1	K1	1.66309	-0.133935	-0.899902
GRMZM2G084086	K1	-1.09264	-2.45654	-3.27133	K1	-2.00037	-3.49756	-5.9198
GRMZM2G087413	K1	1.63165	-1.58557	-3.14194	K1	2.19507	1.28185	-0.387923
GRMZM2G088783	K1	1.67642	0.728091	0.255691	K1	1.3666	0.362444	-0.0772455
GRMZM2G089132	K1	1.20021	0.853168	0.195431	K1	1.10112	0.654192	-0.158328
GRMZM2G089517	K1	1.5287	1.13331	0.45896	K1	1.21041	0.643159	-0.304267
GRMZM2G090419	K1	0.795298	-0.0542025	-0.9039	K1	-0.154929	-0.921946	-1.75751
GRMZM2G091634	K1	1.78856	1.01647	0.306585	K1	1.55236	0.832286	0.546612
GRMZM2G091643	K1	-2.09748	-3.2794	-3.88526	K1	-1.387	-3.07604	-5.06779
GRMZM2G091819	K1	0.101855	-1.10398	-2.45446	K1	0.567828	0.00910289	-0.455378
GRMZM2G091916	K1	1.47324	0.846961	0.3483	K1	1.09866	0.653928	-0.1928
GRMZM2G098370	K1	0.343605	-0.202269	-1.63889	K1	0.0277111	-1.22728	-3.31477
GRMZM2G099305	K1	1.12865	0.31208	-0.785299	K1	0.844169	-0.263859	-1.33038
GRMZM2G100133	K1	1.4713	0.458833	-0.334926	K1	0.888799	0.0370893	-1.13881
GRMZM2G100372	K1	0.278949	-1.17639	-1.85323	K1	-0.289393	-1.97589	-2.92298
GRMZM2G100454	K1	1.17127	0.480697	0.0687918	K1	0.859673	0.173892	-0.223752
GRMZM2G107540	K1	1.42716	0.913988	0.398399	K1	1.3895	0.931785	0.133756
GRMZM2G107737	K1	1.01363	0.186138	-1.04844	K1	0.588742	-0.266419	-1.21505
GRMZM2G110000	K1	0.579041	0.201227	-0.723807	K1	0.486178	-0.243976	-0.965969
GRMZM2G112925	K1	-0.728698	-1.6204	-2.56446	K1	-0.482144	-1.41804	-2.61007
GRMZM2G114046	K1	0.107633	-0.535523	-1.58273	K1	0.285694	-0.311701	-0.745703
GRMZM2G114050	K1	1.71945	0.96847	-0.53079	K1	0.472236	-2.68861	-3.84449
GRMZM2G114113	K1	0.856468	0.307097	-0.270125	K1	0.732011	-0.139866	-1.16406
GRMZM2G114850	K1	0.30163	-0.737599	-1.30529	K1	-0.381623	-0.895642	-1.53599
GRMZM2G115499	K1	1.9881	1.3506	0.913525	K1	1.6614	1.14292	0.420817
GRMZM2G117412	K1	0.439208	-1.29128	-2.38656	K1	-0.147598	-1.69332	-2.3977
GRMZM2G117956	K1	-1.22011	-2.53998	-3.20874	K1	-1.21029	-1.82217	-2.25087
GRMZM2G120440	K1	1.46884	1.01041	0.230387	K1	1.13889	0.633047	-0.401516
GRMZM2G123972	K1	1.12889	-0.0930624	-2.39802	K1	0.494868	-1.73793	-3.03612
GRMZM2G124409	K1	2.16357	1.57179	1.14982	K1	1.75886	0.933139	0.403991
GRMZM2G127309	K1	0.675514	-0.368265	-0.922482	K1	0.516999	-0.0461401	-1.12419
GRMZM2G129540	K1	1.06657	0.161863	-0.168853	K1	1.13749	0.036587	-0.554767
GRMZM2G130625	K1	1.77636	1.12223	0.521513	K1	1.35183	0.460547	-0.511056
GRMZM2G133311	K1	1.37988	0.720553	-0.243493	K1	0.936998	0.306345	-0.568395
GRMZM2G134067	K1	0.412433	-0.0354166	-0.688427	K1	-0.0153076	-0.688157	-2.14823
GRMZM2G135739	K1	-2.56302	-3.7759	-5.43719	K1	-2.02639	-4.01192	-5.49588
GRMZM2G136219	K1	1.17124	0.741898	0.0323938	K1	1.09584	0.569868	-0.217676
GRMZM2G136838	K1	1.78687	1.1535	0.603027	K1	1.50695	0.986503	-0.111053
GRMZM2G137713	K1	-1.43599	-2.50169	-2.94173	K1	-1.48581	-2.77431	-3.27042
GRMZM2G138886	K1	1.71198	1.04236	0.660715	K1	1.3661	0.86252	0.0297228
GRMZM2G141031	K1	1.37242	0.520289	0.166386	K1	0.987677	-0.0220011	-1.03621
GRMZM2G142093	K1	-0.129797	-2.26556	-3.07316	K1	-0.506069	-2.34007	-4.10698
GRMZM2G142705	K1	1.01498	0.396577	-0.604729	K1	-0.841558	-2.27515	-3.80684
GRMZM2G143253	K1	1.76754	1.16644	0.454361	K1	1.60617	1.1118	0.0847653
GRMZM2G144197	K1	0.252111	-0.0944807	-0.876517	K1	0.858834	-0.00828803	-0.547533
GRMZM2G149809	K1	0.444749	-0.136291	-0.560646	K1	-0.06056	-0.613431	-2.13301
GRMZM2G149923	K1	1.17374	0.278454	-1.27917	K1	1.24478	-0.495518	-2.45565
GRMZM2G152011	K1	1.75233	0.928477	0.541175	K1	1.46268	0.453474	0.0499797
GRMZM2G155686	K1	0.173221	-0.374023	-1.00398	K1	0.264439	-0.614471	-1.18742
GRMZM2G157616	K1	1.61425	0.920288	0.358397	K1	1.31102	0.745084	-0.293397
GRMZM2G163826	K1	0.283435	-0.75327	-1.20794	K1	-0.219236	-0.830773	-2.01699
GRMZM2G164665	K1	-1.56284	-2.27079	-2.70657	K1	-0.565053	-1.62005	-4.05861
GRMZM2G166094	K1	0.994366	0.518966	-0.0985275	K1	0.433376	-0.0419618	-0.599021
GRMZM2G166159	K1	0.991718	0.574282	-0.193219	K1	0.990158	0.165463	-1.25704
GRMZM2G166692	K1	1.15144	0.320388	0.00659251	K1	0.374045	-0.135083	-1.17914
GRMZM2G169558	K1	0.438435	-0.883488	-1.40157	K1	-0.437654	-1.30357	-2.48076
GRMZM2G170152	K1	1.53816	0.960639	0.165222	K1	1.05138	0.297598	-0.499554
GRMZM2G172032	K1	0.302694	-0.525382	-1.46476	K1	0.352124	-0.374307	-1.0141
GRMZM2G172758	K1	1.58755	0.753822	-0.0599481	K1	0.94201	0.0935534	-1.01464
GRMZM2G172945	K1	1.71731	1.03525	0.341542	K1	1.33808	0.619098	-0.458444
GRMZM2G176651	K1	1.14344	0.26184	-0.136143	K1	0.876764	0.175303	-0.712397
GRMZM2G177384	K1	0.505126	-2.0742	-3.15733	K1	-0.344737	-2.7487	-5.23713
GRMZM2G178693	K1	-0.0594198	-1.45244	-1.96909	K1	0.373293	-1.1703	-4.80957
GRMZM2G178880	K1	0.506205	-0.0627756	-0.721725	K1	0.338408	-0.475542	-1.30664
GRMZM2G179504	K1	-0.271007	-0.85646	-1.55316	K1	-0.951991	-1.39622	-2.15268
GRMZM2G180190	K1	-0.807006	-1.99456	-2.72341	K1	-0.58594	-3.77951	1
GRMZM2G181206	K1	0.224355	-1.85573	-2.69159	K1	0.662556	-0.0378466	-0.601341
GRMZM2G301194	K1	1.51378	0.857631	0.31843	K1	1.28829	0.729243	-0.317026
GRMZM2G315726	K1	-0.741347	-1.67617	-3.94694	K1	-1.02432	-2.53521	-4.50002
GRMZM2G325783	K1	1.42944	0.84035	-0.315981	K1	1.17665	0.428398	-0.946835
GRMZM2G327605	K1	-0.254293	-0.806844	-1.65038	K1	-0.934826	-1.84334	-2.37611
GRMZM2G330159	K1	0.714546	0.0172069	-0.313131	K1	0.231735	-0.202543	-1.04922
GRMZM2G336326	K1	-1.1486	-1.49037	-2.16859	K1	-1.64949	-3.02285	-4.95823
GRMZM2G342509	K1	2.25224	1.68597	1.24934	K1	1.95498	1.57065	0.5299
GRMZM2G342895	K1	0.405134	-0.352089	-0.830514	K1	-0.0977512	-0.702263	-1.69254
GRMZM2G362131	K1	-3.38904	-4.46617	-5.01201	K1	-2.98729	-3.61188	-4.25773
GRMZM2G376282	K1	1.38522	0.601249	-0.156921	K1	0.946037	0.0502662	-1.11354
GRMZM2G376674	K1	1.70602	0.372198	-0.459657	K1	2.12053	0.861692	-1.65302
GRMZM2G378665	K1	0.983437	-0.287391	-0.811467	K1	0.769469	-0.0853782	-1.32252
GRMZM2G379002	K1	-0.976612	-1.49559	-2.06004	K1	-1.34391	-1.76218	-2.46983
GRMZM2G391312	K1	-1.21066	-3.32092	-6.29429	K1	-4.80234	-6.30773	1
GRMZM2G400109	K1	0.93432	-0.536199	-1.29695	K1	0.5693	-0.776295	-1.50027
GRMZM2G400938	K1	-1.50069	-3.10763	-4.64321	K1	-1.7637	-2.53411	-2.98325
GRMZM2G416677	K1	1.90635	1.35494	0.878555	K1	1.58867	1.11015	0.206334
GRMZM2G422045	K1	1.21627	0.453321	0.16242	K1	0.96005	0.372667	-0.0780396
GRMZM2G425728	K1	0.467478	-0.385184	-1.94288	K1	0.479728	-0.685973	-3.25088
GRMZM2G430522	K1	-1.35344	-1.97953	-2.51581	K1	-1.44949	-2.82273	-3.73089
GRMZM2G432050	K1	0.669728	-0.226393	-0.934927	K1	0.602842	-0.0617081	-1.22813
GRMZM2G433624	K1	1.60651	0.794313	0.448845	K1	1.60424	0.878666	0.344385
GRMZM2G434910	K1	1.19759	0.484523	0.0201577	K1	1.16222	0.415413	-0.264266
GRMZM2G446201	K1	-0.442444	-0.868569	-1.65661	K1	1.4338	0.447563	-1.58527
GRMZM2G450069	K1	0.512353	-0.0838203	-0.633249	K1	0.494305	-0.6148	-1.63742
GRMZM2G451037	K1	1.84874	0.968964	0.320928	K1	1.13169	-0.0925299	-0.616276
GRMZM2G457929	K1	0.102993	-1.65294	-2.48384	K1	-2.90279	-5.38371	1
GRMZM2G466848	K1	0.514146	-1.02672	-2.67722	K1	1.58953	-0.207273	-1.47725
GRMZM2G467435	K1	1.71847	0.848972	0.418493	K1	1.49182	0.56045	-0.0825166
GRMZM2G470307	K1	1.58371	0.975093	0.499098	K1	1.17748	0.813388	0.0695854
GRMZM2G473162	K1	-0.240094	-1.12692	-1.59249	K1	-0.352382	-0.824193	-1.55824
GRMZM2G475956	K1	0.539909	-0.112633	-0.828651	K1	0.602054	-0.138071	-1.50129
GRMZM2G477139	K1	1.39505	0.833095	0.0228377	K1	0.951741	0.266179	-1.4865
GRMZM2G479018	K1	-0.911327	-2.34915	-3.72031	K1	-0.112529	-1.26159	-2.14915
GRMZM2G501652	K1	1.30839	0.35958	-0.297592	K1	1.26974	0.114593	-1.79292
GRMZM2G554962	K1	-0.480002	-1.2169	-2.52233	K1	0.531008	-0.595079	-1.71555
GRMZM2G568636	K1	-0.886108	-1.86138	-2.59748	K1	-1.02877	-1.66678	-3.05937
GRMZM2G702602	K1	0.18313	-0.378903	-1.01224	K1	0.490346	-0.96356	-2.2451
GRMZM5G812538	K1	1.07468	0.144632	-0.438775	K1	0.682215	-1.26078	-3.3052
GRMZM5G816457	K1	0.104008	-1.85556	-2.62195	K1	-0.932319	-1.83279	-3.00335
GRMZM5G821639	K1	1.55499	0.878821	0.541245	K1	1.3398	0.601184	-0.145334
GRMZM5G823673	K1	0.851742	0.199368	-0.625116	K1	0.698053	-0.194457	-0.682435
GRMZM5G830545	K1	0.478389	-1.03213	-1.58747	K1	-0.187692	-1.28824	-1.84938
GRMZM5G835276	K1	-0.127223	-0.996539	-1.36688	K1	-0.0702848	-1.63405	-2.72502
GRMZM5G835985	K1	0.618888	0.00527972	-0.394536	K1	-1.06456	-2.53585	-4.61523
GRMZM5G848739	K1	0.8601	0.287642	-0.58503	K1	0.221517	-0.537556	-0.849969
GRMZM5G856011	K1	1.49696	0.379702	-0.33018	K1	1.48627	0.465794	-0.219993
GRMZM5G887647	K1	0.493686	-0.281776	-0.728124	K1	0.143149	-1.06639	-2.1938
GRMZM5G892879	K1	1.96462	1.45899	0.896252	K1	1.55291	1.00985	0.13507
AC177831.3_FG004	K1	0.859717	0.32868	-0.550412
AC177897.2_FG002	K1	-1.90615	-3.32021	-4.06029
AC177924.2_FG003	K1	1.38011	0.423966	-0.800325
AC189280.3_FG001	K1	-1.28462	-2.01625	-2.92313
AC195147.3_FG008	K1	0.678553	-0.185865	-1.42247
AC203408.4_FG003	K1	-0.363504	-1.92534	-2.84693
AC203834.4_FG004	K1	0.686754	-0.133393	-0.562436
AC204868.3_FG004	K1	0.98978	0.341116	-0.110188
AC204931.3_FG002	K1	2.20062	0.65696	-0.125264
AC208897.3_FG004	K1	-0.677486	-1.15905	-2.17687
AC212754.3_FG004	K1	1.75819	0.51028	-0.223178
AC214147.3_FG002	K1	-0.196921	-0.773093	-1.5287
AC216793.3_FG008	K1	-0.265037	-3.6934	1
AC233853.1_FG002	K1	0.71672	-0.0907385	-0.422404
AC233883.1_FG006	K1	0.685411	-0.387665	-1.00603
AF546188.1_FG003	K1	0.160482	-0.14788	-0.824898
GRMZM2G001139	K1	0.161695	-1.60784	-2.38768
GRMZM2G003769	K1	0.144262	-1.05185	-4.335
GRMZM2G005461	K1	0.198159	-0.717143	-1.16113
GRMZM2G008482	K1	0.526796	-0.845981	-1.59349
GRMZM2G009166	K1	-1.65998	-2.46064	-4.10118
GRMZM2G009268	K1	-1.96706	-2.49098	-3.02557
GRMZM2G011598	K1	-0.576618	-2.89541	-5.65962
GRMZM2G011789	K1	0.868731	-1.18428	-3.68661
GRMZM2G014705	K1	1.47084	0.32731	-0.402571
GRMZM2G014729	K1	-2.01021	-3.65865	-5.18907
GRMZM2G014945	K1	0.756407	-0.539895	-2.45274
GRMZM2G017550	K1	-0.301816	-1.26599	-2.41975
GRMZM2G017629	K1	0.735515	-0.686596	-1.92275
GRMZM2G017739	K1	-1.40972	-1.95305	-2.99137
GRMZM2G018068	K1	-1.1345	-1.68153	-2.36555
GRMZM2G018706	K1	1.16113	0.442273	0.0726421
GRMZM2G018756	K1	0.720095	0.0954449	-0.472531
GRMZM2G023059	K1	0.745181	-0.809213	-1.47213
GRMZM2G024468	K1	-0.347806	-1.15523	-1.65288
GRMZM2G025885	K1	0.340439	-0.657128	-1.35702
GRMZM2G026802	K1	0.145525	-0.305415	-0.963655
GRMZM2G028159	K1	0.969547	0.320554	-0.348087
GRMZM2G028252	K1	1.59365	1.30696	0.528291
GRMZM2G028389	K1	-0.467034	-1.16308	-2.01346
GRMZM2G029546	K1	0.261417	-0.153872	-1.25805
GRMZM2G030769	K1	-0.360146	-1.09363	-1.69643
GRMZM2G031591	K1	0.730143	0.319121	-0.372089
GRMZM2G031882	K1	0.680492	-0.575469	-1.16368
GRMZM2G034672	K1	-2.60044	-3.38929	-3.64045
GRMZM2G035732	K1	-1.19383	-2.10406	-2.52164
GRMZM2G037284	K1	-1.45282	-2.45347	-3.99321
GRMZM2G038365	K1	-0.449868	-0.937274	-1.55554
GRMZM2G039618	K1	-1.75695	-2.22845	-2.86753
GRMZM2G040052	K1	-1.09216	-1.84702	-2.20719
GRMZM2G040911	K1	-1.58848	-3.15715	-5.35632
GRMZM2G041694	K1	-1.29339	-2.13807	-3.13646
GRMZM2G042506	K1	-0.809409	-1.58414	-2.31021
GRMZM2G044107	K1	0.0365168	-0.864215	-1.21201
GRMZM2G044797	K1	1.07935	0.577146	-0.321642
GRMZM2G044834	K1	-0.6047	-1.62823	-2.04499
GRMZM2G044884	K1	-0.603708	-2.15846	-2.92096
GRMZM2G045171	K1	-1.46155	-2.61915	-3.57176
GRMZM2G046520	K1	-1.57659	-3.47587	-5.36431
GRMZM2G046600	K1	-0.962518	-1.66511	-3.38341
GRMZM2G047875	K1	-0.339127	-1.07608	-1.39919
GRMZM2G050364	K1	-0.0181812	-0.585858	-1.56883
GRMZM2G050556	K1	0.132686	-0.932297	-1.76438
GRMZM2G051153	K1	0.853249	0.262392	-0.437361
GRMZM2G053929	K1	-0.19048	-1.51381	-2.40304
GRMZM2G055263	K1	0.0516951	-0.350871	-1.44449
GRMZM2G055462	K1	-2.54001	-3.08212	-4.11858
GRMZM2G056093	K1	1.11265	-0.923016	-2.12006
GRMZM2G056120	K1	1.73352	1.03117	0.685235
GRMZM2G056750	K1	0.250594	-0.817161	-2.578
GRMZM2G059549	K1	0.978377	0.275474	-0.270578
GRMZM2G060148	K1	-1.06631	-2.0763	-3.38701
GRMZM2G060194	K1	1.59509	0.973815	0.59854
GRMZM2G061398	K1	0.472863	-0.320043	-1.00753
GRMZM2G062458	K1	0.8623	-3.25602	1
GRMZM2G062576	K1	0.878201	0.4568	-0.132738
GRMZM2G062650	K1	0.853586	-0.729161	-1.75941
GRMZM2G062844	K1	-0.861856	-4.33893	1
GRMZM2G063550	K1	1.93113	1.07322	0.626162
GRMZM2G064962	K1	1.31157	0.641314	0.260544
GRMZM2G067648	K1	-2.71311	-3.74089	-5.33665
GRMZM2G067943	K1	-0.69146	-1.58034	-2.3537
GRMZM2G068316	K1	-0.256129	-0.61339	-1.26776
GRMZM2G069254	K1	1.71339	0.955101	0.629647
GRMZM2G070831	K1	-1.12925	-1.79111	-2.37946
GRMZM2G072518	K1	0.425006	-5.59511	1
GRMZM2G073609	K1	0.424579	-0.330725	-0.681334
GRMZM2G073614	K1	-1.52116	-2.38788	-3.26615
GRMZM2G074032	K1	-1.30247	-1.66491	-2.29995
GRMZM2G074361	K1	0.482772	0.0801532	-0.628783
GRMZM2G075372	K1	-0.0608429	-1.0399	-1.48455
GRMZM2G077718	K1	0.943873	-0.0105777	-0.669134
GRMZM2G078480	K1	0.507643	-2.15121	-4.28928
GRMZM2G079323	K1	0.134888	-1.36045	-2.56869
GRMZM2G082149	K1	0.505885	0.0465727	-0.548942
GRMZM2G082343	K1	-0.622225	-1.59499	-2.22046
GRMZM2G082385	K1	-2.27744	-3.02395	-4.24832
GRMZM2G082677	K1	0.658307	0.376506	-0.384821
GRMZM2G083012	K1	1.04373	-0.486162	-1.15233
GRMZM2G085924	K1	1.51581	0.492277	-0.342343
GRMZM2G088132	K1	-1.3177	-1.80714	-2.38862
GRMZM2G088870	K1	-0.29479	-1.52874	-2.21364
GRMZM2G090010	K1	-0.281537	-0.83544	-1.29021
GRMZM2G090675	K1	-2.24344	-4.09749	-5.10544
GRMZM2G091054	K1	1.78078	1.16753	0.68671
GRMZM2G091616	K1	-0.151604	-0.529885	-1.17463
GRMZM2G091973	K1	-0.939842	-1.88228	-2.60828
GRMZM2G093157	K1	0.123878	-0.529289	-1.04321
GRMZM2G096184	K1	1.06892	0.447831	-0.0570247
GRMZM2G096525	K1	1.31968	-0.460133	-2.62927
GRMZM2G097457	K1	2.06754	1.4301	1.00228
GRMZM2G097653	K1	-0.153279	-0.660251	-1.47515
GRMZM2G097981	K1	0.22488	-0.257739	-0.902215
GRMZM2G098290	K1	0.637289	0.122099	-0.626167
GRMZM2G099366	K1	-0.60255	-3.26719	-4.24191
GRMZM2G099382	K1	0.138711	-1.9133	-3.03209
GRMZM2G099978	K1	-3.43638	-4.39931	-4.87704
GRMZM2G102944	K1	0.769043	0.0254022	-0.248412
GRMZM2G104299	K1	-3.02137	-3.95009	-4.86977
GRMZM2G104366	K1	-0.431451	-0.912198	-1.9853
GRMZM2G106177	K1	-0.232528	-2.07026	-4.34757
GRMZM2G106921	K1	-0.314465	-0.984899	-1.73551
GRMZM2G107388	K1	-1.37432	-1.79116	-2.86227
GRMZM2G107484	K1	-2.63349	-3.65159	-4.20483
GRMZM2G108570	K1	-0.320235	-1.04977	-1.38231
GRMZM2G110412	K1	0.333552	-0.595332	-1.37492
GRMZM2G111770	K1	-1.75491	-2.95181	-4.56608
GRMZM2G112072	K1	1.44587	1.13702	0.431886
GRMZM2G112456	K1	1.12686	0.541947	-0.541785
GRMZM2G116461	K1	1.2601	0.633123	0.122304
GRMZM2G116614	K1	-0.409091	-1.20538	-1.79727
GRMZM2G117392	K1	-0.740694	-1.33151	-2.5347
GRMZM2G117436	K1	-1.28816	-2.03501	-3.05787
GRMZM2G118369	K1	-0.295769	-1.3624	-1.76694
GRMZM2G118657	K1	-0.852264	-1.39651	-1.97952
GRMZM2G118800	K1	-2.10114	-2.87177	-3.8219
GRMZM2G121706	K1	-0.117213	-1.43325	-2.06486
GRMZM2G123029	K1	-0.535095	-1.89624	-2.7408
GRMZM2G123094	K1	1.48131	0.977115	0.386134
GRMZM2G123314	K1	1.12208	0.110083	-0.633991
GRMZM2G123411	K1	-3.1711	-6.04213	1
GRMZM2G123963	K1	0.81836	-0.314415	-1.04995
GRMZM2G124207	K1	0.174691	-2.61557	-3.79774
GRMZM2G124663	K1	1.53281	-3.41163	1
GRMZM2G125460	K1	0.531227	-0.987556	-1.70724
GRMZM2G125704	K1	0.202598	-0.296084	-1.59748
GRMZM2G125934	K1	-1.66182	-2.79541	-4.22028
GRMZM2G131155	K1	1.21141	0.604771	-0.0973299
GRMZM2G133428	K1	-0.362966	-1.10529	-1.53551
GRMZM2G135387	K1	0.419873	-0.501598	-1.30328
GRMZM2G135960	K1	-0.215609	-0.807493	-1.26044
GRMZM2G140763	K1	-0.832909	-2.52636	-4.06687
GRMZM2G140782	K1	-0.532973	-1.50143	-2.03129
GRMZM2G140968	K1	0.556899	-0.00918951	-1.18028
GRMZM2G141081	K1	1.03872	0.540031	-0.0317697
GRMZM2G141219	K1	-1.53562	-2.16961	-2.86894
GRMZM2G142609	K1	1.24789	0.318346	-0.279313
GRMZM2G143397	K1	0.171945	-0.353724	-1.71667
GRMZM2G143400	K1	0.936695	0.102066	-1.05121
GRMZM2G145460	K1	-1.27041	-2.37251	-3.27317
GRMZM2G146034	K1	0.696832	0.147489	-1.11052
GRMZM2G146240	K1	1.32406	0.651543	0.274099
GRMZM2G146283	K1	-1.37108	-3.45665	-4.25435
GRMZM2G148467	K1	0.537364	-1.06939	-1.91657
GRMZM2G149038	K1	1.45323	0.921818	0.332329
GRMZM2G149317	K1	-0.389968	-0.986631	-2.57639
GRMZM2G150532	K1	-0.311744	-1.01447	-1.34722
GRMZM2G154209	K1	1.83115	1.38154	0.368821
GRMZM2G154904	K1	1.11861	0.328308	-0.345683
GRMZM2G156129	K1	0.325	-0.159333	-0.681808
GRMZM2G158039	K1	-2.20223	-3.35242	-3.87681
GRMZM2G159404	K1	-0.921829	-1.79592	-2.25528
GRMZM2G159937	K1	0.653597	0.148713	-0.505045
GRMZM2G159948	K1	1.2067	0.50785	0.11256
GRMZM2G160838	K1	0.0415057	-0.758651	-1.28327
GRMZM2G161097	K1	0.530143	-0.00935364	-0.669787
GRMZM2G162748	K1	1.22195	0.223055	-0.156588
GRMZM2G163154	K1	0.0142391	-0.518303	-1.32934
GRMZM2G164405	K1	-0.808355	-1.18032	-1.8119
GRMZM2G164486	K1	0.309162	-0.39205	-1.43569
GRMZM2G164967	K1	-0.872203	-1.59237	-1.90168
GRMZM2G167658	K1	-2.45975	-5.67268	1
GRMZM2G168016	K1	-0.319828	-2.56577	-3.89127
GRMZM2G169973	K1	0.765395	0.107416	-0.809876
GRMZM2G172174	K1	0.397691	-0.00277888	-0.646002
GRMZM2G172410	K1	1.34038	0.379784	-0.277102
GRMZM2G174708	K1	0.371249	-0.609448	-1.08213
GRMZM2G174971	K1	0.206724	-0.099139	-0.83748
GRMZM2G174975	K1	-0.632498	-1.63883	-2.1323
GRMZM2G175076	K1	0.497918	-1.85117	-3.5703
GRMZM2G177461	K1	-1.63497	-2.06103	-2.83486
GRMZM2G178215	K1	0.863276	0.498631	-0.396846
GRMZM2G179268	K1	0.852618	0.453426	-0.404094
GRMZM2G300238	K1	-2.12568	-2.96855	-3.87513
GRMZM2G300709	K1	0.892775	0.387959	-0.181169
GRMZM2G300786	K1	-0.022432	-1.41651	-2.23525
GRMZM2G301932	K1	0.408825	-0.372832	-0.794452
GRMZM2G303915	K1	0.0176779	-0.503889	-1.0423
GRMZM2G305066	K1	-0.171772	-1.01824	-1.55941
GRMZM2G309380	K1	-0.776064	-1.29236	-1.94654
GRMZM2G316371	K1	-4.04339	-4.67149	-5.05933
GRMZM2G316635	K1	2.03089	1.13613	0.724457
GRMZM2G324467	K1	0.639451	0.0804836	-0.916115
GRMZM2G324781	K1	-2.27128	-2.88247	-3.64355
GRMZM2G325038	K1	0.809295	-0.0471834	-1.174
GRMZM2G329040	K1	-0.275814	-0.889238	-1.29579
GRMZM2G333591	K1	-0.938477	-1.68357	-2.78443
GRMZM2G334740	K1	1.04223	-0.163278	-0.925246
GRMZM2G338376	K1	1.52543	-0.752039	-1.60082
GRMZM2G343769	K1	1.25978	0.660714	-0.296777
GRMZM2G346278	K1	-0.656438	-1.13919	-1.9759
GRMZM2G347766	K1	0.220351	-0.592646	-1.25952
GRMZM2G348914	K1	1.97941	0.715835	0.0471631
GRMZM2G351023	K1	0.910975	0.493646	-0.505096
GRMZM2G358693	K1	-0.018696	-0.297444	-1.05139
GRMZM2G359924	K1	-1.04907	-2.17837	-4.75013
GRMZM2G359986	K1	-0.859304	-1.34	-1.99628
GRMZM2G361100	K1	-0.43807	-0.960825	-2.10313
GRMZM2G362897	K1	-1.11101	-3.22124	-4.12003
GRMZM2G369266	K1	-0.585201	-3.97451	1
GRMZM2G369703	K1	0.207272	-0.574324	-1.00544
GRMZM2G373738	K1	-0.47147	-1.35915	-3.23466
GRMZM2G382581	K1	-0.326955	-0.825099	-1.57817
GRMZM2G389567	K1	0.949284	0.389921	-0.507081
GRMZM2G390560	K1	-3.6267	-4.07414	-4.7865
GRMZM2G395236	K1	0.577782	-0.0478842	-0.95198
GRMZM2G402538	K1	-0.67815	-2.17327	-3.29606
GRMZM2G404688	K1	0.465948	-0.393564	-1.27385
GRMZM2G407825	K1	-1.21543	-2.16334	-2.55496
GRMZM2G420436	K1	0.75728	0.343497	-0.30065
GRMZM2G420732	K1	-3.49355	-4.39247	-4.99964
GRMZM2G424727	K1	-1.70634	-2.11399	-2.90364
GRMZM2G430729	K1	-0.784978	-1.30343	-2.3128
GRMZM2G435001	K1	-1.051	-1.80588	-2.36229
GRMZM2G436703	K1	-0.682443	-1.51296	-2.07629
GRMZM2G437040	K1	0.847297	-2.91284	1
GRMZM2G438824	K1	1.58527	-0.0123957	-0.958266
GRMZM2G439598	K1	1.33756	0.121564	-0.493586
GRMZM2G443889	K1	-1.8836	-2.20976	-2.98431
GRMZM2G451179	K1	-1.30329	-2.33355	-2.88939
GRMZM2G454306	K1	-1.17342	-1.85549	-2.44629
GRMZM2G454474	K1	0.44865	-0.221474	-0.673902
GRMZM2G466856	K1	2.079	1.28575	0.984979
GRMZM2G471904	K1	0.170302	-0.183435	-1.00266
GRMZM2G472655	K1	-0.594056	-1.40896	-2.22617
GRMZM2G472690	K1	0.790073	0.432313	-0.263274
GRMZM2G474119	K1	0.483974	-0.331055	-0.721801
GRMZM2G474326	K1	1.06732	0.354441	0.0492087
GRMZM2G476655	K1	0.678477	-0.269695	-0.818379
GRMZM2G476848	K1	1.36755	0.874044	0.273074
GRMZM2G479834	K1	-1.3749	-1.93956	-2.74668
GRMZM2G481210	K1	-1.66648	-2.24799	-3.86581
GRMZM2G481567	K1	-2.51248	-3.10861	-3.47459
GRMZM2G493549	K1	0.208592	-0.506486	-0.782811
GRMZM2G588623	K1	1.76559	1.06179	-0.59462
GRMZM2G700291	K1	-2.56548	-3.83087	-4.64922
GRMZM2G702176	K1	-5.16229	-5.74692	-6.1347
GRMZM2G703231	K1	0.366419	-1.11976	-1.69608
GRMZM2G703460	K1	0.0917486	-0.710289	-1.53433
GRMZM5G801939	K1	-0.240542	-0.664976	-1.65128
GRMZM5G807560	K1	0.431254	0.00824962	-0.802687
GRMZM5G813047	K1	0.691352	-0.942626	-1.66309
GRMZM5G822573	K1	-0.195143	-0.52528	-1.36593
GRMZM5G829516	K1	-4.18017	-4.98871	-5.9909
GRMZM5G830681	K1	-0.572117	-1.53092	-2.60032
GRMZM5G832149	K1	-4.29262	-5.63442	-6.95159
GRMZM5G834208	K1	1.18111	0.39154	-0.460419
GRMZM5G837123	K1	0.0645523	-0.46087	-1.26207
GRMZM5G839349	K1	0.653363	-0.120955	-0.418207
GRMZM5G850129	K1	0.638534	-0.0436051	-0.417002
GRMZM5G857701	K1	-1.11391	-2.24873	-3.34439
GRMZM5G874697	K1	0.974029	0.302638	-0.0814181
GRMZM5G875732	K1	1.50309	1.0006	0.338527
GRMZM5G881730	K1	1.0881	0.626937	-0.262844
GRMZM5G884972	K1	0.824804	0.220546	-0.201194
GRMZM5G889760	K1	-0.964505	-1.52394	-2.13607
GRMZM5G891502	K1	-0.659164	-1.37894	-1.74584
GRMZM5G893392	K1	0.231038	-0.314863	-1.18152
GRMZM5G893397	K1	1.15209	0.108985	-0.809789
AC185588.2_FG002					K1	-0.51383	-0.932614	-1.51288
AC189795.3_FG001					K1	0.544213	-0.132984	-1.03407
AC193756.3_FG001					K1	1.74245	0.719899	-1.37231
AC195253.3_FG002					K1	1.43887	0.483784	-0.067753
AC195402.3_FG001					K1	1.05939	0.393297	-0.825697
AC197340.3_FG003					K1	0.705709	0.229707	-0.540044
AC197705.4_FG001					K1	1.85423	0.968375	-0.792924
AC202950.3_FG008					K1	-0.355172	-1.71481	-2.63545
AC203394.3_FG004					K1	0.112063	-0.912358	-2.16792
AC203571.3_FG001					K1	-0.069313	-0.562136	-1.32495
AC203966.5_FG003					K1	0.88654	0.320717	-0.657645
AC204502.4_FG006					K1	2.00635	1.00145	0.531969
AC204604.3_FG008					K1	1.0624	0.673598	-0.353063
AC205471.4_FG008					K1	1.69743	0.915684	0.0880944
AC207188.3_FG002					K1	1.35453	0.611881	-1.00537
AC207755.3_FG005					K1	1.41886	0.828862	0.0601171
AC207888.3_FG009					K1	1.21912	0.231842	-1.90943
AC208110.2_FG007					K1	-2.52241	-3.39344	-3.8079
AC208724.3_FG001					K1	0.29017	-0.320028	-0.963652
AC208895.3_FG004					K1	-0.781167	-1.58353	-2.13204
AC211325.4_FG003					K1	0.120488	-2.99593	1
AC212565.3_FG002					K1	0.637649	-0.0837196	-1.39699
AC212835.3_FG001					K1	0.818517	0.0414516	-0.872385
AC219006.2_FG007					K1	-1.21008	-1.66147	-2.22458
AC233887.1_FG006					K1	0.809799	0.288796	-0.568423
GRMZM2G000431					K1	0.140462	-0.702292	-1.30979
GRMZM2G001466					K1	0.224962	-0.311415	-0.806008
GRMZM2G001991					K1	-0.55412	-0.900123	-1.76538
GRMZM2G002034					K1	1.65682	0.681754	-0.21337
GRMZM2G002147					K1	2.03408	1.65698	0.930384
GRMZM2G003368					K1	1.60192	0.875833	0.0570115
GRMZM2G003409					K1	1.30362	-0.281321	-1.27923
GRMZM2G004519					K1	1.01391	-0.119245	-1.32556
GRMZM2G004699					K1	1.40873	0.968989	0.341781
GRMZM2G005310					K1	1.53938	1.13108	0.47849
GRMZM2G005715					K1	2.01245	1.54643	0.705386
GRMZM2G005954					K1	-0.932309	-1.44657	-2.44163
GRMZM2G006505					K1	1.28884	0.445313	-1.13437
GRMZM2G006620					K1	0.918583	-3.38753	1
GRMZM2G006721					K1	0.491969	0.0417432	-1.19516
GRMZM2G007057					K1	2.05954	1.76737	0.964343
GRMZM2G007130					K1	-0.242517	-1.60674	-2.49394
GRMZM2G007188					K1	0.48909	-0.222548	-0.677442
GRMZM2G007514					K1	1.46411	0.590273	0.125516
GRMZM2G007615					K1	-0.789496	-2.10591	-2.86113
GRMZM2G007953					K1	1.58194	1.01071	0.15792
GRMZM2G008507					K1	0.2755	-0.699319	-1.25953
GRMZM2G008773					K1	1.93417	1.6005	0.855122
GRMZM2G008834					K1	0.949499	0.1493	-0.346379
GRMZM2G009025					K1	0.349445	-0.609683	-1.50092
GRMZM2G009794					K1	-0.460218	-1.19758	-1.74525
GRMZM2G009913					K1	1.28189	0.484824	-0.417873
GRMZM2G010488					K1	0.120092	-0.625047	-1.29046
GRMZM2G011218					K1	1.07824	0.585896	0.0488102
GRMZM2G011463					K1	-0.299101	-1.82378	-2.70161
GRMZM2G012758					K1	-1.28165	-2.26873	-3.42065
GRMZM2G012970					K1	2.2243	1.77298	0.908298
GRMZM2G013271					K1	1.41387	0.78962	0.30675
GRMZM2G013448					K1	2.58985	2.01526	1.36466
GRMZM2G013456					K1	-0.898599	-1.55591	-1.93475
GRMZM2G013581					K1	-0.243749	-4.99506	1
GRMZM2G013956					K1	-0.784769	-1.60055	-3.57566
GRMZM2G014499					K1	1.6263	1.21898	0.461105
GRMZM2G015886					K1	2.05375	1.4527	0.845447
GRMZM2G016368					K1	-2.0084	-2.58477	-3.32087
GRMZM2G016477					K1	1.70493	0.886219	0.287991
GRMZM2G016551					K1	0.298411	-0.292405	-0.811451
GRMZM2G016637					K1	0.470213	-0.126056	-0.781622
GRMZM2G017081					K1	1.35898	0.875331	-0.0357405
GRMZM2G017856					K1	1.3595	0.190405	-0.376928
GRMZM2G018578					K1	-1.37239	-3.041	-5.59105
GRMZM2G018760					K1	0.35609	-0.0669748	-0.753885
GRMZM2G019335					K1	-0.973688	-1.73997	-2.25871
GRMZM2G019413					K1	-0.823845	-1.54524	-3.39974
GRMZM2G019586					K1	1.81497	1.43508	0.688211
GRMZM2G022514					K1	1.04293	-0.248555	-0.844681
GRMZM2G022606					K1	0.896786	0.0683267	-0.754436
GRMZM2G023051					K1	1.90556	1.29702	0.491212
GRMZM2G023346					K1	0.0830267	-0.949957	-2.91332
GRMZM2G023952					K1	0.259249	-1.31191	-3.49732
GRMZM2G024350					K1	-0.559699	-3.15579	-4.66094
GRMZM2G024448					K1	-2.42886	-2.95107	-3.6858
GRMZM2G025175					K1	-0.237509	-1.08503	-2.09731
GRMZM2G025448					K1	0.0246463	-0.282234	-1.06911
GRMZM2G025592					K1	1.88587	1.50189	0.804949
GRMZM2G026654					K1	-1.66523	-1.98902	-2.88052
GRMZM2G027640					K1	1.12425	0.520424	-0.271274
GRMZM2G027797					K1	-1.35227	-2.03371	-2.59744
GRMZM2G028438					K1	-0.417103	-1.37805	-2.22344
GRMZM2G028665					K1	0.390754	-0.354016	-0.637189
GRMZM2G029219					K1	-0.539318	-1.31054	-1.78655
GRMZM2G029536					K1	-1.00305	-1.3093	-2.16776
GRMZM2G031925					K1	-0.783272	-1.4053	-1.90944
GRMZM2G032145					K1	1.02073	0.0779297	-0.65051
GRMZM2G032912					K1	0.351648	-0.324507	-0.903505
GRMZM2G033175					K1	0.141453	-0.433937	-1.26573
GRMZM2G034283					K1	-0.0706858	-1.34267	-3.04956
GRMZM2G034302					K1	1.75017	0.91137	-0.0660867
GRMZM2G034623					K1	1.3437	0.852454	0.259055
GRMZM2G034647					K1	1.6001	1.06096	0.465757
GRMZM2G035278					K1	1.68673	0.530761	-0.112177
GRMZM2G036134					K1	2.25664	1.51415	0.924762
GRMZM2G036409					K1	0.73408	0.374041	-0.32406
GRMZM2G036564					K1	0.895258	0.556444	-0.119228
GRMZM2G036759					K1	0.332333	-0.131397	-0.841371
GRMZM2G037043					K1	1.05512	0.131233	-0.717166
GRMZM2G037431					K1	2.02827	0.611416	-0.159458
GRMZM2G037831					K1	-0.942291	-1.50507	-2.49196
GRMZM2G038490					K1	0.284269	-0.28332	-0.924795
GRMZM2G038570					K1	0.685885	-0.0382652	-0.35024
GRMZM2G038677					K1	0.179308	-1.91934	-3.59533
GRMZM2G038916					K1	0.182527	-0.378419	-1.45943
GRMZM2G039880					K1	-0.181286	-0.530147	-1.47548
GRMZM2G039919					K1	1.25941	0.207884	-1.35938
GRMZM2G040085					K1	0.288352	-0.198763	-0.863475
GRMZM2G040300					K1	-1.02419	-1.75551	-2.32481
GRMZM2G042198					K1	-1.17505	-1.82278	-3.07333
GRMZM2G042412					K1	1.94884	0.082057	-1.28235
GRMZM2G043035					K1	1.83664	1.40375	0.722744
GRMZM2G043117					K1	1.87538	1.02662	0.708588
GRMZM2G043857					K1	-0.835381	-1.35417	-1.85712
GRMZM2G043893					K1	-0.439389	-1.8771	-4.33254
GRMZM2G043943					K1	1.38687	0.8002	0.246544
GRMZM2G044100					K1	0.859871	0.0758092	-0.488685
GRMZM2G044788					K1	0.655068	-0.294242	-0.893966
GRMZM2G045319					K1	1.28932	0.795251	0.19454
GRMZM2G045645					K1	-0.78552	-1.69639	-2.73779
GRMZM2G045678					K1	1.64395	0.986144	0.512654
GRMZM2G045883					K1	1.44704	0.745284	-0.335467
GRMZM2G045981					K1	1.17917	0.622972	-0.0824565
GRMZM2G046743					K1	-0.257902	-1.75499	-3.303
GRMZM2G046907					K1	-0.290735	-0.658805	-1.31199
GRMZM2G047129					K1	0.732268	0.319177	-0.28962
GRMZM2G048022					K1	1.76014	1.4622	0.717436
GRMZM2G048131					K1	-0.28311	-1.95854	-3.1687
GRMZM2G048274					K1	1.91439	1.48613	0.762998
GRMZM2G049216					K1	0.120824	-0.611373	-1.28449
GRMZM2G051197					K1	-0.954735	-2.33263	-3.01693
GRMZM2G051738					K1	1.1412	0.457516	-0.544588
GRMZM2G051752					K1	1.51162	0.805334	-0.568453
GRMZM2G051855					K1	0.0787484	-4.22167	1
GRMZM2G052067					K1	1.78137	1.05417	0.777971
GRMZM2G052412					K1	1.14371	0.443875	-0.196772
GRMZM2G055037					K1	0.143413	-0.247996	-1.12026
GRMZM2G055435					K1	1.66067	1.11314	0.524582
GRMZM2G055957					K1	0.636839	-0.092415	-0.489914
GRMZM2G055968					K1	1.26273	0.792288	0.0509924
GRMZM2G056804					K1	-0.722096	-2.67276	-3.85288
GRMZM2G057486					K1	0.782355	0.294678	-0.43588
GRMZM2G057569					K1	-0.577353	-1.74343	-3.55502
GRMZM2G057891					K1	0.734788	-0.0813819	-0.59073
GRMZM2G057907					K1	2.22106	1.83952	1.01444
GRMZM2G058364					K1	-0.173257	-0.978297	-1.93316
GRMZM2G058414					K1	1.02284	0.582618	-0.207592
GRMZM2G059052					K1	-1.22044	-2.56978	-3.40311
GRMZM2G059445					K1	-0.574738	-1.24739	-2.61442
GRMZM2G059517					K1	0.0338767	-0.435382	-1.05291
GRMZM2G060837					K1	0.970965	0.322871	-0.652956
GRMZM2G061289					K1	0.406646	-0.120363	-0.613452
GRMZM2G061305					K1	1.02187	-2.57064	-4.13271
GRMZM2G061469					K1	-0.263173	-1.01112	-1.29889
GRMZM2G061833					K1	-0.0469886	-1.45128	-2.1108
GRMZM2G063342					K1	1.64778	1.0198	0.465809
GRMZM2G063426					K1	1.32198	0.953449	0.106924
GRMZM2G063647					K1	-0.341296	-0.807033	-1.58661
GRMZM2G063733					K1	1.21317	0.638269	-0.114426
GRMZM2G063909					K1	1.36163	0.783115	-0.0258962
GRMZM2G065423					K1	0.965298	0.105467	-1.0002
GRMZM2G066274					K1	1.45499	0.863211	0.0766423
GRMZM2G067298					K1	1.96636	1.41442	0.532022
GRMZM2G067402					K1	0.0910882	-0.479473	-2.02614
GRMZM2G070252					K1	-0.831871	-1.29478	-2.48581
GRMZM2G070279					K1	0.8869	0.101825	-0.986237
GRMZM2G070442					K1	0.321916	-0.786834	-1.41418
GRMZM2G071101					K1	-1.59811	-2.23391	-3.13335
GRMZM2G071272					K1	0.998487	0.309267	-0.15379
GRMZM2G071307					K1	-0.898329	-2.59469	-3.17045
GRMZM2G071339					K1	1.32885	0.428059	-0.688325
GRMZM2G072553					K1	0.963627	0.425926	-0.103045
GRMZM2G072582					K1	-2.69559	-3.39771	-4.00182
GRMZM2G072868					K1	0.397166	-0.262699	-2.0633
GRMZM2G073884					K1	0.455184	0.0367258	-0.710582
GRMZM2G073928					K1	1.58064	0.646744	0.255326
GRMZM2G074236					K1	-0.753763	-2.41076	-3.1529
GRMZM2G074987					K1	-0.136647	-1.10658	-1.6942
GRMZM2G075906					K1	0.452717	-0.817365	-1.81345
GRMZM2G075988					K1	1.16354	0.498467	-0.0292455
GRMZM2G076049					K1	1.72279	0.89025	-0.593667
GRMZM2G076345					K1	1.08878	-1.10623	-2.7844
GRMZM2G076602					K1	0.299391	-0.369328	-1.88895
GRMZM2G077219					K1	-1.18855	-1.72099	-2.75817
GRMZM2G078210					K1	-1.39723	-2.0273	-3.5965
GRMZM2G079080					K1	0.981795	0.124148	-0.206097
GRMZM2G080387					K1	0.0706504	-0.643851	-1.26571
GRMZM2G080696					K1	0.211231	-0.470023	-0.888324
GRMZM2G081441					K1	0.61852	-1.45924	-2.60914
GRMZM2G082686					K1	1.16361	0.276526	-0.0598312
GRMZM2G082696					K1	-0.269463	-1.16476	-1.80418
GRMZM2G083402					K1	-1.1044	-2.04707	-2.4867
GRMZM2G083599					K1	-0.672411	-2.25107	-3.67243
GRMZM2G083759					K1	0.227207	-0.610888	-0.976861
GRMZM2G084859					K1	1.34203	0.916944	0.182813
GRMZM2G085550					K1	-0.0732283	-0.985526	-2.32902
GRMZM2G085845					K1	0.132744	-1.80318	-3.00332
GRMZM2G087059					K1	1.10292	0.82177	0.0918765
GRMZM2G087662					K1	-0.7237	-1.04944	-1.8275
GRMZM2G089266					K1	1.62955	1.23389	0.373178
GRMZM2G089553					K1	1.16069	0.423381	0.00927796
GRMZM2G089819					K1	1.75801	1.05633	0.353823
GRMZM2G090051					K1	1.18326	0.456784	0.0855836
GRMZM2G090563					K1	-1.23009	-1.86359	-2.9613
GRMZM2G090739					K1	0.920587	0.22167	-0.674066
GRMZM2G091435					K1	-0.804091	-1.29698	-1.8151
GRMZM2G091543					K1	0.906042	0.208223	-1.08785
GRMZM2G091980					K1	0.213141	-0.310459	-1.15972
GRMZM2G092167					K1	0.621426	0.1991	-0.698648
GRMZM2G092621					K1	0.760052	-0.424823	-1.69667
GRMZM2G093090					K1	0.763857	-0.0867035	-1.47803
GRMZM2G093305					K1	1.00324	-0.00869444	-0.94061
GRMZM2G095302					K1	1.30696	0.585856	0.265513
GRMZM2G097410					K1	1.8138	0.997054	0.524022
GRMZM2G097456					K1	-0.724084	-1.10169	-2.07395
GRMZM2G097641					K1	-1.5082	-2.39589	-3.70427
GRMZM2G097706					K1	0.0501198	-1.51048	-2.57597
GRMZM2G098442					K1	0.245935	-0.279991	-1.63054
GRMZM2G099981					K1	1.58559	1.08476	0.11986
GRMZM2G100473					K1	0.785613	0.0925583	-0.410969
GRMZM2G100478					K1	2.2076	1.87804	1.15794
GRMZM2G100727					K1	-0.161783	-0.677722	-1.57248
GRMZM2G101350					K1	-1.51607	-2.51523	-3.1333
GRMZM2G101409					K1	1.01726	0.366276	-1.35887
GRMZM2G101576					K1	0.22711	-0.236149	-1.36324
GRMZM2G102160					K1	0.660202	-0.229289	-0.760558
GRMZM2G102714					K1	0.765173	0.119527	-0.401259
GRMZM2G103055					K1	1.35835	0.301903	-0.498398
GRMZM2G104109					K1	1.15724	0.563162	-0.145347
GRMZM2G104226					K1	-0.26366	-0.806394	-1.4976
GRMZM2G104342					K1	0.967535	0.412624	-0.170373
GRMZM2G104347					K1	1.44493	0.69569	0.203466
GRMZM2G104639					K1	1.57662	0.993159	0.570935
GRMZM2G105469					K1	-0.0891947	-0.781801	-1.19433
GRMZM2G105587					K1	2.11479	1.41838	0.826605
GRMZM2G107199					K1	0.874192	-0.0891335	-1.05853
GRMZM2G107645					K1	0.491966	-0.0241095	-0.870277
GRMZM2G108032					K1	2.56527	1.98765	1.54073
GRMZM2G108255					K1	-0.270141	-0.660584	-1.39175
GRMZM2G108884					K1	1.00879	0.173129	-0.290036
GRMZM2G109071					K1	-2.16133	-2.96927	-3.89696
GRMZM2G109480					K1	2.08887	1.6171	0.962143
GRMZM2G110107					K1	-0.0518985	-0.430551	-1.1909
GRMZM2G110369					K1	0.999357	0.366884	-0.230194
GRMZM2G110504					K1	1.34885	1.00729	0.27497
GRMZM2G110816					K1	-0.815034	-2.77758	-4.33369
GRMZM2G111436					K1	1.80187	1.21981	0.326011
GRMZM2G111462					K1	0.419599	-0.988615	-2.51124
GRMZM2G111711					K1	0.286422	-1.34347	-1.98907
GRMZM2G112244					K1	-0.401524	-1.15744	-1.76131
GRMZM2G112247					K1	2.09502	1.64867	0.790274
GRMZM2G113196					K1	1.59075	1.21373	0.373044
GRMZM2G113345					K1	-0.195248	-1.45642	-3.29578
GRMZM2G113579					K1	-1.95875	-2.86396	-3.14116
GRMZM2G113618					K1	1.23226	0.740402	0.120115
GRMZM2G114008					K1	0.503205	0.0301789	-0.932643
GRMZM2G115131					K1	0.546805	0.0405722	-0.50248
GRMZM2G116087					K1	-0.0552153	-0.653859	-1.49312
GRMZM2G116491					K1	-0.391025	-2.16158	-4.57735
GRMZM2G116685					K1	0.625925	-0.0434782	-0.596065
GRMZM2G117361					K1	-1.12331	-4.30011	1
GRMZM2G117497					K1	2.47659	1.43737	-0.0121058
GRMZM2G117754					K1	0.0142712	-0.465893	-1.29886
GRMZM2G117993					K1	0.583866	-0.0055157	-0.856108
GRMZM2G118610					K1	-1.47955	-3.77372	-5.01481
GRMZM2G119689					K1	-1.25101	-2.41011	-3.61258
GRMZM2G120621					K1	0.615643	-0.25157	-1.4708
GRMZM2G120814					K1	-0.0790203	-0.429278	-1.2402
GRMZM2G120964					K1	-0.518007	-1.58163	-2.65713
GRMZM2G121137					K1	-0.0786659	-1.98624	-4.79394
GRMZM2G121957					K1	-1.29094	-2.18958	-2.89783
GRMZM2G123667					K1	1.36338	0.772364	0.235336
GRMZM2G123714					K1	2.05399	1.65422	1.00293
GRMZM2G123818					K1	0.24955	-0.265727	-0.851763
GRMZM2G124179					K1	1.5617	0.91795	-0.294941
GRMZM2G124567					K1	1.72463	1.0783	0.14991
GRMZM2G125081					K1	0.463201	-0.263217	-1.78123
GRMZM2G127656					K1	1.24166	0.605706	-0.283241
GRMZM2G127680					K1	1.27978	0.215978	-1.1534
GRMZM2G128248					K1	-1.83885	-2.54253	-3.08883
GRMZM2G128322					K1	0.865517	0.170365	-0.606246
GRMZM2G128929					K1	1.78097	1.15224	0.645506
GRMZM2G129018					K1	0.892828	-0.767585	-1.43781
GRMZM2G129973					K1	0.918019	0.0507983	-0.283576
GRMZM2G130877					K1	0.527762	-1.46428	-2.89376
GRMZM2G131525					K1	1.3765	0.937822	0.0523103
GRMZM2G131554					K1	1.59286	1.23519	0.500145
GRMZM2G131982					K1	-0.480512	-0.97276	-1.47807
GRMZM2G132116					K1	0.996714	0.519729	-0.402834
GRMZM2G132371					K1	1.35707	0.823213	0.22124
GRMZM2G133806					K1	0.37136	-0.977082	-2.24739
GRMZM2G133844					K1	0.302507	-0.116189	-0.90066
GRMZM2G134552					K1	0.756804	0.36161	-0.466679
GRMZM2G134888					K1	1.5503	0.901976	0.353692
GRMZM2G135165					K1	1.16729	0.264357	-0.755792
GRMZM2G135291					K1	0.328018	-0.309232	-0.819334
GRMZM2G135444					K1	-1.81854	-2.56588	-3.16628
GRMZM2G135897					K1	0.258156	-0.485849	-1.53626
GRMZM2G136831					K1	0.985496	0.370435	-0.261229
GRMZM2G136884					K1	0.10945	-0.39931	-0.959866
GRMZM2G138585					K1	0.546973	-0.215413	-0.650313
GRMZM2G140298					K1	-1.02308	-1.73759	-3.15185
GRMZM2G141009					K1	-1.25977	-2.49747	-3.73106
GRMZM2G141208					K1	1.15587	0.691557	-0.0040321
GRMZM2G141383					K1	0.21194	-0.092321	-0.87546
GRMZM2G141911					K1	0.041828	-2.52145	-3.70208
GRMZM2G142721					K1	0.8227	0.187323	-0.253762
GRMZM2G142779					K1	0.624968	0.0659908	-0.403878
GRMZM2G142999					K1	-0.140111	-0.511387	-1.1525
GRMZM2G143469					K1	0.39752	-0.526471	-1.00443
GRMZM2G145374					K1	1.20738	0.494779	0.112287
GRMZM2G145563					K1	-3.91228	-4.65686	-4.84409
GRMZM2G145950					K1	0.989178	-0.0879561	-1.03733
GRMZM2G145989					K1	1.26296	0.879888	0.221339
GRMZM2G146143					K1	0.901655	0.520823	-0.370918
GRMZM2G146206					K1	2.04469	1.23102	0.578964
GRMZM2G146614					K1	0.705484	-0.0422519	-0.50429
GRMZM2G147210					K1	-4.09542	-5.19565	-6.75367
GRMZM2G147221					K1	1.16065	-0.326196	-1.11418
GRMZM2G147721					K1	1.67844	1.33121	0.614857
GRMZM2G147775					K1	-0.447594	-0.927045	-1.61085
GRMZM2G147955					K1	0.0423054	-0.467022	-1.21049
GRMZM2G148133					K1	0.332693	-0.138707	-1.33731
GRMZM2G149022					K1	1.37322	0.834794	-0.0347943
GRMZM2G149073					K1	0.396792	-0.111985	-0.852088
GRMZM2G149905					K1	0.794532	0.319926	-0.560198
GRMZM2G150091					K1	-0.210252	-1.59121	-2.54149
GRMZM2G150408					K1	2.00203	1.48645	0.804705
GRMZM2G150729					K1	-0.294839	-1.40784	-1.95985
GRMZM2G151295					K1	0.773714	0.162292	-0.241581
GRMZM2G152028					K1	0.395783	-0.0976373	-0.691254
GRMZM2G152041					K1	-1.01871	-1.54125	-2.71721
GRMZM2G152447					K1	0.820633	-1.39224	-2.86209
GRMZM2G152451					K1	0.0177542	-0.8438	-2.93499
GRMZM2G152781					K1	0.533075	0.161218	-0.828343
GRMZM2G153127					K1	1.15193	0.131636	-0.786774
GRMZM2G154558					K1	-0.626243	-2.119	-5.30451
GRMZM2G155221					K1	0.731441	-0.0354075	-0.488314
GRMZM2G155274					K1	-1.55997	-2.49736	-3.02734
GRMZM2G155340					K1	1.05377	0.264558	-0.432466
GRMZM2G155806					K1	-0.536519	-1.41283	-1.8489
GRMZM2G155816					K1	0.705758	0.215898	-0.41664
GRMZM2G157252					K1	1.73241	1.27322	0.570838
GRMZM2G157456					K1	0.5837	-0.476483	-1.39829
GRMZM2G157806					K1	2.89957	2.37473	1.87714
GRMZM2G157869					K1	-0.535223	-1.35766	-2.45283
GRMZM2G158586					K1	-3.35153	-3.9495	-4.98006
GRMZM2G159456					K1	0.235788	-0.72689	-3.3758
GRMZM2G159953					K1	1.41902	0.884183	-0.00532967
GRMZM2G160614					K1	-1.07231	-1.64462	-2.72137
GRMZM2G160747					K1	0.335789	-0.480444	-0.774706
GRMZM2G160917					K1	0.478947	-0.0331778	-0.69502
GRMZM2G161382					K1	1.48142	0.954312	0.406311
GRMZM2G162158					K1	0.534188	0.135333	-0.949956
GRMZM2G162451					K1	-0.17712	-0.933793	-1.26484
GRMZM2G162486					K1	-0.0173877	-0.805754	-1.6987
GRMZM2G162737					K1	0.704883	-0.143149	-0.485649
GRMZM2G163120					K1	-1.59891	-2.62482	-3.29542
GRMZM2G164428					K1	0.435491	0.0281063	-0.926193
GRMZM2G165198					K1	-0.192712	-0.546143	-1.23647
GRMZM2G165991					K1	-0.328168	-0.97942	-1.93452
GRMZM2G166141					K1	0.893011	0.13489	-0.577325
GRMZM2G166413					K1	0.775239	-0.631617	-1.53144
GRMZM2G167338					K1	-1.44454	-2.07986	-3.07314
GRMZM2G167387					K1	0.111901	-0.443334	-1.39453
GRMZM2G167863					K1	-2.25642	-4.26882	1
GRMZM2G168510					K1	0.65786	0.0608402	-0.387988
GRMZM2G169382					K1	2.24511	1.4629	0.847007
GRMZM2G169562					K1	-0.600236	-1.62565	-2.06814
GRMZM2G170047					K1	1.09872	0.321856	-0.232145
GRMZM2G170689					K1	-0.0873562	-4.21437	1
GRMZM2G170958					K1	0.789285	-1.25124	-2.8799
GRMZM2G171210					K1	0.321493	-0.201314	-1.1671
GRMZM2G171702					K1	1.73866	1.19785	0.741789
GRMZM2G171822					K1	-0.271023	-1.21605	-2.12183
GRMZM2G172043					K1	2.16439	1.66764	1.14047
GRMZM2G174128					K1	-2.06881	-2.6206	-3.414
GRMZM2G174458					K1	-0.442369	-1.15446	-1.92239
GRMZM2G174558					K1	-0.246308	-0.69609	-1.63303
GRMZM2G174680					K1	-0.602011	-1.44975	-3.5455
GRMZM2G174834					K1	2.3713	1.93835	1.23096
GRMZM2G175875					K1	-0.0102717	-0.943637	-1.35906
GRMZM2G176141					K1	1.4735	0.985886	0.435899
GRMZM2G176270					K1	0.387303	-0.686679	-1.55746
GRMZM2G177110					K1	0.888262	-0.967912	-2.47957
GRMZM2G177596					K1	1.68174	1.30242	0.651938
GRMZM2G177915					K1	0.230446	-2.19919	-3.63564
GRMZM2G178686					K1	1.65352	1.12606	0.604899
GRMZM2G179092					K1	-1.72144	-2.67442	-4.15932
GRMZM2G179810					K1	2.63798	2.09724	1.30153
GRMZM2G179827					K1	1.18133	0.380616	0.0822154
GRMZM2G180330					K1	-5.28688	-6.17805	1
GRMZM2G180490					K1	0.0527951	-0.541712	-1.18555
GRMZM2G180659					K1	0.199602	-0.432269	-0.944769
GRMZM2G180870					K1	2.38285	1.93111	0.954655
GRMZM2G301355					K1	-0.288888	-1.28245	-2.04102
GRMZM2G301512					K1	-0.897594	-1.28866	-1.86977
GRMZM2G301647					K1	-0.389042	-2.1121	-4.08487
GRMZM2G301885					K1	-0.520887	-3.64382	1
GRMZM2G303044					K1	2.51877	1.90498	1.46697
GRMZM2G304108					K1	-0.550785	-1.38217	-2.36549
GRMZM2G305280					K1	2.19212	1.90979	1.1826
GRMZM2G305834					K1	1.00663	0.391105	-0.0605437
GRMZM2G308034					K1	1.34053	0.425517	-0.0538321
GRMZM2G309363					K1	0.237262	-0.958709	-3.60307
GRMZM2G315506					K1	-0.906804	-1.78282	-2.43274
GRMZM2G315594					K1	-0.954085	-1.77733	-2.10411
GRMZM2G315601					K1	-0.24396	-0.841416	-1.73117
GRMZM2G315767					K1	-3.72487	-4.06734	-5.06665
GRMZM2G317731					K1	0.861824	0.264048	-0.672968
GRMZM2G319435					K1	0.317131	-0.309181	-0.691326
GRMZM2G319798					K1	2.48242	1.93442	1.29988
GRMZM2G319947					K1	0.606521	0.174261	-0.522932
GRMZM2G320960					K1	0.746616	-0.147721	-0.990424
GRMZM2G323013					K1	0.170868	-0.473539	-1.76836
GRMZM2G323936					K1	0.959797	0.461662	-0.22487
GRMZM2G330384					K1	1.49449	0.729065	-0.110565
GRMZM2G331766					K1	1.02134	0.368045	-0.156298
GRMZM2G333454					K1	-0.230781	-0.851303	-1.23971
GRMZM2G334741					K1	0.993892	-0.434604	-0.989649
GRMZM2G335111					K1	1.80686	1.33409	0.410002
GRMZM2G338928					K1	0.323634	-0.574968	-2.63242
GRMZM2G339344					K1	-1.49479	-1.99048	-2.53819
GRMZM2G340286					K1	0.690124	-0.253175	-0.91997
GRMZM2G342821					K1	-1.0352	-2.4955	-3.39507
GRMZM2G343139					K1	-1.08281	-5.76044	-7.84828
GRMZM2G343856					K1	-0.910802	-1.89179	-2.97628
GRMZM2G344416					K1	-2.38019	-3.10588	-4.16383
GRMZM2G344857					K1	-0.00985479	-2.48948	-5.64975
GRMZM2G345717					K1	0.19156	-0.274249	-0.898914
GRMZM2G346837					K1	-0.279344	-0.682778	-1.39839
GRMZM2G354253					K1	1.06171	0.454461	-0.130959
GRMZM2G358791					K1	1.56753	0.550968	0.0618677
GRMZM2G358830					K1	-1.5316	-2.84846	-4.04678
GRMZM2G360023					K1	1.18893	0.453083	-1.25752
GRMZM2G360389					K1	-0.496041	-2.77394	-3.58822
GRMZM2G361388					K1	1.63276	1.08266	0.501089
GRMZM2G361442					K1	-0.890827	-1.79552	-2.14929
GRMZM2G365188					K1	0.0181727	-1.64524	-2.3196
GRMZM2G366607					K1	0.650165	-0.0681804	-0.42925
GRMZM2G366873					K1	-0.152423	-0.735995	-1.78949
GRMZM2G370087					K1	-0.751272	-2.17523	-2.92478
GRMZM2G372495					K1	0.73104	0.0866296	-0.485954
GRMZM2G373420					K1	0.0078615	-0.861432	-1.65685
GRMZM2G377694					K1	1.29776	0.468525	0.0496811
GRMZM2G378215					K1	0.117029	-0.780788	-3.20964
GRMZM2G379686					K1	-1.33097	-1.81157	-2.37291
GRMZM2G380414					K1	1.46539	0.801433	0.0749754
GRMZM2G380518					K1	-0.0605408	-1.39329	-2.33271
GRMZM2G380650					K1	-0.675338	-1.55272	-2.6097
GRMZM2G384463					K1	-1.64176	-6.65539	1
GRMZM2G385543					K1	1.47742	1.16337	0.442133
GRMZM2G390436					K1	0.457618	-0.438035	-0.86773
GRMZM2G393529					K1	1.19036	0.525092	-0.0614043
GRMZM2G395950					K1	0.0500475	-0.603655	-1.3973
GRMZM2G395983					K1	1.44526	0.742014	-0.233109
GRMZM2G398807					K1	0.400154	-0.617085	-1.1903
GRMZM2G401026					K1	-0.00195718	-0.410658	-1.36033
GRMZM2G404081					K1	0.475955	-1.84796	-3.98457
GRMZM2G406170					K1	2.08955	1.41264	0.493145
GRMZM2G409881					K1	-1.004	-1.68886	-2.20297
GRMZM2G410991					K1	-0.039325	-0.618151	-1.49374
GRMZM2G412630					K1	1.66871	0.616215	0.154945
GRMZM2G413711					K1	0.58347	-0.821921	-2.70974
GRMZM2G414621					K1	-0.987326	-1.73872	-2.68287
GRMZM2G416322					K1	-2.08149	-3.03932	-5.36468
GRMZM2G417945					K1	1.06699	0.0227676	-1.38769
GRMZM2G418289					K1	-0.422854	-1.21228	-1.87747
GRMZM2G418654					K1	-0.960258	-1.71541	-2.46909
GRMZM2G419473					K1	0.767776	-0.398359	-1.7506
GRMZM2G420108					K1	1.23715	0.641724	-0.0163524
GRMZM2G422295					K1	0.408025	-0.297631	-0.793943
GRMZM2G422720					K1	-3.62753	-4.21853	-4.6679
GRMZM2G423129					K1	1.62326	1.27937	0.625495
GRMZM2G423229					K1	0.63897	0.192819	-0.987151
GRMZM2G423567					K1	-0.620263	-1.36833	-2.99945
GRMZM2G423930					K1	-0.21241	-0.680733	-1.85241
GRMZM2G423959					K1	1.9243	1.38245	0.797831
GRMZM2G426046					K1	0.914068	-0.427366	-2.82337
GRMZM2G426156					K1	0.599694	0.305914	-0.446132
GRMZM2G429254					K1	0.802839	0.0122121	-0.544489
GRMZM2G429617					K1	0.666761	-0.261915	-0.923341
GRMZM2G430392					K1	0.785409	0.20171	-0.733866
GRMZM2G430606					K1	0.236489	-0.165474	-1.17095
GRMZM2G430871					K1	-0.0944826	-1.11196	-2.5075
GRMZM2G431006					K1	-0.373922	-1.28901	-1.8029
GRMZM2G432926					K1	0.763741	0.415887	-0.240212
GRMZM2G434155					K1	0.0279932	-0.530864	-0.979368
GRMZM2G435475					K1	0.653398	-0.189007	-1.49258
GRMZM2G436981					K1	1.14822	0.621003	-0.194343
GRMZM2G438400					K1	0.120903	-0.427526	-1.20207
GRMZM2G440866					K1	0.911014	-0.916795	-1.91682
GRMZM2G440902					K1	1.04188	0.683979	0.00272896
GRMZM2G441748					K1	0.115509	-0.284014	-1.029
GRMZM2G443495					K1	0.915062	0.36563	-0.250671
GRMZM2G444540					K1	-1.90236	-2.93244	-3.659
GRMZM2G450459					K1	0.00688667	-0.523838	-1.89066
GRMZM2G456217					K1	1.10327	0.250935	-0.594321
GRMZM2G456644					K1	1.90922	1.42289	0.860684
GRMZM2G461278					K1	1.05922	0.418816	-0.176917
GRMZM2G462118					K1	-0.102718	-0.52529	-1.44796
GRMZM2G463577					K1	-0.955243	-1.81357	-3.28658
GRMZM2G464011					K1	2.5692	2.1529	1.50267
GRMZM2G464680					K1	1.06403	0.360891	-0.245256
GRMZM2G465595					K1	0.751637	-0.101375	-0.433922
GRMZM2G466394					K1	1.29533	0.842365	0.201878
GRMZM2G466532					K1	-0.64535	-1.58808	-2.07462
GRMZM2G468688					K1	1.29502	0.958941	0.0622839
GRMZM2G469371					K1	0.357098	-0.119654	-0.76142
GRMZM2G470648					K1	-0.553463	-1.23301	-2.13888
GRMZM2G471304					K1	-0.318642	-1.58703	-2.47181
GRMZM2G472449					K1	-0.242139	-0.818836	-1.48236
GRMZM2G472852					K1	0.45924	-0.210603	-0.579081
GRMZM2G473147					K1	1.10573	0.528829	-0.901618
GRMZM2G475059					K1	-0.956194	-1.80747	-2.22274
GRMZM2G475647					K1	0.333024	-0.884967	-1.41419
GRMZM2G476752					K1	0.412644	-0.761221	-1.38375
GRMZM2G478920					K1	-1.39321	-4.23936	1
GRMZM2G485559					K1	0.0537617	-0.363677	-1.44621
GRMZM2G487197					K1	1.04665	0.330218	-0.464058
GRMZM2G488001					K1	0.291049	-0.423194	-1.4669
GRMZM2G493155					K1	-0.499058	-1.63002	-4.28457
GRMZM2G571844					K1	0.354933	-0.24657	-0.693376
GRMZM2G581728					K1	-1.829	-3.2853	-4.26998
GRMZM2G700252					K1	0.612518	0.0537294	-0.958779
GRMZM2G703580					K1	-0.591089	-1.38921	-2.50643
GRMZM5G801875					K1	1.67001	0.874399	0.176636
GRMZM5G807064					K1	0.763471	-0.209583	-1.11791
GRMZM5G811285					K1	1.02768	0.632111	-0.155062
GRMZM5G811731					K1	0.294929	-0.255841	-1.11795
GRMZM5G812088					K1	0.485253	-0.580053	-1.10366
GRMZM5G815323					K1	1.24344	0.756439	-0.119155
GRMZM5G816386					K1	1.78331	1.43294	0.672643
GRMZM5G817395					K1	1.7054	1.30965	0.493714
GRMZM5G818347					K1	1.71465	0.961893	-0.358838
GRMZM5G819523					K1	1.69818	1.12357	0.46956
GRMZM5G820912					K1	1.54156	1.10174	0.371294
GRMZM5G826416					K1	0.0703682	-0.634956	-1.09628
GRMZM5G826801					K1	0.0796952	-0.615376	-1.55813
GRMZM5G828284					K1	0.634469	-0.0130827	-0.427107
GRMZM5G829396					K1	0.488108	-0.923923	-3.52857
GRMZM5G833945					K1	1.1383	-0.691848	-1.57438
GRMZM5G834596					K1	-3.35433	-3.67466	-4.45841
GRMZM5G839416					K1	0.248081	-0.26446	-1.11161
GRMZM5G842645					K1	-0.0613658	-0.608383	-1.58661
GRMZM5G843972					K1	-0.238011	-1.24205	-3.09375
GRMZM5G845094					K1	0.921449	-0.606532	-1.52434
GRMZM5G846550					K1	1.17895	0.757993	-0.259159
GRMZM5G848747					K1	-0.150738	-1.32791	-3.20168
GRMZM5G849149					K1	1.10863	0.646688	0.0354465
GRMZM5G855347					K1	0.618308	0.0933024	-0.398957
GRMZM5G856929					K1	1.46578	0.719681	0.427176
GRMZM5G860469					K1	0.445781	0.0710606	-0.57463
GRMZM5G860632					K1	0.878325	0.417801	-0.364307
GRMZM5G865508					K1	-0.813014	-2.24083	-3.47066
GRMZM5G869196					K1	0.000307247	-1.34599	-3.09071
GRMZM5G871096					K1	0.396561	-0.664932	-2.59858
GRMZM5G871592					K1	0.968022	0.267206	-0.23658
GRMZM5G872149					K1	0.73422	0.166197	-0.322384
GRMZM5G876811					K1	0.61439	-0.272965	-1.34256
GRMZM5G882527					K1	1.42571	0.774623	-0.205075
GRMZM5G883126					K1	-0.00702412	-0.957057	-1.76463
GRMZM5G883250					K1	-0.875981	-1.31897	-2.27313
GRMZM5G883632					K1	2.09368	1.69856	1.09411
GRMZM5G887077					K1	0.646625	0.232533	-0.5692
GRMZM5G888196					K1	1.70333	0.903781	0.335723
GRMZM5G889240					K1	2.2976	1.65419	1.19681
GRMZM5G889644					K1	1.53034	1.08078	0.222544
GRMZM5G892495					K1	0.790154	0.150233	-0.23296
GRMZM5G892675					K1	-0.0712356	-0.731755	-1.59791
GRMZM5G893864					K1	1.13706	0.542997	0.0776359
GRMZM5G895150					K1	-1.26566	-1.78782	-2.28004
GRMZM5G897740					K1	1.89087	0.97717	0.418652
AC199705.3_FG008	K2	-3.68638	-1.68788	-0.141555	K2	-2.49419	-1.69419	0.000674609
AC206319.2_FG004	K2	-2.00759	-0.563475	1.22255	K2	-1.74461	0.347508	1.19118
AC233953.1_FG003	K2	-4.74872	-4.04868	-2.44825	K2	-2.31247	-1.68599	-1.23667
GRMZM2G001577	K2	-0.0569883	0.627429	1.07306	K2	-0.286249	0.105246	0.804927
GRMZM2G004006	K2	-3.19268	-2.25076	-0.718442	K2	-2.43289	-1.71529	-0.36055
GRMZM2G016362	K2	-3.1185	-1.45935	-0.890481	K2	-2.2068	-0.956712	-0.32531
GRMZM2G021865	K2	1	-4.24608	-2.24874	K2	-4.51801	-2.606	-1.50428
GRMZM2G024331	K2	-2.2584	-1.23398	-0.253033	K2	-1.74088	-0.550257	-0.0605609
GRMZM2G060742	K2	-5.45937	-4.3409	-2.60262	K2	-5.52595	-4.064	-3.2951
GRMZM2G063824	K2	-4.3486	-1.8546	-0.459378	K2	-0.449781	0.203363	0.595985
GRMZM2G083574	K2	1	-4.53375	-2.21181	K2	1	-3.47629	-0.926276
GRMZM2G087769	K2	-1.97684	-0.755081	-0.0407853	K2	-1.37131	-0.322722	0.100098
GRMZM2G101142	K2	-4.72325	-1.78416	0.376614	K2	-3.83599	-0.691575	1.09449
GRMZM2G102711	K2	-2.56923	-1.69321	-0.484259	K2	-3.56419	-2.8398	-0.691258
GRMZM2G119186	K2	0.309544	1.00799	1.36694	K2	0.239957	0.953691	1.448
GRMZM2G119252	K2	-3.70792	-2.48967	-0.424982	K2	-2.87073	-0.591716	0.677533
GRMZM2G129092	K2	-1.63071	0.463531	1.60286	K2	-4.21235	-2.66429	0.759701
GRMZM2G140822	K2	-2.87123	-2.37755	-1.65476	K2	-3.43915	-1.66723	-0.965077
GRMZM2G143512	K2	-3.34117	-2.29871	-1.83441	K2	-2.7048	-2.00941	-1.62464
GRMZM2G150179	K2	-4.28688	-3.00326	-1.34418	K2	-2.03317	-0.758836	0.377363
GRMZM2G161641	K2	-2.71328	-1.48084	-0.98324	K2	-1.50614	-0.598595	-0.16608
GRMZM2G165961	K2	-2.37068	-1.45581	-0.791145	K2	-2.32854	-0.98681	-0.4327
GRMZM2G167126	K2	-2.71275	-1.28419	0.273497	K2	-1.85182	-0.204425	0.864704
GRMZM2G171942	K2	-0.504208	0.0853881	0.665708	K2	-0.515723	0.603175	1.02927
GRMZM2G177878	K2	-2.39487	-1.57909	-0.601462	K2	-1.80351	-0.967615	-0.439859
GRMZM2G179679	K2	-2.20401	-0.425879	0.651084	K2	-1.83906	0.0566548	0.828511
GRMZM2G312877	K2	0.145408	1.23888	1.70492	K2	0.519982	1.16786	1.66514
GRMZM2G325513	K2	-1.0601	-0.511013	-0.00270946	K2	-0.51739	0.275852	0.77433
GRMZM2G331701	K2	-4.53988	-2.57341	0.920887	K2	-4.79702	-0.258057	2.0274
GRMZM2G362303	K2	-2.25723	-1.30995	-0.2068	K2	-1.96823	-0.613981	0.177675
GRMZM2G377641	K2	-4.67364	-3.92624	-1.78119	K2	-4.40441	-2.53349	-0.708661
GRMZM2G389097	K2	-5.10971	-4.4137	-3.66905	K2	-3.55284	-2.95629	-2.30514
GRMZM2G401848	K2	-0.473824	0.269178	1.08947	K2	-0.714075	0.592767	1.14448
GRMZM2G409997	K2	-4.62732	-2.31667	-1.0295	K2	-1.53941	-0.488238	0.118727
GRMZM2G437100	K2	0.436937	1.70754	2.84413	K2	0.0457234	2.14063	3.08945
GRMZM2G449763	K2	-3.05339	-2.55341	-1.87746	K2	-2.83766	-1.8654	-1.32069
GRMZM2G475948	K2	-1.61527	-0.411118	0.404951	K2	-1.21538	0.19813	1.42175
GRMZM2G483889	K2	-2.81783	-1.63691	-0.870644	K2	-2.18111	-1.14015	-0.487168
GRMZM2G488346	K2	-0.676993	-0.109114	0.413887	K2	-0.587678	-0.11078	0.836743
GRMZM2G564586	K2	-1.55374	-1.1923	-0.506388	K2	-0.797805	0.135314	0.574509
GRMZM2G577723	K2	-3.16037	-0.842811	0.0959514	K2	-1.72311	-0.173321	0.742248
GRMZM5G833699	K2	-3.8685	0.168332	1.9268	K2	-3.2596	0.0873395	2.05477
GRMZM5G863003	K2	-2.10719	-1.03651	-0.628426	K2	-3.4262	-2.68228	-1.85711
GRMZM5G871631	K2	-4.17655	-1.96348	-0.418851	K2	-2.73083	-0.649684	0.682879
AC183315.4_FG006	K2	-0.340792	0.57645	0.912148
AC187209.5_FG003	K2	-0.902908	-0.0363895	0.357483
AC190832.2_FG006	K2	1	-1.98709	0.969486
AC191070.3_FG006	K2	-5.82835	-3.3547	-1.46902
AC194158.3_FG005	K2	-1.50107	-0.845445	0.174261
AC194405.3_FG021	K2	-4.31781	-2.53883	-1.39615
AC195685.3_FG001	K2	1	-6.46598	-2.98589
AC196202.3_FG007	K2	-1.49452	0.0036269	0.868505
AC199198.3_FG002	K2	0.55627	0.917578	1.62552
AC199526.5_FG001	K2	-0.62077	0.0438481	0.740169
AC199571.3_FG003	K2	-2.34845	-1.00372	-0.508374
AC199703.3_FG003	K2	-0.459972	0.609851	1.0671
AC199911.5_FG001	K2	-1.27764	0.979682	1.89027
AC203401.3_FG003	K2	-2.56405	-1.32151	-0.688734
AC204662.3_FG005	K2	-0.899598	0.666759	1.47191
AC206165.3_FG019	K2	-2.52096	-1.04918	-0.296538
AC206999.1_FG002	K2	-1.67594	0.0218971	0.968572
AC209845.4_FG010	K2	-0.963397	0.0403731	0.659036
AC210193.4_FG002	K2	0.921575	1.81472	2.21351
AC210741.4_FG008	K2	-3.32918	-2.00063	-1.05606
AC233882.1_FG005	K2	-1.97739	-1.27251	-0.353095
GRMZM2G000209	K2	-3.5102	-2.05123	-1.4492
GRMZM2G003186	K2	-4.35599	-3.16224	-2.56705
GRMZM2G003526	K2	-2.12914	-1.22809	0.0799717
GRMZM2G004909	K2	-0.892469	0.364721	0.866168
GRMZM2G006562	K2	-1.3066	-0.100551	1.61212
GRMZM2G009400	K2	-2.07848	-1.09772	-0.144401
GRMZM2G010927	K2	-1.74978	-0.930034	-0.411405
GRMZM2G011367	K2	0.077361	0.870611	1.18052
GRMZM2G011401	K2	-0.943803	-0.597626	0.119979
GRMZM2G012119	K2	-1.045	-0.333158	0.158398
GRMZM2G013357	K2	-0.787216	0.385106	0.852914
GRMZM2G014022	K2	0.604096	1.25802	1.68964
GRMZM2G014672	K2	0.106342	0.93483	1.35485
GRMZM2G014988	K2	-2.94523	-1.67212	-0.917476
GRMZM2G020054	K2	-1.02228	-0.648613	0.271968
GRMZM2G021059	K2	-3.43677	-1.78703	1.11918
GRMZM2G021694	K2	-1.50268	-0.858407	0.287991
GRMZM2G023946	K2	-3.09155	-2.3988	-1.85279
GRMZM2G024476	K2	-3.6167	-2.78237	-1.28006
GRMZM2G024622	K2	-5.48152	-4.47593	-4.0216
GRMZM2G024948	K2	-0.835753	-0.356597	0.262977
GRMZM2G028568	K2	-2.91233	-1.4438	-0.615654
GRMZM2G029079	K2	-6.55384	-4.27844	-2.66754
GRMZM2G030197	K2	-1.18346	-0.444621	0.123051
GRMZM2G030426	K2	-1.77791	-0.793946	-0.293114
GRMZM2G031033	K2	1.29251	2.07373	2.53823
GRMZM2G032266	K2	-1.96324	-0.365289	0.248081
GRMZM2G032276	K2	-2.80529	-2.18269	-1.02604
GRMZM2G032562	K2	-2.23321	-1.21215	0.119642
GRMZM2G032721	K2	-2.74166	-0.992217	-0.0753959
GRMZM2G036826	K2	-1.84095	-1.1926	0.321304
GRMZM2G038153	K2	-3.51662	-1.45176	-0.231877
GRMZM2G038821	K2	-1.20183	-0.729502	0.303185
GRMZM2G039129	K2	-3.60737	-1.86278	-0.417689
GRMZM2G043154	K2	-3.91719	-0.724955	0.427847
GRMZM2G044851	K2	-3.31826	-1.67512	-0.64102
GRMZM2G045239	K2	-1.42171	-0.94463	0.138139
GRMZM2G051151	K2	-0.497912	0.249474	0.568189
GRMZM2G053206	K2	-2.36254	-1.33419	-0.348344
GRMZM2G053480	K2	-4.39133	-2.23033	-1.05975
GRMZM2G053669	K2	-3.9966	-3.44394	-2.57914
GRMZM2G056424	K2	-0.985303	-0.22236	0.12879
GRMZM2G056983	K2	-0.370113	0.37868	0.845858
GRMZM2G058474	K2	-2.47222	-1.12646	0.877093
GRMZM2G059706	K2	0.534446	1.26476	1.55981
GRMZM2G061126	K2	-3.6722	-3.37073	-2.43938
GRMZM2G064562	K2	-0.582373	0.0961342	0.481671
GRMZM2G064679	K2	-3.18068	-2.12361	-1.60583
GRMZM2G066191	K2	-1.95057	-0.97969	-0.571354
GRMZM2G067315	K2	-1.58926	0.746242	1.62366
GRMZM2G070494	K2	-2.9012	-0.929351	0.250199
GRMZM2G075058	K2	-3.08879	-1.07627	-0.0539322
GRMZM2G077375	K2	-0.945119	-0.102271	0.294279
GRMZM2G079123	K2	-2.75795	-1.11938	-0.291956
GRMZM2G081377	K2	-5.14154	-2.24222	-0.944159
GRMZM2G081790	K2	-1.55004	-0.270553	0.236601
GRMZM2G082434	K2	-0.779731	-0.0579891	0.614586
GRMZM2G082490	K2	-0.275926	0.529942	0.844574
GRMZM2G087169	K2	-1.97317	-0.698579	-0.0702782
GRMZM2G091373	K2	-4.44204	-3.69027	-2.33722
GRMZM2G092174	K2	-0.0226763	0.912575	1.54906
GRMZM2G093632	K2	-2.63265	-1.55577	-0.116053
GRMZM2G093712	K2	-5.17108	-4.52036	-3.71218
GRMZM2G094304	K2	-4.52822	-2.44411	-1.09709
GRMZM2G097802	K2	-1.85536	-1.33186	-0.782632
GRMZM2G099483	K2	-3.20436	-1.6485	-0.547792
GRMZM2G099491	K2	-0.696609	0.0311473	0.740851
GRMZM2G100381	K2	-1.25304	-0.575705	-0.218921
GRMZM2G101856	K2	-3.65192	-3.06133	-2.1156
GRMZM2G102483	K2	-0.618953	-0.0345826	0.415029
GRMZM2G103227	K2	-1.28231	-0.651563	-0.0860309
GRMZM2G105348	K2	-0.45003	0.531937	1.30228
GRMZM2G105657	K2	-2.03882	-1.18321	-0.82051
GRMZM2G105935	K2	-1.37903	-0.00717551	0.94475
GRMZM2G106443	K2	-5.42894	-3.64674	-0.155317
GRMZM2G106462	K2	-4.56459	-2.95093	-2.07785
GRMZM2G107591	K2	-2.57684	-1.20525	-0.477249
GRMZM2G108135	K2	-3.73534	-2.32307	-1.61047
GRMZM2G108487	K2	-1.14921	0.195595	1.04127
GRMZM2G108523	K2	0.077478	1.06338	1.56666
GRMZM2G110739	K2	-4.35664	-2.89306	-2.00524
GRMZM2G111394	K2	-2.58368	-1.92077	-1.22321
GRMZM2G111909	K2	-5.21909	-4.22087	-3.37592
GRMZM2G113579	K2	-6.56402	-5.00983	-3.49761
GRMZM2G115481	K2	-1.21513	-0.631449	0.0511705
GRMZM2G117268	K2	-1.96303	-1.50892	-0.758819
GRMZM2G118241	K2	-2.027	-0.419479	0.239436
GRMZM2G121502	K2	-0.369331	0.323158	0.780863
GRMZM2G122003	K2	-1.40422	-0.191795	0.271991
GRMZM2G122214	K2	-0.925368	-0.238164	0.181609
GRMZM2G124477	K2	-3.86079	-2.95807	-1.38434
GRMZM2G125669	K2	-5.08412	-4.39627	-2.92091
GRMZM2G126062	K2	-3.33975	-0.963835	0.226081
GRMZM2G128992	K2	-4.82364	-3.31731	-2.14195
GRMZM2G129189	K2	-3.97916	-2.3823	-1.62236
GRMZM2G130831	K2	-2.62058	-2.01536	-0.597615
GRMZM2G132331	K2	-0.136651	0.677026	1.00694
GRMZM2G135013	K2	-3.5653	-3.35735	-2.45374
GRMZM2G135400	K2	0.194713	0.64736	1.37022
GRMZM2G138774	K2	-5.27599	-3.93295	-2.1527
GRMZM2G139811	K2	0.736559	1.40513	1.79742
GRMZM2G139846	K2	-5.17632	-3.89667	-2.61331
GRMZM2G140774	K2	-1.19372	-0.20044	0.215628
GRMZM2G142816	K2	-0.573014	-0.195103	0.447698
GRMZM2G147245	K2	-1.91598	0.144763	1.13811
GRMZM2G148675	K2	-0.440562	0.269073	0.973659
GRMZM2G149739	K2	-0.61162	-0.168546	0.562238
GRMZM2G150906	K2	-0.325907	0.910487	1.59308
GRMZM2G153434	K2	-2.42246	-1.386	-0.657381
GRMZM2G154007	K2	-0.821786	0.875453	1.89883
GRMZM2G154628	K2	-1.16992	-0.422796	0.197335
GRMZM2G155822	K2	-1.75381	-0.451505	0.14397
GRMZM2G156283	K2	1	-3.11107	1.99541
GRMZM2G156684	K2	-0.916113	-0.21839	0.131864
GRMZM2G158469	K2	-1.78583	-1.28801	-0.593121
GRMZM2G159481	K2	-2.19245	-1.36458	-0.554886
GRMZM2G160990	K2	-0.551878	0.120905	0.768527
GRMZM2G163086	K2	-2.95835	-1.3622	-0.394796
GRMZM2G166548	K2	-1.85557	-1.01536	0.25431
GRMZM2G167220	K2	-2.32692	-1.03706	-0.270395
GRMZM2G167865	K2	-1.33157	-0.219415	0.371482
GRMZM2G168474	K2	-1.52987	-0.643023	0.00491195
GRMZM2G171548	K2	-2.49479	-0.52622	0.393474
GRMZM2G174160	K2	0.440845	1.37583	1.85052
GRMZM2G174585	K2	-4.5873	-2.9674	-1.96352
GRMZM2G175265	K2	-1.07929	-0.249933	0.655354
GRMZM2G175349	K2	-3.7279	-3.0618	-2.67268
GRMZM2G175425	K2	-0.648625	-0.201286	0.450203
GRMZM2G176253	K2	-2.0945	-1.44225	-0.804059
GRMZM2G176354	K2	-0.472225	0.536785	1.23649
GRMZM2G177046	K2	-2.59201	-1.64971	-0.86873
GRMZM2G177792	K2	0.84477	1.72925	2.32778
GRMZM2G177929	K2	0.211637	0.962149	1.25498
GRMZM2G179332	K2	-2.08716	-1.15688	-0.459652
GRMZM2G180283	K2	-1.28857	0.0387329	0.90772
GRMZM2G180947	K2	-0.763992	-0.358979	0.253759
GRMZM2G300784	K2	-2.84118	-1.78871	-1.24232
GRMZM2G301287	K2	-3.24889	-2.15747	-1.64872
GRMZM2G303999	K2	0.345455	0.748132	1.36092
GRMZM2G305211	K2	-4.13157	-1.92744	-0.881379
GRMZM2G309731	K2	0.31758	1.02507	1.53148
GRMZM2G313305	K2	-2.17803	-1.49318	-0.96904
GRMZM2G317426	K2	-1.28507	0.0590033	0.742648
GRMZM2G326783	K2	-4.13551	-2.91993	-1.58046
GRMZM2G328005	K2	-1.42593	-0.898905	-0.112862
GRMZM2G329636	K2	-2.23325	-1.47121	-0.997332
GRMZM2G330698	K2	0.489733	0.801067	1.52627
GRMZM2G333775	K2	-1.54712	-0.880469	-0.462816
GRMZM2G335052	K2	-1.89415	-0.975128	-0.0487543
GRMZM2G339327	K2	-0.939956	0.544848	1.27456
GRMZM2G348125	K2	-3.5424	-1.8512	0.183719
GRMZM2G353834	K2	-3.63971	-1.56854	-0.683573
GRMZM2G356076	K2	-2.13131	-1.52691	-0.797417
GRMZM2G356817	K2	0.170128	0.688006	1.28499
GRMZM2G361131	K2	-1.40958	-0.695368	0.243006
GRMZM2G365644	K2	-4.0913	-3.25398	-2.58183
GRMZM2G366532	K2	-1.67602	0.39731	2.0487
GRMZM2G367638	K2	-3.84553	-1.10794	0.141743
GRMZM2G367657	K2	-5.85968	-5.15331	-4.66444
GRMZM2G368047	K2	-0.362025	0.340569	0.785471
GRMZM2G376743	K2	1.36792	2.091	2.44901
GRMZM2G380432	K2	-0.436404	0.657246	1.24228
GRMZM2G389301	K2	0.760116	1.27763	1.7711
GRMZM2G390691	K2	-2.04113	-0.692539	-0.186501
GRMZM2G391596	K2	-2.04128	-0.204637	0.488526
GRMZM2G398854	K2	-2.96309	-1.6618	-0.762373
GRMZM2G399136	K2	-0.748321	-0.0684477	0.301572
GRMZM2G416644	K2	-2.31962	-1.71382	-0.485046
GRMZM2G416913	K2	0.253777	1.42802	1.87306
GRMZM2G417072	K2	-1.75131	-1.25744	-0.736956
GRMZM2G420910	K2	-1.51824	-0.808202	0.0388148
GRMZM2G422240	K2	-2.54869	-1.80696	-0.389963
GRMZM2G422955	K2	-2.12341	-0.917578	-0.270276
GRMZM2G424553	K2	-6.79106	-5.45068	-5.26475
GRMZM2G425249	K2	-1.69514	0.086108	0.891639
GRMZM2G428386	K2	-3.13994	-1.37081	-0.298361
GRMZM2G433076	K2	-4.10181	-2.89022	-0.418463
GRMZM2G434514	K2	-0.269636	0.148483	1.29163
GRMZM2G439306	K2	-5.1172	-2.58602	-1.32247
GRMZM2G440349	K2	-1.76003	-1.04589	-0.373414
GRMZM2G442128	K2	1	-5.72786	-0.0248924
GRMZM2G447432	K2	-0.902768	0.106014	0.618961
GRMZM2G449681	K2	-3.52642	-1.83939	-1.20744
GRMZM2G458581	K2	-1.19383	-0.337537	0.0779723
GRMZM2G460465	K2	-3.33582	-1.13362	1.63448
GRMZM2G474367	K2	-4.48438	-3.53286	-1.92609
GRMZM2G475289	K2	-0.596719	0.100437	0.719871
GRMZM2G476699	K2	-2.71615	-1.87949	-0.847885
GRMZM2G479245	K2	-3.36479	-1.24327	0.780964
GRMZM2G479270	K2	-0.721711	0.573716	1.45912
GRMZM2G518751	K2	-2.30673	-1.202	-0.129027
GRMZM2G543920	K2	-0.766	0.0473649	0.560302
GRMZM2G545336	K2	-3.59508	-2.68948	-1.80893
GRMZM2G557158	K2	-0.496273	0.0260365	0.782535
GRMZM2G700192	K2	-2.43692	-0.980911	-0.236955
GRMZM2G700585	K2	-4.97528	-4.29354	-2.81627
GRMZM2G701576	K2	-1.08827	-0.607005	0.17775
GRMZM2G703582	K2	0.73925	1.39498	1.95462
GRMZM2G703598	K2	-1.22737	-0.424634	0.498277
GRMZM5G806441	K2	1	-4.28556	-2.12984
GRMZM5G834874	K2	0.103496	0.549101	1.40836
GRMZM5G847387	K2	-0.37954	0.537745	0.946839
GRMZM5G860469	K2	-1.20094	-0.692473	-0.0850249
GRMZM5G863420	K2	-1.29352	-0.216731	0.624667
GRMZM5G874091	K2	-2.60184	-1.24838	-0.558157
GRMZM5G874612	K2	0.317327	0.875902	1.64435
GRMZM5G887752	K2	-3.44518	-1.77142	2.19516
GRMZM5G891944	K2	-1.93576	-0.807485	-0.107479
GRMZM5G892467	K2	-2.17874	0.268613	1.23679
GRMZM5G892627	K2	-1.71613	-1.19121	-0.594264
GRMZM5G898471	K2	-1.14839	-0.318716	0.530678
AC185281.5_FG006					K2	-1.77822	-0.955592	-0.37933
AC190693.1_FG009					K2	-0.0710719	0.465023	1.14689
AC194965.4_FG004					K2	-1.62772	-0.105652	0.635978
AC203957.3_FG004					K2	-1.20973	-0.623763	0.82929
AC204539.4_FG002					K2	-0.141916	0.454392	1.04628
AC206184.4_FG002					K2	-4.07542	-3.69528	-2.80692
AC206274.3_FG008					K2	-5.76882	-5.06716	-4.72516
AC209080.3_FG004					K2	-1.57944	-1.0685	-0.521786
AC209257.4_FG006					K2	-1.31787	-0.409718	0.0515722
AC214168.3_FG001					K2	-0.300973	0.34654	0.755257
AC219156.3_FG002					K2	-1.14745	-0.283021	0.15482
AC231226.2_FG007					K2	-1.34737	-0.864338	-0.0955704
GRMZM2G000775					K2	-1.72416	-0.469846	0.375895
GRMZM2G003711					K2	-1.30424	-0.242211	0.756604
GRMZM2G004548					K2	0.54595	1.32548	1.72551
GRMZM2G004917					K2	-0.192384	0.146034	0.935447
GRMZM2G005146					K2	-0.839469	-0.141914	0.563262
GRMZM2G005664					K2	-3.99874	-2.93578	-1.61649
GRMZM2G005886					K2	-3.56735	-2.13585	-0.918468
GRMZM2G007530					K2	-3.97833	-3.69796	-2.6451
GRMZM2G007754					K2	-4.21961	-3.59487	-2.83256
GRMZM2G008819					K2	-1.29235	-0.704974	-0.181326
GRMZM2G012340					K2	-5.24479	-3.28504	-0.401296
GRMZM2G014558					K2	-2.14681	-1.7292	-1.12685
GRMZM2G021378					K2	-2.49459	-1.4365	-0.730887
GRMZM2G021624					K2	-1.4245	-1.11959	-0.360669
GRMZM2G024391					K2	-0.450281	0.323557	0.749382
GRMZM2G025200					K2	-2.39503	-1.69641	-0.779805
GRMZM2G031568					K2	-1.64395	-1.03966	-0.498836
GRMZM2G031677					K2	-0.28772	0.229043	0.785119
GRMZM2G031981					K2	-1.16787	-0.39975	-0.0235269
GRMZM2G034061					K2	-2.64448	-1.73385	-1.24004
GRMZM2G039583					K2	0.231403	0.790379	1.24014
GRMZM2G039610					K2	-3.08221	-2.42611	-1.95357
GRMZM2G043498					K2	-2.15252	-1.00986	-0.188172
GRMZM2G044898					K2	-1.65613	-0.766222	0.010006
GRMZM2G046353					K2	-0.986112	-0.367308	0.0128516
GRMZM2G046392					K2	-1.38199	-0.30182	1.49161
GRMZM2G047533					K2	-0.963229	0.233578	0.806891
GRMZM2G050077					K2	-3.19301	-0.00834348	1.46969
GRMZM2G050625					K2	-3.64515	-3.00167	-2.00088
GRMZM2G052364					K2	-2.86856	-1.99529	-1.35472
GRMZM2G054415					K2	0.894365	1.29304	2.04184
GRMZM2G055462					K2	-3.78801	-3.32851	-2.57706
GRMZM2G059012					K2	-2.84852	-1.93878	-1.1549
GRMZM2G059134					K2	-2.63264	-2.26269	-1.50873
GRMZM2G059801					K2	-2.52121	-1.77609	-1.42862
GRMZM2G059964					K2	-0.215491	0.69248	1.48746
GRMZM2G060589					K2	-4.74995	-3.82886	-3.44223
GRMZM2G063144					K2	-2.07028	-1.37104	-0.306049
GRMZM2G063162					K2	1.40707	2.32326	2.76114
GRMZM2G064311					K2	-1.50771	-0.322501	0.198055
GRMZM2G064558					K2	-2.1524	-1.75342	-0.697535
GRMZM2G065632					K2	-1.50887	-1.08679	-0.469791
GRMZM2G067648					K2	-6.28568	-4.5375	-3.22183
GRMZM2G068265					K2	-0.985665	-0.321514	0.0938273
GRMZM2G068955					K2	-0.921344	-0.504932	0.162319
GRMZM2G069382					K2	-5.63724	-4.75606	-3.88673
GRMZM2G069664					K2	-0.545235	-0.0972262	0.724124
GRMZM2G070444					K2	0.322607	0.971301	1.56468
GRMZM2G070521					K2	-1.89136	-1.25415	-0.591769
GRMZM2G072916					K2	-3.16263	-2.81859	-2.11321
GRMZM2G080871					K2	-0.848312	-0.244337	0.198126
GRMZM2G081504					K2	-1.43261	-0.90114	-0.296172
GRMZM2G082302					K2	-0.0271412	0.867781	1.28488
GRMZM2G083301					K2	-1.13588	-0.629679	0.133724
GRMZM2G087944					K2	-0.0270948	0.690728	1.03941
GRMZM2G088349					K2	-1.824	-0.99828	-0.559433
GRMZM2G091535					K2	-0.690879	0.0930064	0.466881
GRMZM2G092778					K2	0.292235	0.884423	1.50465
GRMZM2G092793					K2	-1.24418	-0.866247	-0.160956
GRMZM2G093391					K2	-2.44579	-1.785	-0.496509
GRMZM2G093490					K2	-3.82426	-2.09111	-1.46973
GRMZM2G094356					K2	-2.53251	-0.642925	0.379901
GRMZM2G097085					K2	0.270435	1.19376	1.74029
GRMZM2G098179					K2	-1.36415	-0.433997	0.365048
GRMZM2G098460					K2	-0.657402	0.427727	0.957721
GRMZM2G098679					K2	-3.5282	-2.27381	-1.12146
GRMZM2G100475					K2	-1.68814	-1.28784	-0.652483
GRMZM2G102490					K2	0.580374	1.29636	1.69278
GRMZM2G104783					K2	-3.72442	-1.42626	-0.52837
GRMZM2G105221					K2	0.682416	1.29395	1.71395
GRMZM2G108147					K2	-1.10309	-0.584708	0.142635
GRMZM2G109431					K2	-2.19666	-1.44124	-0.858735
GRMZM2G111603					K2	0.0390382	0.580357	1.12994
GRMZM2G111697					K2	0.0494052	0.624208	1.10502
GRMZM2G116238					K2	-0.465562	0.414408	0.764421
GRMZM2G116538					K2	-1.20392	-0.460385	0.208264
GRMZM2G116603					K2	-1.03089	-0.537798	-0.0158168
GRMZM2G121579					K2	-1.83834	-1.14127	-0.774091
GRMZM2G122251					K2	-1.70248	-1.25917	-0.379887
GRMZM2G123029					K2	-4.1311	-3.29185	-2.20134
GRMZM2G123489					K2	1.17677	1.61726	2.70699
GRMZM2G124918					K2	-1.5889	-1.00969	-0.522602
GRMZM2G125747					K2	-1.77764	-1.11912	-0.00752409
GRMZM2G126083					K2	-2.79463	-1.79213	-0.977856
GRMZM2G127139					K2	-3.24912	-2.71204	-1.83912
GRMZM2G129783					K2	-1.18048	-0.487515	0.315864
GRMZM2G132489					K2	0.221893	0.914825	1.33519
GRMZM2G132591					K2	-2.08699	-1.74607	-0.98014
GRMZM2G133006					K2	-2.11	-1.02317	-0.475742
GRMZM2G133168					K2	-2.86461	-2.25151	-1.68758
GRMZM2G134340					K2	1	-6.22726	-5.30154
GRMZM2G134716					K2	-0.337406	0.510497	1.12189
GRMZM2G134863					K2	-1.54914	-0.449824	0.111713
GRMZM2G135044					K2	0.364534	0.968018	1.66031
GRMZM2G136344					K2	-1.3619	-0.787838	-0.242511
GRMZM2G136544					K2	-4.07513	-3.38355	-2.01484
GRMZM2G137046					K2	-2.04419	-1.27772	-0.681307
GRMZM2G139963					K2	-1.88912	-1.1468	-0.724564
GRMZM2G141185					K2	-1.18735	-0.852383	-0.164818
GRMZM2G141244					K2	-1.74685	-1.02461	-0.665256
GRMZM2G141480					K2	-3.34789	-2.6151	-2.04877
GRMZM2G142357					K2	-1.60328	0.16066	0.84191
GRMZM2G144024					K2	-3.53997	-0.00117395	1.36616
GRMZM2G144407					K2	-2.45703	-2.15345	-1.39555
GRMZM2G145075					K2	-4.95736	-3.81235	-1.24882
GRMZM2G145109					K2	-4.54657	-2.68311	-1.33566
GRMZM2G149647					K2	-2.93164	-1.87433	0.402303
GRMZM2G150474					K2	-1.34203	-0.656254	-0.188407
GRMZM2G150683					K2	-1.97997	-0.789376	-0.318503
GRMZM2G151934					K2	-3.35423	-2.16462	-1.70905
GRMZM2G151993					K2	-0.710885	0.471494	0.915765
GRMZM2G152175					K2	-2.01916	-0.128981	0.796552
GRMZM2G154211					K2	0.394643	1.15407	1.50093
GRMZM2G154958					K2	-3.01543	-1.04534	0.194224
GRMZM2G157727					K2	0.222802	1.00862	1.61452
GRMZM2G164378					K2	-1.1398	-0.276592	0.296939
GRMZM2G164470					K2	-2.76362	-1.76805	-0.993767
GRMZM2G165613					K2	-1.63104	-1.2291	-0.587233
GRMZM2G165746					K2	-0.414932	0.295608	0.706018
GRMZM2G169013					K2	1.06329	1.98118	2.44577
GRMZM2G170101					K2	-3.48693	-2.75883	-2.39713
GRMZM2G172429					K2	-0.609462	0.0197153	0.473415
GRMZM2G172826					K2	-1.18357	-0.132861	0.409384
GRMZM2G175827					K2	-3.08884	-1.8881	-1.23199
GRMZM2G176081					K2	-0.743516	0.00229903	0.411382
GRMZM2G177095					K2	-1.51672	-0.410995	0.209751
GRMZM2G178365					K2	-1.2892	-0.828297	0.036914
GRMZM2G178797					K2	-1.03226	-0.235216	0.105602
GRMZM2G180539					K2	-3.46738	-3.03232	-2.38152
GRMZM2G301909					K2	-1.28023	-0.181604	0.264436
GRMZM2G304745					K2	-3.50245	-1.50963	-0.634692
GRMZM2G305856					K2	-2.02703	-1.52023	-0.257964
GRMZM2G307368					K2	-0.130245	0.729179	1.2637
GRMZM2G321354					K2	-1.76672	-1.11331	-0.695966
GRMZM2G323182					K2	-3.5102	-2.77212	-2.14544
GRMZM2G327680					K2	-0.445229	0.263596	0.638366
GRMZM2G329952					K2	-2.47358	-1.90701	-0.675756
GRMZM2G333861					K2	-0.0882214	0.615835	0.916353
GRMZM2G335242					K2	-0.688225	0.245349	0.972497
GRMZM2G342424					K2	-3.31565	-2.54723	-1.65357
GRMZM2G359566					K2	-0.864413	-0.0100563	0.463778
GRMZM2G362410					K2	-4.14207	-2.22175	-0.14822
GRMZM2G365731					K2	-5.18684	-4.73161	-4.08237
GRMZM2G369069					K2	-2.59797	-1.88666	-1.19307
GRMZM2G369991					K2	-3.77352	-2.74776	-2.27491
GRMZM2G372684					K2	-2.46915	-1.72483	-1.12133
GRMZM2G373936					K2	-1.73977	-0.56222	0.105783
GRMZM2G378054					K2	-3.6164	-2.64917	-1.81806
GRMZM2G379835					K2	-3.69439	-2.39764	-0.0784675
GRMZM2G380280					K2	-0.835691	0.0346602	0.70202
GRMZM2G381138					K2	-1.32439	-0.448006	0.320218
GRMZM2G384516					K2	-1.74769	-1.04567	-0.734984
GRMZM2G387227					K2	-1.96115	-1.28858	-0.195523
GRMZM2G391684					K2	-3.38479	-2.36973	-2.00741
GRMZM2G394122					K2	-1.87542	-1.42196	-0.842307
GRMZM2G396076					K2	-1.42726	-0.448024	0.038855
GRMZM2G396957					K2	-4.79073	-4.47214	-3.60364
GRMZM2G403669					K2	1	-2.23275	0.877469
GRMZM2G406204					K2	-0.701257	-0.241506	0.328377
GRMZM2G411956					K2	-1.88162	-1.29046	-0.770364
GRMZM2G419606					K2	-1.50704	-0.741157	-0.186893
GRMZM2G422212					K2	-0.895951	-0.208948	0.133861
GRMZM2G425079					K2	-4.85621	-3.8915	-3.1159
GRMZM2G426242					K2	-1.56758	-0.140544	0.415252
GRMZM2G442129					K2	-0.714673	-0.182647	0.288123
GRMZM2G442546					K2	-2.4812	-1.0974	-0.0173848
GRMZM2G443445					K2	-0.677355	-0.344101	0.386512
GRMZM2G445139					K2	-5.05364	-3.03464	-1.487
GRMZM2G450935					K2	-1.43488	-0.44177	0.113137
GRMZM2G451147					K2	-1.84689	-0.780139	0.159346
GRMZM2G452453					K2	-2.05844	-1.33384	-0.968758
GRMZM2G459841					K2	-0.946793	-0.179707	0.43399
GRMZM2G463267					K2	-0.919081	0.088091	0.49405
GRMZM2G466931					K2	-3.69558	-2.75808	-2.14007
GRMZM2G468255					K2	-1.64856	-1.18235	-0.344702
GRMZM2G470653					K2	-2.35518	-1.66099	-1.02399
GRMZM2G473511					K2	-1.56025	-1.07823	0.0574041
GRMZM2G474088					K2	-0.422203	0.73351	1.29691
GRMZM2G474546					K2	0.163418	0.88921	1.29664
GRMZM2G512938					K2	-3.81632	-1.80813	-0.842356
GRMZM2G515262					K2	-1.97274	-1.12467	0.032591
GRMZM2G523414					K2	-2.4644	-0.89541	0.332162
GRMZM2G539821					K2	-1.14024	0.0197747	0.479927
GRMZM2G551108					K2	-4.12801	-2.75918	-2.20264
GRMZM2G569752					K2	-0.848915	-0.419997	0.558814
GRMZM2G571251					K2	-3.71675	-2.22116	-1.35067
GRMZM2G575566					K2	-2.53317	-1.98314	-1.02075
GRMZM2G582893					K2	-2.95001	-2.52572	-1.7554
GRMZM2G700034					K2	-0.451075	0.20986	0.7577
GRMZM2G700218					K2	-4.20398	-3.76045	-3.17859
GRMZM2G702954					K2	-2.02385	-1.48573	-0.859838
GRMZM2G703013					K2	0.168298	0.531079	1.1839
GRMZM5G801939					K2	-1.23751	-0.33528	0.354581
GRMZM5G805609					K2	-1.75446	-0.306648	0.681536
GRMZM5G805906					K2	-0.492441	0.100704	0.73867
GRMZM5G806818					K2	0.241329	0.593917	1.29336
GRMZM5G826321					K2	-0.868779	-0.352903	0.331256
GRMZM5G843302					K2	-5.07156	-4.35835	-3.79563
GRMZM5G854199					K2	-3.67078	-2.75446	-1.92911
GRMZM5G860761					K2	-1.71458	-0.463551	0.456018
GRMZM5G866699					K2	-4.52967	-3.61159	-1.88774
GRMZM5G870170					K2	-1.75619	-0.600962	0.0296169
GRMZM5G871839					K2	-1.75936	-0.377673	0.703347
GRMZM5G872007					K2	-0.987359	-0.235711	0.250929
GRMZM5G875675					K2	0.549216	1.60354	2.17725
GRMZM5G876450					K2	-1.54219	-0.887183	-0.388063
GRMZM5G876638					K2	-1.2173	-0.912363	-0.177431
GRMZM5G880435					K2	-1.28048	-0.704386	-0.244495
GRMZM5G881887					K2	-0.681323	0.120017	0.61423
GRMZM5G891196					K2	-2.89168	-2.16782	-1.41332
GRMZM5G893477					K2	-0.439835	0.433528	0.853877
GRMZM5G893913					K2	0.151976	0.600553	1.17413
AC186506.3_FG001	K3	-1.82495	0.325922	0.384257	K3	-1.2552	-0.245398	0.0299598
AC193630.3_FG004	K3	-2.64216	0.176688	0.269801	K3	-0.560916	0.643456	0.891473
AC196957.3_FG005	K3	1	0.133418	0.16273	K3	-3.00813	1.10896	0.704202
AC205513.3_FG003	K3	-1.86727	0.759533	1.54291	K3	0.93914	1.9324	2.01486
AC210517.3_FG003	K3	-0.772677	1.96218	2.05622	K3	0.666793	1.78853	2.00912
AC214743.3_FG002	K3	1	-0.754991	0.111681	K3	-2.03806	0.16383	0.961295
AC233865.1_FG003	K3	-0.505978	0.755907	1.07432	K3	-0.775889	0.802653	1.00309
AC233885.1_FG002	K3	-1.27352	0.588883	1.11446	K3	-0.583699	0.855731	0.927224
AC235534.1_FG007	K3	-1.28362	-0.516456	-0.269427	K3	-0.791778	0.298019	0.311651
GRMZM2G000536	K3	-4.55912	-0.268012	0.794504	K3	-3.68887	0.75055	1.20658
GRMZM2G001079	K3	-0.635523	0.433101	0.797227	K3	-0.990489	0.898606	0.822885
GRMZM2G002104	K3	-1.33662	0.31361	0.0873039	K3	-1.37728	-0.0402831	-0.218095
GRMZM2G004191	K3	-2.52138	-1.28471	-0.96138	K3	-1.04503	-0.229525	-0.0272578
GRMZM2G007249	K3	0.0115473	1.87804	1.94779	K3	0.458278	1.72414	1.73749
GRMZM2G007252	K3	-0.835786	0.833402	0.467588	K3	-0.387896	1.12544	1.21602
GRMZM2G009406	K3	-0.872599	0.912407	1.42588	K3	-0.466442	1.07569	1.31034
GRMZM2G010016	K3	0.755905	2.30866	2.12186	K3	1.03471	2.06865	1.96191
GRMZM2G011523	K3	0.588428	1.80943	1.90267	K3	-1.01851	0.57194	0.908667
GRMZM2G011626	K3	-1.92135	0.480865	0.0292257	K3	-2.01015	-0.0177795	-0.466408
GRMZM2G013206	K3	-3.70084	0.114122	-0.513106	K3	-1.89346	-0.601469	-0.297211
GRMZM2G015021	K3	-1.56216	-0.233305	-0.840143	K3	-1.61348	-0.456642	-0.74357
GRMZM2G015049	K3	-0.773197	0.905178	1.00363	K3	-0.112878	0.924811	0.765988
GRMZM2G015127	K3	-2.77374	-0.995364	-1.52938	K3	-1.86034	-0.915107	-0.794913
GRMZM2G016176	K3	1	-4.22036	-3.99688	K3	1	-1.02196	-2.42147
GRMZM2G019583	K3	-3.82335	-1.23818	-0.94398	K3	-2.27827	-0.584434	-0.0470527
GRMZM2G019771	K3	-0.244813	0.82068	0.71249	K3	-1.44302	0.113757	0.464032
GRMZM2G020761	K3	-3.30225	-1.42561	-0.912473	K3	-0.820823	0.0829766	0.382309
GRMZM2G021301	K3	-1.09702	0.179411	0.348108	K3	-1.03214	0.0276609	0.278225
GRMZM2G021589	K3	-1.46558	0.508078	1.01212	K3	-0.77078	0.945104	1.24613
GRMZM2G022442	K3	-0.477657	0.927851	0.944603	K3	-0.563714	0.666125	0.487553
GRMZM2G026470	K3	-0.0993412	1.23263	1.53986	K3	0.265495	1.54196	1.38398
GRMZM2G027016	K3	1	-4.05401	-5.88012	K3	-2.92021	-0.395069	-0.974956
GRMZM2G027052	K3	-0.540614	0.908152	1.10847	K3	0.0243418	1.09541	0.965816
GRMZM2G027726	K3	-1.53567	-0.526549	-0.586532	K3	-3.20675	-1.04447	-0.525766
GRMZM2G028234	K3	-0.313632	0.855529	1.16876	K3	0.196481	1.16142	1.26728
GRMZM2G029211	K3	-6.2197	-1.32936	-0.156695	K3	-2.56778	-0.138031	-0.37197
GRMZM2G031354	K3	-1.53618	0.914822	1.17776	K3	-0.199287	1.40709	1.60566
GRMZM2G031477	K3	-3.38732	-0.747083	-0.209168	K3	1	-1.47749	-0.615893
GRMZM2G034534	K3	-0.696056	0.98245	1.13594	K3	-0.505794	1.11103	1.36512
GRMZM2G034791	K3	-5.81437	-0.357837	0.157896	K3	-4.63189	-0.514162	0.813393
GRMZM2G037639	K3	-1.37481	1.06025	0.332731	K3	-1.29528	1.08582	0.933703
GRMZM2G040728	K3	-5.353	-0.741676	0.526579	K3	-4.34077	0.772817	1.37525
GRMZM2G041699	K3	-4.07514	-0.919696	-0.82402	K3	-5.35922	-1.16699	-1.03784
GRMZM2G043799	K3	-0.990413	0.821994	1.2353	K3	-1.2497	1.30966	1.67738
GRMZM2G045067	K3	-1.67425	-0.161646	-0.0502728	K3	-3.29687	-0.292228	0.183802
GRMZM2G048549	K3	0.502321	2.0366	2.21535	K3	1.23681	2.17164	2.33207
GRMZM2G050458	K3	-0.0164221	1.52389	1.50841	K3	-0.178775	1.21431	1.38378
GRMZM2G050536	K3	-1.34524	0.443613	0.401344	K3	-2.32313	-0.145881	0.388746
GRMZM2G050607	K3	1.11636	2.68697	2.90739	K3	1.31883	2.58128	2.86901
GRMZM2G051541	K3	-1.82554	-0.48186	-0.625022	K3	-2.23976	-0.998292	-0.985706
GRMZM2G051943	K3	-1.07032	2.82344	2.63275	K3	1.57977	2.75203	2.70348
GRMZM2G053720	K3	-2.07843	-0.323116	-0.551908	K3	-1.6138	-0.0922971	-0.349045
GRMZM2G053779	K3	-4.52852	-0.698333	0.551054	K3	1	-1.27993	-0.688055
GRMZM2G053977	K3	-1.14823	0.0179767	0.186932	K3	-1.82888	-1.00474	-0.830406
GRMZM2G054588	K3	-2.72664	0.357332	0.991763	K3	-0.979669	0.417175	0.584333
GRMZM2G055699	K3	1.01296	1.84072	2.02794	K3	0.76446	1.8829	2.1878
GRMZM2G057283	K3	-4.28571	-1.18981	-0.339983	K3	-3.7432	-0.463086	-0.109364
GRMZM2G057779	K3	-0.964042	0.517174	0.668425	K3	-0.512083	0.635463	0.653879
GRMZM2G058394	K3	-2.5249	1.30528	1.1226	K3	-1.71823	0.71947	0.729558
GRMZM2G059574	K3	-1.64351	0.344345	-0.409053	K3	-3.58411	-1.22124	-1.23348
GRMZM2G062156	K3	-4.07783	-0.441389	0.783642	K3	-0.279674	1.16048	1.07958
GRMZM2G070825	K3	-0.55555	1.4466	2.14119	K3	0.0735869	1.76611	2.15525
GRMZM2G071362	K3	-0.856847	0.44091	0.877097	K3	-1.25182	0.43009	0.62161
GRMZM2G072048	K3	-5.58518	-3.97078	-4.4659	K3	-3.60025	-2.3528	-2.63398
GRMZM2G073079	K3	-2.71541	-0.78517	-1.47789	K3	-2.93221	-0.860959	-1.30689
GRMZM2G073693	K3	-1.99079	0.102886	0.376515	K3	-0.633547	0.505987	0.929168
GRMZM2G075715	K3	-7.23648	-2.42015	-2.03416	K3	1	-1.31607	-1.51917
GRMZM2G076665	K3	-3.65741	-0.571758	-0.862152	K3	-1.3875	-0.344453	-0.429763
GRMZM2G079768	K3	1	-1.76592	-4.25624	K3	-1.48006	-0.371166	-0.848233
GRMZM2G080116	K3	-3.31167	0.45099	-0.251785	K3	-1.40096	-0.36096	-0.686933
GRMZM2G080689	K3	-1.3697	0.774571	0.843068	K3	-2.45106	-0.244109	-0.202693
GRMZM2G080731	K3	-4.43883	-0.401468	-1.13607	K3	-1.19148	0.307128	-0.226433
GRMZM2G080858	K3	-2.30029	-0.126396	-0.192709	K3	1	-0.0212683	-0.63756
GRMZM2G081464	K3	0.508786	2.86087	3.15505	K3	1.88931	3.07644	3.23037
GRMZM2G081671	K3	-2.97371	0.044818	-0.166178	K3	-1.59393	-0.123383	-0.0316632
GRMZM2G083111	K3	-1.35543	0.604129	0.618949	K3	-4.56471	-2.01819	-2.04327
GRMZM2G084947	K3	-1.40775	0.215643	-0.203314	K3	-4.05988	-1.06376	-1.76737
GRMZM2G087094	K3	0.398622	1.69688	1.92044	K3	1.16578	1.95753	2.17543
GRMZM2G091891	K3	1	-3.22806	-1.4476	K3	-3.51493	-1.22969	-0.494335
GRMZM2G093755	K3	0.296103	1.77713	2.15442	K3	0.0266233	2.28854	2.19247
GRMZM2G094017	K3	-0.983984	1.17423	1.25622	K3	-1.06634	1.00207	0.750834
GRMZM2G094081	K3	-1.29329	0.0897444	0.288601	K3	-0.822873	0.200078	0.109766
GRMZM2G095126	K3	-2.13292	-0.782647	-0.5815	K3	-2.07112	-0.678534	-0.656952
GRMZM2G096247	K3	-2.65653	2.09053	2.29246	K3	-0.690715	2.05791	2.34716
GRMZM2G096269	K3	0.586947	2.49404	2.7217	K3	1.25956	2.53449	2.72893
GRMZM2G099496	K3	1	0.814871	-0.761615	K3	1	1.45305	-0.0479611
GRMZM2G099666	K3	-1.1345	0.209626	0.304883	K3	0.039004	0.914588	1.05593
GRMZM2G100208	K3	-2.01722	0.668584	1.05076	K3	-0.254649	0.954232	0.501924
GRMZM2G101245	K3	-1.96366	-0.981274	-0.736501	K3	-2.02047	1.05476	0.232534
GRMZM2G102737	K3	-2.77577	0.70274	0.670301	K3	-4.58581	0.55874	0.186325
GRMZM2G103512	K3	-1.11508	0.472274	0.313595	K3	1	-0.95997	-3.24591
GRMZM2G104542	K3	-2.28079	-0.788669	-0.379594	K3	-1.06935	0.051346	0.0323693
GRMZM2G106819	K3	-1.21976	1.22211	1.36888	K3	0.855477	2.0242	1.98154
GRMZM2G106980	K3	-0.225252	2.69784	2.79108	K3	-1.54543	2.27633	2.45023
GRMZM2G108624	K3	-4.7334	-0.856764	0.434749	K3	1	-2.34267	-4.78132
GRMZM2G109814	K3	1	-1.1186	-0.0443386	K3	-3.21925	0.24603	0.57674
GRMZM2G109959	K3	1.67027	2.76007	2.76528	K3	1.02648	2.76983	2.96953
GRMZM2G112488	K3	-4.37289	-3.24116	-2.94613	K3	0.502428	1.81041	1.48765
GRMZM2G112894	K3	-1.55209	1.11779	1.37648	K3	-0.899446	0.977396	1.12333
GRMZM2G113421	K3	-4.40417	-1.01283	-1.44804	K3	-1.78725	0.101873	-0.204207
GRMZM2G115124	K3	0.892445	2.35175	2.0656	K3	0.597006	2.1358	1.66336
GRMZM2G116426	K3	-2.65878	-0.775597	-0.120668	K3	-3.92999	-1.4245	-0.919884
GRMZM2G117250	K3	-2.66177	0.727768	1.52037	K3	-0.658456	1.619	1.77066
GRMZM2G118172	K3	-4.34625	-0.769532	0.305882	K3	-1.06338	0.460475	0.693651
GRMZM2G118951	K3	-0.10145	1.4409	1.64503	K3	-0.0345069	1.46422	1.81652
GRMZM2G118959	K3	-1.35342	0.307871	0.853403	K3	-0.367931	1.28228	1.47827
GRMZM2G120021	K3	-2.37562	-1.13175	-1.10913	K3	-4.13972	-2.03491	-2.51466
GRMZM2G122276	K3	1.54957	2.92463	2.85318	K3	1.60343	2.89776	2.89213
GRMZM2G122337	K3	-2.16575	0.183087	0.724014	K3	-1.00897	0.810621	1.05276
GRMZM2G123407	K3	-1.2665	0.190892	0.339229	K3	-1.55176	-0.0677149	-0.803735
GRMZM2G123996	K3	-3.17063	-0.254841	-0.538879	K3	-4.25082	-1.52723	-0.936986
GRMZM2G124061	K3	-5.88629	-3.60747	-3.69639	K3	-2.49303	-0.12903	-0.859327
GRMZM2G124872	K3	-1.48972	0.104365	-0.179068	K3	-2.00886	-0.576656	-0.683039
GRMZM2G125032	K3	1	-0.297675	1.26874	K3	-1.5855	-0.104726	-0.617305
GRMZM2G125436	K3	-1.75405	0.27595	0.136446	K3	-2.55638	0.0969723	-0.420536
GRMZM2G126582	K3	-2.04703	0.47427	0.415829	K3	-1.50776	0.216296	0.527519
GRMZM2G128617	K3	1	-1.06665	1.37925	K3	-3.31418	0.488163	1.75948
GRMZM2G128876	K3	-1.32538	0.592588	0.977271	K3	-1.33617	1.12234	1.27843
GRMZM2G129361	K3	-0.826181	0.272603	0.200301	K3	-1.62654	-0.0748908	-0.107653
GRMZM2G131391	K3	-0.0299932	1.63725	1.81494	K3	1	-3.28834	-3.46123
GRMZM2G131746	K3	-0.756664	1.17599	0.968621	K3	-0.732464	0.50417	0.828807
GRMZM2G132478	K3	-2.84985	-0.0378485	0.113952	K3	-0.493601	0.745479	0.822284
GRMZM2G132774	K3	0.591962	1.79497	1.77889	K3	-0.901939	1.79744	1.66902
GRMZM2G133322	K3	-4.74618	1.83335	2.05695	K3	-2.0328	1.74097	2.00576
GRMZM2G135244	K3	1.40219	2.2664	2.47417	K3	1.34306	2.14761	2.41439
GRMZM2G136453	K3	-3.15581	-0.365108	-0.401859	K3	-5.21088	-0.659147	-2.44034
GRMZM2G136486	K3	-0.966275	0.336543	-0.0139678	K3	-1.7346	-0.421048	-0.309305
GRMZM2G137329	K3	-0.132922	1.80026	1.55589	K3	0.538088	1.94208	1.67455
GRMZM2G137673	K3	-1.5109	0.842185	1.13631	K3	0.209302	1.25143	1.37402
GRMZM2G137816	K3	-4.07656	-0.445567	0.12708	K3	0.237898	1.16672	1.24277
GRMZM2G138693	K3	-1.5668	1.23685	1.10236	K3	-2.02352	1.0075	1.09436
GRMZM2G138744	K3	-2.60898	-1.39887	-1.22123	K3	-1.90016	-0.846394	-1.16665
GRMZM2G142390	K3	-1.19087	0.458578	0.969238	K3	-0.566162	1.1639	0.838244
GRMZM2G144051	K3	-2.49447	0.669354	0.943242	K3	-1.66964	0.57985	0.891706
GRMZM2G147714	K3	-4.29172	-2.09033	-1.3049	K3	-3.1552	-1.34805	-1.61346
GRMZM2G148534	K3	-0.594194	0.710842	0.900399	K3	-2.82922	-0.000443118	0.0457745
GRMZM2G151763	K3	-4.21403	-3.29393	-3.22638	K3	-2.48687	-1.54501	-1.46763
GRMZM2G152258	K3	-0.194175	1.41846	1.34054	K3	-2.12995	0.940893	1.71761
GRMZM2G152777	K3	-3.70355	-1.24724	-0.838265	K3	-2.86128	0.320713	0.67559
GRMZM2G153103	K3	-2.26268	-0.0413299	-0.103292	K3	-3.47123	-1.22358	-1.41383
GRMZM2G157982	K3	-2.88619	1.58945	1.84559	K3	-1.11346	1.11263	1.47292
GRMZM2G158205	K3	-1.13249	1.22156	1.19643	K3	-0.230937	1.91269	1.95993
GRMZM2G159581	K3	-0.950582	0.363635	0.37926	K3	-0.850262	0.265042	0.0368399
GRMZM2G160430	K3	-1.61691	-0.0860308	-0.317589	K3	-2.49952	-0.562584	-0.445361
GRMZM2G161809	K3	-0.372027	1.22087	1.75485	K3	-0.155895	1.35235	1.7723
GRMZM2G162453	K3	-0.818466	0.954858	1.19283	K3	-0.634527	0.958534	1.20244
GRMZM2G163494	K3	-5.53857	-1.37471	-0.561865	K3	-0.728955	0.466235	0.835903
GRMZM2G164912	K3	-0.599749	0.977136	1.393	K3	0.0544674	1.3532	1.53678
GRMZM2G165769	K3	-0.666899	1.00654	0.980229	K3	-0.999451	-0.0147139	0.0450523
GRMZM2G170044	K3	-1.12748	0.180325	-0.0355867	K3	-1.46176	0.207933	0.114045
GRMZM2G170201	K3	-0.363124	1.10034	1.48341	K3	-1.2952	0.860602	0.888902
GRMZM2G171466	K3	-0.470155	1.358	1.59249	K3	-0.568799	1.16513	1.40852
GRMZM2G173738	K3	-0.428875	1.33032	1.93822	K3	-0.0568315	1.77711	2.09433
GRMZM2G174441	K3	-0.0345981	1.22263	1.41099	K3	1	-1.54366	-2.36952
GRMZM2G177393	K3	-1.18846	0.798405	0.938582	K3	-0.513997	0.611675	0.734268
GRMZM2G179349	K3	-4.00535	0.0467648	0.547583	K3	-2.60997	0.678403	0.517052
GRMZM2G179462	K3	1	-2.11259	0.475499	K3	1	-0.973826	1.37294
GRMZM2G181266	K3	-5.08671	-1.27955	-1.63661	K3	-1.66115	-0.629996	-0.355248
GRMZM2G300125	K3	-2.19723	-1.1121	-1.45789	K3	-2.69673	-1.00553	-1.16391
GRMZM2G303361	K3	-0.829537	0.894993	0.491794	K3	1	-0.178193	-0.398682
GRMZM2G304897	K3	-3.25318	-1.10147	-0.863942	K3	-2.99715	-0.821103	-1.159
GRMZM2G306851	K3	-2.36337	0.609437	1.1818	K3	-0.121023	1.35872	1.87121
GRMZM2G310552	K3	-0.916126	0.987714	0.87539	K3	-5.04791	-1.98554	-1.12187
GRMZM2G316778	K3	-1.51086	0.170806	0.493764	K3	-2.82997	-0.136643	-0.410394
GRMZM2G320152	K3	-5.16795	-0.788827	-0.353916	K3	-4.22842	-0.299816	0.126593
GRMZM2G322547	K3	-1.96815	1.03515	1.93726	K3	-2.23568	1.23263	2.05758
GRMZM2G328224	K3	0.03249	1.05631	1.38337	K3	0.233448	1.3584	1.29771
GRMZM2G332821	K3	-2.2243	0.0306095	0.563135	K3	-1.19592	0.5491	0.850908
GRMZM2G333069	K3	1	-1.33874	-1.55788	K3	-2.12988	0.458551	-0.320291
GRMZM2G337633	K3	-3.87917	-1.96759	-2.31383	K3	-2.50198	-1.3474	-1.90297
GRMZM2G339728	K3	-4.03598	0.322998	0.600237	K3	-2.27269	0.540907	0.836917
GRMZM2G351307	K3	-0.589531	0.502813	0.209825	K3	-0.36292	0.490758	0.789075
GRMZM2G362413	K3	-2.93119	0.861602	1.64318	K3	-1.48441	1.13879	1.8997
GRMZM2G363008	K3	-0.150099	1.60876	1.93663	K3	-0.286634	1.4968	1.76234
GRMZM2G366411	K3	-1.67636	-0.446333	-0.533041	K3	-2.1218	0.0739978	0.125905
GRMZM2G368890	K3	-0.940808	0.588198	0.385381	K3	-0.869379	0.225557	0.570599
GRMZM2G370510	K3	-2.06458	-0.46205	-1.123	K3	-4.97514	-0.0600555	-1.55778
GRMZM2G372068	K3	-1.13596	0.903181	1.31151	K3	-0.275816	1.65926	1.68331
GRMZM2G374309	K3	-2.04563	0.442734	0.828742	K3	-2.08209	0.679005	1.15313
GRMZM2G374971	K3	0.210358	2.05806	1.2802	K3	1.20257	2.19558	2.40241
GRMZM2G375197	K3	0.723061	1.63404	1.78138	K3	-1.53699	-0.537927	-0.39146
GRMZM2G375435	K3	-0.75233	1.59094	1.20423	K3	-0.158242	0.837315	0.973599
GRMZM2G380897	K3	-4.67955	-0.716551	-0.728656	K3	-1.8604	-0.089269	-0.318713
GRMZM2G382785	K3	-2.26944	-0.62115	-0.682604	K3	-1.47224	-0.310644	-0.601043
GRMZM2G386276	K3	-3.34415	-0.851224	0.0213723	K3	-0.894382	0.498356	0.977162
GRMZM2G393014	K3	-3.76795	0.0803588	0.892273	K3	-0.899386	0.807057	1.02261
GRMZM2G400965	K3	0.866293	2.0436	2.20701	K3	1.06198	2.04618	2.21947
GRMZM2G402631	K3	-3.59719	0.804697	0.0395416	K3	-3.80538	1.61294	-0.0391375
GRMZM2G403719	K3	-2.77841	-1.69479	-1.70294	K3	-4.08442	-1.54863	-1.36494
GRMZM2G406119	K3	-1.57973	1.51904	1.86023	K3	0.239715	1.77773	2.04117
GRMZM2G407223	K3	0.457272	2.6661	2.90321	K3	1.39896	2.72811	3.00397
GRMZM2G408158	K3	-4.558	-0.400954	0.716387	K3	-0.293097	1.35922	1.61001
GRMZM2G412482	K3	-0.178349	1.26834	1.38076	K3	-0.253126	1.35622	1.30688
GRMZM2G413044	K3	-2.01392	-0.54915	-0.569586	K3	-1.64204	0.117196	-0.642101
GRMZM2G418343	K3	-0.0143157	0.961177	1.27853	K3	0.370935	1.99442	1.53498
GRMZM2G426175	K3	-0.844599	0.475196	0.813301	K3	-0.769663	0.918009	1.10677
GRMZM2G426407	K3	-0.67977	1.06688	0.518151	K3	-0.855467	1.12622	0.375807
GRMZM2G427729	K3	-0.044726	1.76888	1.86691	K3	0.120992	1.51456	1.81669
GRMZM2G429873	K3	1	-1.13264	-1.33274	K3	1	-0.919543	0.0353096
GRMZM2G432480	K3	-3.18747	0.296889	1.26831	K3	-2.13461	1.15464	1.76256
GRMZM2G440968	K3	-2.78607	0.306856	0.0979347	K3	0.102377	1.62344	1.9511
GRMZM2G459896	K3	-5.14401	-2.48257	-2.29925	K3	-6.36565	-1.91413	-1.83255
GRMZM2G471051	K3	0.599219	2.18009	2.14219	K3	0.811867	2.06967	1.72414
GRMZM2G475296	K3	-1.43701	0.946064	0.0424527	K3	-2.94266	-0.630951	-0.628368
GRMZM2G476009	K3	0.865858	1.95516	2.05676	K3	1.08678	1.90402	2.11821
GRMZM2G479000	K3	-1.27295	-0.127429	0.149624	K3	-2.69663	-0.900699	-1.51233
GRMZM2G481353	K3	-2.44731	1.14784	1.05756	K3	-1.38377	1.14824	0.922469
GRMZM2G513222	K3	-0.266589	0.724352	0.859587	K3	-1.14373	0.510193	0.943083
GRMZM2G532387	K3	-0.306375	0.694845	0.622076	K3	-0.903606	0.151947	0.397309
GRMZM2G576804	K3	0.00172378	1.14743	0.715553	K3	-2.32144	-0.162388	-1.07198
GRMZM2G703641	K3	-1.5006	0.643753	0.853937	K3	0.236895	1.34734	1.22727
GRMZM5G800586	K3	-0.445961	1.98273	2.08739	K3	-0.306978	1.9736	2.20068
GRMZM5G801531	K3	-1.41351	0.990416	1.17084	K3	-1.31655	0.827961	1.01443
GRMZM5G803365	K3	0.166093	1.49503	1.87185	K3	0.498234	1.62751	2.02183
GRMZM5G805505	K3	-2.93726	0.0682788	0.722667	K3	-1.72763	0.796622	1.08451
GRMZM5G814389	K3	1	-1.66438	-1.68112	K3	1	0.208311	-1.62674
GRMZM5G822829	K3	-3.525	-1.18995	-0.953419	K3	-5.78559	-4.11909	-4.50346
GRMZM5G836990	K3	-2.64017	-0.565448	0.0840786	K3	-0.789178	0.712548	0.876704
GRMZM5G839920	K3	-1.8587	-0.304443	-0.321523	K3	-0.82495	0.562671	0.338438
GRMZM5G842348	K3	-0.0349179	0.97519	0.86905	K3	-0.0742517	1.10863	0.526154
GRMZM5G879193	K3	-2.67998	0.279612	-0.279991	K3	-0.283116	1.27483	1.10897
GRMZM5G881135	K3	0.246403	1.77474	1.78816	K3	-0.438648	0.95368	1.2747
GRMZM5G881649	K3	-2.33109	-0.780394	-0.234097	K3	-1.81731	-0.1271	0.104264
GRMZM5G888502	K3	1	-2.79324	-2.99826	K3	-2.15534	-0.688233	-0.36403
GRMZM5G890438	K3	-3.19178	0.298237	0.95392	K3	-0.218832	1.21902	1.66862
AC177833.2_FG001	K3	-3.77447	-2.42617	-2.97512
AC177860.4_FG002	K3	1	-3.90929	-5.47232
AC183927.3_FG004	K3	-4.58443	0.21245	1.23422
AC186164.3_FG001	K3	1	-0.850757	-0.0924189
AC186431.5_FG001	K3	-4.08486	-3.21851	-3.10391
AC187885.3_FG002	K3	-0.715608	0.797738	0.498709
AC189792.3_FG005	K3	-2.38705	-0.603082	-0.130329
AC190693.1_FG009	K3	-0.358274	0.972613	0.619594
AC191412.3_FG005	K3	-3.69064	-2.28162	-2.89357
AC192381.3_FG004	K3	1	1.18149	0.917885
AC193402.3_FG004	K3	1	-1.84255	-1.04422
AC194022.3_FG013	K3	0.960564	2.23327	2.36566
AC194022.3_FG014	K3	-1.718	-0.612618	-0.215418
AC194965.4_FG004	K3	-2.13295	-0.717599	-0.861857
AC195340.3_FG004	K3	-2.92472	-2.21064	-1.94064
AC196002.2_FG002	K3	-3.82939	-0.029499	0.181763
AC197047.3_FG001	K3	0.276826	1.63105	1.43184
AC197699.3_FG006	K3	-3.35948	-2.16356	-2.78347
AC198291.3_FG001	K3	-2.14257	-1.09578	-1.06439
AC200057.4_FG006	K3	-3.25304	-0.306459	-0.868085
AC200138.3_FG003	K3	-5.54268	-0.65148	-0.605393
AC200565.4_FG001	K3	-4.89288	-4.31718	-4.17464
AC202011.3_FG010	K3	0.813318	2.00726	1.97652
AC202549.3_FG008	K3	1	-1.21048	0.404612
AC202567.4_FG004	K3	-6.88963	-1.11999	-1.4051
AC203955.3_FG005	K3	1	-2.86192	-0.83012
AC204897.3_FG007	K3	1	-2.00521	-1.60227
AC205122.4_FG010	K3	-5.30478	-4.2959	-4.15483
AC205336.3_FG003	K3	1	-1.504	-0.451469
AC206198.3_FG001	K3	-1.75557	0.475944	0.246254
AC206425.3_FG004	K3	1	-0.57013	-0.383716
AC207733.3_FG001	K3	-3.76775	-2.07011	-2.88935
AC209819.3_FG005	K3	-0.488896	0.67407	0.503333
AC211325.4_FG003	K3	1	-3.61312	-2.03265
AC211705.3_FG001	K3	-2.01133	-0.136996	0.458752
AC212394.4_FG010	K3	-3.7999	-1.83149	-2.05456
AC214358.3_FG001	K3	-2.11377	-0.459755	-0.430719
AC215607.3_FG004	K3	1	-2.55894	0.0927839
AC217966.3_FG007	K3	-5.00095	-3.31974	-3.47167
AC219156.3_FG002	K3	1	-0.979222	-1.11599
AC220972.3_FG002	K3	1	0.239379	0.043866
AC233864.1_FG002	K3	1	-0.648899	0.196225
AC233952.1_FG008	K3	-3.30799	-1.88287	-1.39115
AC233960.1_FG003	K3	0.37645	1.37728	1.08122
AC234202.1_FG004	K3	-3.8001	-1.72663	-2.36678
AF466202.2_FG010	K3	-6.21259	-4.63176	-5.25989
GRMZM2G000380	K3	-1.11074	-0.0653988	-0.494857
GRMZM2G000451	K3	-2.87826	-1.97021	-1.69071
GRMZM2G000752	K3	-3.57717	-1.75038	-1.97408
GRMZM2G000775	K3	-4.47826	-0.690211	-0.832826
GRMZM2G001361	K3	-2.41073	-0.307988	-0.780554
GRMZM2G001631	K3	-0.23893	0.761948	0.673417
GRMZM2G001981	K3	-3.37517	-0.622662	-1.40259
GRMZM2G002555	K3	-5.58378	-3.73278	-4.66362
GRMZM2G002754	K3	-1.33147	-0.268061	-0.303429
GRMZM2G003138	K3	-1.24047	0.310722	-0.290801
GRMZM2G003711	K3	1	-1.70876	-0.781267
GRMZM2G004352	K3	-1.86081	-0.418564	-1.07
GRMZM2G004511	K3	-3.63771	-1.62942	-1.11648
GRMZM2G004548	K3	0.340041	1.29851	1.52987
GRMZM2G004663	K3	-4.70215	-3.2957	-3.50942
GRMZM2G005134	K3	-4.40604	0.166459	0.0892019
GRMZM2G005146	K3	-1.93434	0.872972	0.590119
GRMZM2G005552	K3	0.151885	1.90592	2.20676
GRMZM2G006450	K3	-0.198889	1.2656	1.03615
GRMZM2G006468	K3	-0.0293659	0.927133	1.03864
GRMZM2G006759	K3	1	0.674551	0.275036
GRMZM2G007369	K3	-3.02724	-1.42424	-1.47677
GRMZM2G007441	K3	-1.92406	-0.471874	-0.526496
GRMZM2G007680	K3	-0.860356	1.30289	1.32527
GRMZM2G008032	K3	-2.47419	-1.46379	-1.23744
GRMZM2G008691	K3	-0.00791998	1.11637	1.1318
GRMZM2G008923	K3	-5.07619	-0.980154	-1.30482
GRMZM2G009065	K3	-1.60512	-0.671604	-0.392102
GRMZM2G009117	K3	0.0194094	1.43529	1.4537
GRMZM2G009506	K3	-1.97197	-0.55771	-0.170424
GRMZM2G009732	K3	-0.185749	0.93022	1.02402
GRMZM2G009968	K3	-0.158522	1.21801	1.16619
GRMZM2G010154	K3	1	1.53187	1.24171
GRMZM2G010156	K3	-0.285109	1.10042	0.656776
GRMZM2G010163	K3	-3.61589	-2.01187	-2.7572
GRMZM2G010286	K3	-3.69915	-1.25245	-2.37815
GRMZM2G010338	K3	-2.90394	-1.43842	-1.11608
GRMZM2G010433	K3	0.477243	1.53058	1.45994
GRMZM2G010466	K3	-1.88289	-0.755565	-1.09081
GRMZM2G010636	K3	-3.21737	-1.32768	-1.79719
GRMZM2G010762	K3	1.49234	2.53025	2.55209
GRMZM2G011006	K3	0.0403584	0.886571	1.08257
GRMZM2G011119	K3	0.0308351	1.3291	1.56587
GRMZM2G011233	K3	-1.60664	-0.115453	-0.427839
GRMZM2G011951	K3	-2.32545	-0.638825	-1.41756
GRMZM2G012140	K3	-3.70639	-1.3947	-1.69958
GRMZM2G012716	K3	1	0.208119	0.480824
GRMZM2G012724	K3	-1.41686	0.0227516	-0.0960057
GRMZM2G013650	K3	-3.03208	-1.69043	-2.13381
GRMZM2G014558	K3	-5.33359	-1.58089	-1.14656
GRMZM2G014723	K3	-3.73187	-1.42973	-2.1546
GRMZM2G015352	K3	-0.363844	1.034	0.456525
GRMZM2G015368	K3	-0.542443	0.765558	0.741493
GRMZM2G015406	K3	-0.647335	0.27439	0.521161
GRMZM2G015599	K3	-4.10915	0.10261	-0.314431
GRMZM2G015793	K3	-3.1929	0.606498	0.0183203
GRMZM2G015976	K3	-1.48948	0.937742	0.646964
GRMZM2G017186	K3	-0.824981	0.578534	0.259735
GRMZM2G017474	K3	1	-0.0696735	0.49778
GRMZM2G017685	K3	-1.6721	0.101884	-0.0381705
GRMZM2G019956	K3	-1.43563	-0.0736242	-0.0697823
GRMZM2G020433	K3	-1.65175	-0.395794	-0.940399
GRMZM2G020704	K3	-4.36699	-3.21589	-3.32862
GRMZM2G020742	K3	-2.10237	-0.399325	-0.920703
GRMZM2G021530	K3	-0.90515	0.409944	0.0470125
GRMZM2G021706	K3	-1.57302	-0.126655	-0.521523
GRMZM2G022402	K3	-1.20876	1.21413	1.56197
GRMZM2G022804	K3	0.0818705	0.935246	1.11899
GRMZM2G023786	K3	0.194848	1.07184	1.37317
GRMZM2G023863	K3	-3.15314	2.48555	1.9502
GRMZM2G024345	K3	0.00177759	0.989309	1.03847
GRMZM2G025190	K3	0.213229	1.35546	1.53017
GRMZM2G025459	K3	-2.56033	-1.13565	-1.09646
GRMZM2G025477	K3	-1.5733	-0.52948	-0.692614
GRMZM2G027344	K3	-1.5362	0.0553358	-0.293708
GRMZM2G027804	K3	-3.33858	-0.345276	-0.684283
GRMZM2G028386	K3	0.819265	2.15702	2.22342
GRMZM2G028672	K3	1	0.399197	0.487393
GRMZM2G028889	K3	-0.367686	0.884815	0.34297
GRMZM2G029039	K3	-0.754484	0.375775	0.232816
GRMZM2G029243	K3	1	-3.4479	-3.09484
GRMZM2G029756	K3	-1.32798	-0.000457788	0.0602465
GRMZM2G029824	K3	0.678558	1.47647	1.71438
GRMZM2G029833	K3	-1.60825	0.381688	0.129294
GRMZM2G029868	K3	-0.939918	1.71495	1.48322
GRMZM2G030099	K3	-1.86573	0.0471837	-0.741045
GRMZM2G031331	K3	-3.73573	-1.86714	-1.52742
GRMZM2G031479	K3	-0.415338	1.15535	0.920343
GRMZM2G032384	K3	-6.50507	-0.488329	0.319561
GRMZM2G032531	K3	1	-4.62939	-4.03518
GRMZM2G032759	K3	-4.78435	1.40228	1.21949
GRMZM2G033236	K3	-0.922978	0.257535	0.606512
GRMZM2G033515	K3	1.4837	2.53972	2.63053
GRMZM2G033544	K3	0.0336349	1.03048	0.719533
GRMZM2G033862	K3	-0.176873	1.49288	1.78701
GRMZM2G034061	K3	1	-2.15051	-3.47098
GRMZM2G034152	K3	-1.12853	0.97474	0.661471
GRMZM2G034206	K3	0.697035	1.94939	1.8931
GRMZM2G034243	K3	-1.41826	0.504166	-0.294684
GRMZM2G035045	K3	-1.12889	1.15393	1.58769
GRMZM2G035309	K3	-3.52987	-1.77043	-1.93426
GRMZM2G035749	K3	-3.52043	-0.90921	-0.54428
GRMZM2G035969	K3	-0.960442	-0.112819	0.0853403
GRMZM2G036759	K3	-4.84856	-2.5642	-1.82293
GRMZM2G036764	K3	-2.54344	-1.47442	-1.4996
GRMZM2G037420	K3	-1.4727	-0.114429	-0.152602
GRMZM2G037831	K3	-6.39846	-2.81056	-2.29519
GRMZM2G038916	K3	-1.51429	-0.264724	-0.874615
GRMZM2G038931	K3	-2.77605	1.07473	1.15216
GRMZM2G039036	K3	-4.30995	1.2858	0.651813
GRMZM2G039610	K3	1	-2.69344	-2.51991
GRMZM2G040121	K3	0.50709	1.66155	1.42144
GRMZM2G040706	K3	-2.61866	-1.29253	-1.52652
GRMZM2G041039	K3	1.49812	2.61709	2.6997
GRMZM2G041163	K3	-0.847433	0.603636	0.887282
GRMZM2G041350	K3	1	-1.2821	-0.756198
GRMZM2G042733	K3	-7.06387	-1.41051	-1.50089e-05
GRMZM2G042838	K3	-1.58312	-0.365653	-0.585032
GRMZM2G043650	K3	-3.40807	-0.935416	-1.67859
GRMZM2G043980	K3	-2.19244	1.27746	1.20432
GRMZM2G044180	K3	-5.37865	1.38348	1.3019
GRMZM2G044377	K3	-0.865129	0.394953	-0.0614135
GRMZM2G044740	K3	-2.78924	1.3742	0.171756
GRMZM2G044752	K3	-1.2195	0.205795	-0.0547456
GRMZM2G044947	K3	1	-1.17769	-2.48353
GRMZM2G045117	K3	0.446464	1.58504	1.23463
GRMZM2G045226	K3	-0.611972	0.530706	0.305043
GRMZM2G045816	K3	1	1.55338	0.613817
GRMZM2G046024	K3	-1.01113	-0.00809648	0.197603
GRMZM2G046321	K3	1	0.262986	-0.659997
GRMZM2G046480	K3	-1.2171	0.63416	0.568813
GRMZM2G046503	K3	-1.16691	0.0666042	0.424472
GRMZM2G047065	K3	-2.30217	-0.765891	-0.481723
GRMZM2G047533	K3	-1.50762	0.310449	0.135846
GRMZM2G047613	K3	-1.64574	0.47834	0.314452
GRMZM2G047763	K3	-3.14573	-2.27436	-2.0488
GRMZM2G048085	K3	-1.04612	-0.0655504	-0.181408
GRMZM2G048297	K3	-0.409275	0.725327	0.362561
GRMZM2G048475	K3	-3.56704	0.0785877	-0.766021
GRMZM2G048775	K3	-2.24539	0.0587197	0.827076
GRMZM2G049173	K3	-1.90033	0.7396	0.732392
GRMZM2G049565	K3	-2.76699	-0.4314	-0.73705
GRMZM2G049913	K3	-2.99076	0.437593	1.18641
GRMZM2G051114	K3	-1.31795	-0.042747	-0.0405695
GRMZM2G051406	K3	-1.46146	0.6201	-0.145431
GRMZM2G051545	K3	-1.83837	1.38949	1.51361
GRMZM2G051921	K3	1	-2.2699	-0.503808
GRMZM2G052034	K3	0.233959	1.11994	1.28423
GRMZM2G052123	K3	-5.72814	0.474128	0.564554
GRMZM2G052364	K3	-1.43393	0.955242	1.55579
GRMZM2G052562	K3	-3.08695	-1.09726	-0.879054
GRMZM2G052616	K3	0.324087	1.41424	1.52254
GRMZM2G053790	K3	-2.95299	0.974195	1.0071
GRMZM2G054252	K3	0.203452	1.5606	1.70766
GRMZM2G054415	K3	0.585028	1.46436	1.64518
GRMZM2G055752	K3	1.16504	2.24445	2.26943
GRMZM2G055898	K3	-2.55903	-0.932936	-1.0827
GRMZM2G056079	K3	-0.259731	1.4708	1.47842
GRMZM2G057483	K3	1	-2.35428	-2.51483
GRMZM2G058398	K3	-0.993662	0.561935	0.389763
GRMZM2G058718	K3	-1.17543	0.147657	-0.467418
GRMZM2G059465	K3	1	-1.79034	-0.513336
GRMZM2G059562	K3	-2.22922	-0.0419635	-0.0178622
GRMZM2G059671	K3	-1.30888	0.489035	0.274618
GRMZM2G059799	K3	1.17123	1.9838	2.27841
GRMZM2G059964	K3	0.0639678	1.23272	1.26752
GRMZM2G060118	K3	-1.27463	0.400226	-0.0943633
GRMZM2G060161	K3	0.684652	1.79065	1.63318
GRMZM2G060183	K3	0.350038	1.48907	1.7051
GRMZM2G060249	K3	1	-0.0369702	0.153422
GRMZM2G060999	K3	-0.510086	0.609472	0.629665
GRMZM2G061941	K3	0.055591	1.07496	1.44375
GRMZM2G062654	K3	-3.48022	0.0795646	-0.666766
GRMZM2G062777	K3	-4.91607	-0.203635	-0.0891233
GRMZM2G062848	K3	-1.20544	0.178764	-0.146386
GRMZM2G062885	K3	-1.6662	0.076798	-0.598964
GRMZM2G062974	K3	0.491228	1.57148	1.38338
GRMZM2G063162	K3	0.679608	2.18643	2.63375
GRMZM2G064311	K3	-0.843337	0.605275	0.339558
GRMZM2G064530	K3	-0.12015	1.26596	1.12774
[truncated: 3,829 more rows]
