# Supplementary material for: Non-syntenic genes drive RTCS-dependent regulation of the embryo transcriptome during formation of seminal root primordia in maize (Zea mays L.)
Source: J Exp Bot. 2016 Nov 10;68(3):403–14. doi: 10.1093/jxb/erw422 (PMC5444478; doi:10.1093/jxb/erw422)
Supplement: supplementary_table_S5 [file erw422_suppl_supplementary_table_S5.xlsx]

## Sheet: Sheet1 (2)
Table S5. 3,526 genes differentially expressed between wild-type (WT) and rtcs embryos.
Gene ID	25 dap				30 dap				35 dap				Transcription factor family
	logFC	FDR	FPKM		logFC	FDR	FPKM		logFC	FDR	FPKM
			rtcs	WT			rtcs	WT			rtcs	WT
GRMZM2G366434	-0.303187	0.0437553	2.46594	2.76913	-1.32498	2.46672e-06	2.13206	3.45704	-0.00199086	0.989154	3.15104	3.15303	AP2
GRMZM2G390641	0.51207	0.0231734	2.58119	2.06912	1.15977	0.000489301	3.31603	2.15626	0.150908	0.27612	2.85066	2.69976	ARF
GRMZM2G149940	-1.79273	7.99314e-07	0.150039	1.94277	-2.14002	2.52252e-06	0.0742616	2.21428	-1.44659	2.47292e-05	0.118305	1.5649	B3
GRMZM2G109480	-1.20201	3.525e-06	4.25415	5.45616	-1.14507	0.000123485	3.06757	4.21264	-1.19941	6.22741e-05	1.9482	3.14762	B3
GRMZM2G522066	-0.378852	0.00193941	3.17462	3.55347	-1.21418	7.2396e-05	3.33945	4.55363	-0.431258	0.0683236	3.1922	3.62346	B3
GRMZM2G019956	1.57427	1.90479e-05	1.94396	0.369687	0.246993	0.109162	1.19724	0.950248	0.175798	0.148311	1.12858	0.952782	B3
GRMZM5G834874	1.92605	1.83262e-06	3.00043	1.07437	2.15614	1.95749e-05	3.61931	1.46317	0.321612	0.0401591	2.97596	2.65435	B3
GRMZM2G159456	-1.22265	2.43095e-05	1.17755	2.4002	-1.68215	0.000279084	0.604205	2.28635	-1.48849	0.000163395	0.0963345	1.58483	bHLH
GRMZM2G072820	-0.423105	0.0528904	1.0232	1.44631	-1.50474	7.10898e-05	1.85563	3.36038	-1.3597	0.00121531	1.80064	3.16034	bHLH
GRMZM2G006631	-1.12983	5.93798e-07	2.13724	3.26707	-0.874603	0.000171953	2.88001	3.75462	-1.30059	3.86807e-05	2.37217	3.67275	bHLH
GRMZM2G173372	-0.304995	0.0259556	1.46411	1.76911	-1.1412	0.000150617	1.50594	2.64714	-0.960679	0.00168857	1.07484	2.03552	bHLH
GRMZM2G036092	0.271382	0.065508	2.39942	2.12803	-1.46479	9.35468e-05	2.36768	3.83247	-0.856292	0.00111736	2.25133	3.10763	bHLH
GRMZM2G178182	0.331131	0.111046	1.78265	1.45152	-1.28571	5.30913e-05	1.00056	2.28627	-0.742271	0.000405154	0.82647	1.56874	bHLH
GRMZM2G008691	1.03217	0.000126835	2.0267	0.994525	-0.2537	0.196574	1.91431	2.16801	-0.686271	0.0151291	1.50505	2.19132	bHLH
GRMZM2G165188	2.12816	1.72319e-05	2.1543	0.0261387	-0.000319941	0.998201	1.0816	1.08192	-0.358828	0.0233284	0.0559944	0.414823	bHLH
GRMZM2G017586	-1.0205	1.09734e-05	3.20497	4.22548	-0.659826	6.19276e-05	3.17394	3.83377	-0.288037	0.0164327	3.2459	3.53394	bHLH
GRMZM2G354618	1.70783	3.4755e-05	2.90916	1.20134	0.252052	0.395203	1.85128	1.59923	0.1003	0.635683	1.47424	1.37395	bHLH
GRMZM2G314882	0.486018	0.0138354	3.24769	2.76167	1.08198	0.000160591	3.54967	2.46769	0.397964	0.0117924	3.26046	2.8625	bHLH
GRMZM2G067921	-0.907216	0.000232459	2.28489	3.19211	-1.20328	0.000273056	1.97038	3.17365	-1.08547	0.000734019	1.47444	2.5599	bZIP
GRMZM5G884349	-1.15933	0.000187646	0.670878	1.83021	-1.1414	3.39736e-05	0.661049	1.80245	-0.613697	0.000302958	0.655679	1.26938	bZIP
GRMZM2G033230	-1.02599	4.17908e-05	1.0967	2.12269	0.0483357	0.679427	1.46007	1.41174	-0.176528	0.448113	1.47396	1.65049	bZIP
GRMZM2G177046	0.394919	0.00705594	0.560773	0.165854	1.39916	7.60268e-05	1.71786	0.318704	-0.0478193	0.919069	0.49981	0.547629	bZIP
GRMZM2G015534	0.240844	0.21714	1.01221	0.77137	1.22081	0.000102762	1.28367	0.0628578	0.582943	0.00819713	0.830573	0.24763	bZIP
GRMZM2G365754	1.40522	1.55769e-06	1.4819	0.0766872	0.853404	0.00443825	2.1341	1.2807	1.11826	0.00207205	2.49863	1.38037	bZIP
GRMZM2G011119	1.04285	5.1879e-06	2.06445	1.0216	0.719182	0.00173211	3.23163	2.51245	1.14158	0.000158763	4.10214	2.96056	bZIP
GRMZM2G160902	0.0597754	0.814619	4.38851	4.32874	0.68222	0.00654258	4.82393	4.14171	1.21369	8.92768e-05	4.68513	3.47144	bZIP
GRMZM2G402862	0.215008	0.0663279	0.465509	0.250502	0.461097	0.00549765	0.690589	0.229492	1.3024	0.000116746	2.09374	0.791345	bZIP
GRMZM2G104516	-0.0088992	0.970143	2.64247	2.65137	-1.19724	0.00436607	0.995497	2.19273	-0.920029	0.00843552	0.906727	1.82676	C2H2
GRMZM2G000126	-0.45121	0.0473019	1.14986	1.60107	-1.27705	5.21862e-06	1.4649	2.74195	-0.854324	0.0137971	1.31614	2.17046	C2H2
AC234522.1_FG009	0.306212	0.102607	3.16876	2.86254	1.00314	0.0151297	3.31581	2.31267	0.190782	0.216619	3.17239	2.98161	C2H2
GRMZM2G090595	-0.161435	0.0855353	3.96191	4.12335	1.15468	1.87867e-05	4.01115	2.85647	0.373627	0.0144274	3.76694	3.39331	C2H2
GRMZM2G400714	0.102913	0.533455	2.00022	1.8973	1.333	3.52619e-05	2.77029	1.4373	0.498088	0.153619	2.25991	1.76182	C2H2
GRMZM2G035625	-0.116539	0.629711	2.04636	2.1629	1.12581	6.22163e-05	2.10658	0.980771	0.640987	0.00171914	1.3899	0.748918	C2H2
AC233952.1_FG008	1.02472	2.3534e-05	1.12569	0.100971	1.09865	0.00292352	1.36979	0.271144	0.861698	0.00215978	1.24296	0.381261	C2H2
GRMZM2G470422	1.01091	0.0064415	1.17661	0.165697	1.7776	2.45431e-05	1.93711	0.159511	0.885029	0.00195537	1.49909	0.614065	C2H2
GRMZM2G117007	1.02986	0.000902054	2.35306	1.3232	1.03268	0.00252082	2.67301	1.64033	-0.136311	0.732323	1.56823	1.70454	C3H
GRMZM2G056920	1.26245	2.66358e-05	2.61694	1.35448	-0.178164	0.397321	2.16829	2.34646	0.200393	0.183408	2.74161	2.54122	C3H
GRMZM5G842019	-0.111082	0.541462	1.50623	1.61731	1.19534	1.05478e-05	1.57569	0.380344	0.30018	0.137817	1.31584	1.01566	C3H
GRMZM2G126197	0.186338	0.435716	2.59122	2.40488	1.4668	0.000238673	2.73032	1.26352	0.694116	0.00275672	2.66567	1.97155	C3H
GRMZM2G013398	0.625738	9.03561e-05	1.75816	1.13242	1.01269	1.05478e-05	2.97481	1.96213	0.75064	0.00101851	2.05916	1.30852	CO-like
GRMZM2G322090	0.11756	0.604627	4.03335	3.91579	1.42305	0.00195227	3.3394	1.91635	0.469666	0.0037045	3.03974	2.57008	CPP
GRMZM2G435475	-0.114442	0.727674	1.57287	1.68731	-1.30941	0.00198119	0.877209	2.18662	-1.49378	1.14863e-05	0.355376	1.84916	Dof
GRMZM2G327189	-0.528406	0.00218533	0.710522	1.23893	-0.998789	0.000340669	0.658925	1.65771	-1.21159	0.000131923	0.594987	1.80657	Dof
GRMZM2G142718	-0.303916	0.197542	2.03691	2.34082	-0.137285	0.599435	1.3651	1.50239	-1.01585	0.00968191	0.457614	1.47346	Dof
GRMZM2G123900	-0.190626	0.19066	4.04418	4.2348	-1.1819	8.80237e-05	3.26857	4.45047	-0.722145	0.000408742	3.17119	3.89334	Dof
GRMZM2G134545	0.105324	0.457894	3.10748	3.00215	-1.07501	5.65596e-06	2.77905	3.85406	-0.703598	0.000209068	2.72048	3.42408	Dof
GRMZM2G061292	-1.4159	8.55005e-05	0.403812	1.81971	-0.235278	0.0254707	0.0299122	0.26519	-0.18297	0.103773	0.105967	0.288937	Dof
GRMZM2G151811	-2.24537	1.07489e-08	0.0568753	2.30224	-0.902693	2.69039e-05	0.0668413	0.969534	-0.665903	0.00146161	0.163237	0.82914	EIL
AC234203.1_FG011	0.751048	0.00128121	4.57441	3.82336	1.24985	0.000165436	4.31996	3.07011	0.420953	0.0324979	4.08787	3.66692	EIL
GRMZM2G018984	-1.99464	2.25348e-06	0.34656	2.3412	-1.19074	9.35468e-05	1.06729	2.25803	-1.20269	0.000373089	0.0428958	1.24559	ERF
GRMZM2G044077	-1.63165	6.21686e-06	0.856586	2.48824	-0.959632	0.00715126	0.760703	1.72033	-0.950589	0.00164585	1.17615	2.12674	ERF
GRMZM2G438202	-1.39926	2.87979e-05	2.93905	4.33831	-0.492864	0.0175142	3.33011	3.82297	-0.797919	0.00313311	3.08738	3.8853	ERF
GRMZM2G125460	-1.44516	1.03758e-05	0	1.44516	-0.504331	0.00279627	0	0.504331	-0.306246	0.0416877	0	0.306246	ERF
GRMZM2G020054	0.62073	0.0942604	1.11307	0.492339	1.67132	0.00056606	2.30921	0.637893	0.113684	0.765815	1.32114	1.20745	ERF
GRMZM2G172936	-0.138787	0.587135	3.73359	3.87237	1.25379	0.000390709	3.80203	2.54824	0.1283	0.630774	3.31793	3.18963	ERF
GRMZM2G173771	1.17072	0.00104394	2.24462	1.0739	0.502517	0.0525099	1.70329	1.20078	0.130764	0.650983	1.36097	1.23021	ERF
GRMZM2G068967	0.553312	0.142865	2.98211	2.4288	1.70299	2.38529e-05	4.37972	2.67673	0.20297	0.596113	4.0711	3.86813	ERF
GRMZM2G055180	1.85852	3.8774e-08	2.25246	0.393941	1.17733	0.00240507	1.85243	0.675102	0.220784	0.23981	0.643066	0.422282	ERF
GRMZM2G020150	0.312081	0.0928693	3.17736	2.86528	1.01283	0.0032745	3.89171	2.87887	0.282469	0.112595	3.65731	3.37484	ERF
GRMZM2G156737	1.48191	5.80122e-05	4.48671	3.0048	1.07583	0.00319357	5.86227	4.78644	0.369494	0.101388	5.76993	5.40044	ERF
GRMZM2G129674	-0.396122	0.00362644	4.94189	5.33801	1.92393	8.76521e-07	4.26772	2.3438	0.395168	0.0361786	3.50852	3.11335	ERF
GRMZM2G011110	-0.20187	0.37602	0.590764	0.792634	1.25198	0.00016059	1.54965	0.297664	0.47453	0.02906	1.25194	0.777413	ERF
GRMZM2G028386	1.88922	2.5133e-06	3.65373	1.76451	0.925592	0.000483484	5.38553	4.45994	0.563638	0.00654841	5.23363	4.66999	ERF
GRMZM2G053503	1.57809	2.97711e-06	6.88491	5.30682	1.65026	0.000288352	5.19426	3.544	0.667379	0.00442408	4.39685	3.72947	ERF
GRMZM2G301860	0.80132	0.000418089	3.50815	2.70683	1.46206	4.94412e-05	5.09046	3.62839	1.00825	0.00074264	5.93379	4.92554	ERF
GRMZM2G060249	2.58482	1.96156e-07	2.58482	0	1.73017	0.000339369	2.70487	0.9747	1.16986	0.00516327	2.28206	1.1122	ERF
GRMZM2G106591	0.849132	0.00264427	3.19719	2.34805	1.09291	0.00117739	3.32316	2.23025	1.34737	0.00105511	3.30742	1.96005	ERF
GRMZM2G129777	2.16236	5.62434e-08	9.28191	7.11955	2.28783	9.76107e-08	9.73365	7.44582	2.30667	1.10685e-07	9.84271	7.53604	ERF
GRMZM2G106653	0.0181464	0.934985	2.78654	2.7684	1.17236	0.00253595	2.80401	1.63165	0.788635	0.00123544	2.83346	2.04482	FAR1
GRMZM2G100709	-1.02465	0.000188499	0.0392513	1.0639	0.0345999	0.621533	0.0401507	0.00555078	-0.781122	7.87123e-05	0.00591784	0.787039	G2-like
GRMZM2G028608	-1.13863	9.83577e-05	1.86765	3.00628	-0.410312	0.168528	2.07462	2.48493	0.587041	0.00484196	2.51923	1.93219	GRAS
GRMZM2G106356	1.12042	1.09743e-06	2.41641	1.29598	0.704665	0.00144029	2.35806	1.6534	0.738093	0.000330101	2.36393	1.62583	GRAS
GRMZM2G106336	0.680062	0.000422549	1.36993	0.68987	1.07804	0.000376579	1.6528	0.57476	0.799142	0.00182911	1.34615	0.547009	GRAS
GRMZM2G098594	-0.304358	0.0991362	1.7339	2.03826	-1.23024	2.15422e-05	1.48916	2.71941	-0.925173	0.000362983	1.8571	2.78228	GRF
GRMZM2G159357	0.360488	0.184431	2.03055	1.67007	1.36114	0.000112708	1.97761	0.616472	0.712676	0.000536888	1.9878	1.27512	HB-other
GRMZM2G151266	0.340252	0.124078	1.65882	1.31857	1.28258	2.31077e-05	1.72121	0.438624	0.780572	0.000514602	1.66022	0.879652	HB-other
GRMZM2G060541	0.575861	0.0357382	2.28277	1.70691	1.27188	0.000190918	2.07089	0.799011	0.938689	0.00273229	2.29706	1.35837	HB-other
GRMZM2G023291	0.603989	0.117447	4.23728	3.63329	2.67746	5.42715e-05	3.77814	1.10068	1.05101	0.000110683	3.59927	2.54827	HB-other
GRMZM2G396527	0.916954	0.00800284	1.93701	1.02006	1.65155	0.00100416	2.24223	0.590678	-0.34808	0.0765954	1.1355	1.48358	HD-ZIP
GRMZM2G025685	0.161145	0.125007	3.09209	2.93095	-1.12242	2.8376e-05	2.45078	3.5732	-0.774077	0.000150733	2.38861	3.16269	HSF
GRMZM2G165272	-0.23222	0.0415115	1.8038	2.03602	-1.08697	0.00145359	1.17191	2.25888	-0.39342	0.106439	1.45435	1.84777	HSF
GRMZM2G105348	0.0237007	0.875232	0.755728	0.732028	1.13595	0.00171799	2.58182	1.44587	1.48593	7.52167e-05	3.95212	2.46619	HSF
GRMZM2G044902	-0.384029	0.0157491	2.16987	2.5539	0.446472	0.0138201	2.25238	1.80591	-1.23852	0.00041547	1.61111	2.84963	LBD
GRMZM5G868471	-0.515186	0.000170941	1.01218	1.52737	-1.19676	0.00162585	0.674727	1.87148	-0.388668	0.0460183	0.930474	1.31914	LBD
GRMZM2G005155	-1.41338	2.5772e-07	0.169076	1.58245	0.665655	0.00124038	0.975855	0.3102	-0.0230249	0.879068	1.30202	1.32504	MIKC
GRMZM5G891280	2.07334	5.6991e-07	2.95842	0.885082	1.02809	0.000238343	3.05723	2.02914	0.0972793	0.794412	2.08797	1.99069	M-type
GRMZM2G320549	0.166527	0.125353	2.25242	2.08589	0.820627	0.000100922	3.87364	3.05301	1.27079	3.56732e-05	4.41024	3.13945	M-type
GRMZM2G098179	-1.05987	0.000361188	0.388464	1.44834	-0.545987	0.0555227	0.740208	1.2862	-0.817463	0.00066473	1.28792	2.10539	MYB
GRMZM2G123202	-1.66234	2.18366e-06	3.52132	5.18367	-0.308973	0.0202485	4.3642	4.67317	-0.538749	0.00618943	4.01188	4.55062	MYB
GRMZM2G005066	-0.0398816	0.606217	0	0.0398816	-2.64347	5.13115e-05	0	2.64347	0	1	0	0	MYB
GRMZM2G145444	0.103016	0.624755	5.05408	4.95106	1.18127	0.000320373	5.58926	4.40799	0.117077	0.672779	5.17075	5.05368	MYB
GRMZM2G079123	0.409793	0.00181243	0.557627	0.147834	1.07547	2.87379e-05	1.53576	0.460292	0.412316	0.0600339	1.22911	0.816794	MYB
GRMZM2G070849	0.307766	0.0931518	1.64327	1.3355	1.25739	6.89373e-05	1.80805	0.550654	0.959099	0.00371882	1.7674	0.808303	MYB
GRMZM2G356718	1.42001	1.93463e-05	1.81951	0.399498	-0.372427	0.0789182	1.46523	1.83766	0.0398318	0.611681	0.283685	0.243853	MYB/MYB_related
GRMZM2G030403	-0.937202	0.00211819	0.317756	1.25496	-1.12858	0.00101673	0	1.12858	-1.03732	0.000280833	0.0607311	1.09805	MYB_related
GRMZM2G135052	-1.04732	1.49673e-05	1.09865	2.14597	-0.964853	2.80821e-05	1.54158	2.50644	-0.77523	0.000408763	1.3132	2.08843	MYB_related
GRMZM2G073826	0.0801014	0.646623	5.17014	5.09004	-1.25408	6.50973e-05	4.95881	6.21289	-0.246854	0.0891172	5.11733	5.36419	MYB_related
GRMZM2G143640	1.1266	8.86854e-05	3.16974	2.04315	1.14737	1.92177e-05	3.78148	2.63411	0.296459	0.260502	2.93783	2.64137	MYB_related
GRMZM2G117497	3.7258	1.17622e-08	5.56579	1.83999	2.33294	2.35557e-06	2.70828	0.37533	0.591842	0.00613904	0.991644	0.399802	MYB_related
GRMZM2G175265	1.65095	1.52687e-06	2.12421	0.473261	1.04318	0.00318709	1.88412	0.840936	0.922139	0.00093533	2.49714	1.575	MYB_related
GRMZM2G049695	0.278177	0.459684	1.08244	0.804261	1.24392	0.00067782	2.32465	1.08073	1.38427	3.3075e-05	2.82728	1.443	MYB_related
GRMZM2G320305	1.39947	6.24569e-07	1.45999	0.0605201	1.52029	3.01468e-05	1.86267	0.342379	1.94266	1.10891e-07	1.99932	0.0566608	MYB_related
GRMZM2G104078	-0.859452	0.000215036	1.29573	2.15518	-1.20737	0.000180704	0.953669	2.16103	-0.578903	0.00020672	0.913037	1.49194	NAC
GRMZM2G158204	-1.01511	0.000120738	0.0843225	1.09943	-1.04442	2.7753e-05	0.168237	1.21265	-0.522834	0.00082708	0.127387	0.650221	NAC
GRMZM2G163843	0.0399831	0.805516	0.600073	0.56009	1.07849	0.00263764	1.57841	0.499914	0.120385	0.596321	1.20749	1.08711	NAC
GRMZM2G181605	1.21402	1.1272e-05	1.38926	0.175233	-0.000814251	0.997155	0.990559	0.991374	0.274409	0.159945	0.973403	0.698994	NAC
GRMZM2G340305	0.226961	0.0743109	3.1111	2.88414	1.12193	0.000168042	2.68025	1.55833	0.360395	0.00496986	2.39799	2.0376	NAC
GRMZM5G894234	0.19982	0.261267	2.57862	2.3788	1.03349	0.0031584	2.71825	1.68476	0.373194	0.00527634	2.56531	2.19211	NAC
GRMZM2G079632	1.01207	0.000120635	2.16406	1.15199	0.519876	0.00629298	2.66325	2.14337	0.399457	0.0449248	2.4566	2.05715	NAC
GRMZM2G068973	0.74838	0.000159546	1.06814	0.319765	1.13142	0.00517881	2.02142	0.89	0.425035	0.0191467	1.19546	0.770424	NAC
GRMZM2G312201	0.296793	0.0867356	1.84626	1.54947	1.14377	0.000656236	2.09675	0.95298	0.566587	0.000943902	2.05808	1.49149	NAC
GRMZM2G154182	0.313587	0.326148	2.46392	2.15034	2.07192	0.000227953	2.59232	0.520395	1.28022	0.000880942	1.83812	0.5579	NAC
GRMZM2G062650	0.0256192	0.938957	1.83261	1.80699	1.69702	0.000238264	2.30027	0.603255	1.29965	0.00085638	1.59501	0.295369	NAC
GRMZM2G000686	-1.29605	7.1376e-07	5.68697	6.98302	-1.63411	7.08614e-07	4.67007	6.30419	-1.53845	2.24513e-06	4.10164	5.64009	NF-YA
GRMZM2G124663	-2.00178	1.04787e-06	0.891718	2.8935	-0.0939719	0.425185	0	0.0939719	0	1	0	0	NF-YB
GRMZM2G078691	-1.29775	7.34329e-07	6.76331	8.06106	-0.88294	0.000148825	6.1118	6.99474	-0.744603	0.000161588	5.8059	6.5505	NF-YC
GRMZM2G061734	1.75031	9.93746e-07	2.44468	0.694371	1.32715	0.000140229	2.00531	0.678159	-1.64594	6.38242e-06	0.660677	2.30662	SBP
GRMZM2G138421	0.195133	0.388059	2.19168	1.99655	1.08523	0.000446413	2.09734	1.0121	0.464586	0.010371	1.93723	1.47265	SBP
GRMZM2G159431	1.19087	1.63922e-07	1.55356	0.362685	0.0603064	0.659558	0.903968	0.843661	0.0840117	0.437441	0.920815	0.836803	TALE
GRMZM2G433591	1.3272	1.55575e-07	1.99073	0.663535	0.381416	0.00948146	1.78398	1.40256	0.467146	0.0154239	1.66174	1.19459	TALE
GRMZM2G166946	0.108764	0.440877	1.44937	1.3406	-0.0528739	0.660513	1.64906	1.70193	-1.04987	0.00121494	1.33175	2.38162	TCP
GRMZM2G016637	1.0015	4.19689e-05	1.38531	0.383813	0.611755	0.0325507	0.916333	0.304578	0.222523	0.10174	0.581713	0.35919	Trihelix
GRMZM2G326783	1.12181	1.38705e-06	1.1787	0.0568966	1.22064	4.75118e-06	1.35278	0.132134	0.747149	0.00012006	1.08152	0.334375	Trihelix
GRMZM2G314064	-1.09855	5.08075e-06	3.93099	5.02954	0.528205	0.00151767	4.08869	3.56048	0.0489222	0.572272	3.75197	3.70305	WOX
GRMZM2G010929	2.22239	2.73688e-07	2.72824	0.505851	2.51654	3.48245e-07	3.21989	0.70335	2.51983	1.40679e-06	3.10475	0.584917	WOX
GRMZM2G060918	-1.40186	6.99135e-06	1.32297	2.72483	-0.693427	0.00277574	1.50634	2.19977	-0.618832	0.00386458	1.17623	1.79506	WRKY
GRMZM2G004060	1.74271	1.71086e-06	1.86193	0.119219	0.680089	0.00222748	1.39775	0.717663	-0.00179633	0.994457	0.267369	0.269165	WRKY
GRMZM2G120320	1.05646	9.64201e-06	1.10124	0.0447764	1.32977	0.0194277	1.7186	0.388835	0.736518	0.00490593	0.869787	0.13327	WRKY
GRMZM2G449681	0.904325	0.000112424	0.991109	0.0867844	1.94179	4.83862e-05	2.22123	0.279441	0.767013	0.000189893	1.20005	0.433037	WRKY
GRMZM2G529859	0.0592199	0.610113	3.43009	3.37087	-1.23817	5.17048e-05	3.01478	4.25295	-0.810964	0.000684831	2.83418	3.64515	YABBY
GRMZM2G438438	-0.542922	0.00245964	3.67664	4.21956	-0.0728814	0.475059	3.34803	3.42092	-1.04588	0.000939644	2.48818	3.53406	ZF-HD
GRMZM2G047476	-0.110314	0.694033	2.29986	2.41018	-1.46303	0.000137028	2.25599	3.71902	-0.542106	0.00377272	2.48695	3.02906
GRMZM2G398407	1.58253	6.24569e-07	1.73984	0.157313	0.451728	0.0161252	1.71715	1.26542	0.595	0.0148124	1.90761	1.31261
GRMZM2G047818	1.95354	3.41514e-05	3.25786	1.30431	3.24779	1.55704e-06	3.47634	0.22855	1.74769	0.00940598	3.14416	1.39647
GRMZM2G372502	1.24236	1.99101e-05	1.29248	0.0501219	0.469445	0.00719019	1.37222	0.90278	0.389725	0.109033	1.38856	0.998838
GRMZM2G390207	1.8955	1.23033e-06	2.01297	0.11747	-0.187519	0.0312904	0.0449647	0.232484	2.10396	2.42802e-07	2.1676	0.0636388
GRMZM2G365957	0.565449	0.0224863	1.88712	1.32167	1.40411	1.39483e-06	1.86566	0.461555	1.18295	2.01285e-05	2.03394	0.850992
GRMZM2G174114	1.79451	2.52177e-08	1.80355	0.00903372	0.823059	3.25817e-05	1.8422	1.01914	1.41375	2.0778e-05	2.5212	1.10746
GRMZM2G163514	-0.32282	0.193306	4.32529	4.64811	-5.36496	9.76107e-08	0.178814	5.54377	-4.94238	7.46543e-08	0.221301	5.16369
GRMZM2G481027	1.1504	1.1038e-05	1.18326	0.0328613	0.733815	0.000364598	1.24578	0.511967	0.690299	0.00138903	1.34277	0.652473
GRMZM2G026131	-1.40431	4.41977e-06	1.12671	2.53102	-0.247213	0.24993	1.13189	1.3791	-0.644578	0.00216025	1.25218	1.89676
GRMZM5G897795	-0.117371	0.420856	0.652191	0.769563	1.35063	1.87867e-05	1.60623	0.255593	0.772223	0.00166837	1.38531	0.613083
GRMZM2G131784	0.211944	0.30624	2.44994	2.23799	-1.03722	0.000606579	2.50247	3.53968	-0.0284072	0.905766	2.69266	2.72107
GRMZM2G015432	1.42791	0.000246824	4.4912	3.06329	1.15281	0.000137767	5.17704	4.02423	1.51404	2.0837e-05	5.81138	4.29734
GRMZM2G002043	-0.16161	0.402907	1.27245	1.43406	-1.1216	0.000275487	0.943466	2.06506	-0.0210058	0.900426	1.67769	1.6987
AF546188.1_FG007	-0.90895	0.0642385	5.16322	6.07217	2.46614	0.00010477	5.16073	2.69459	1.3192	0.00293801	5.73258	4.41338
GRMZM2G444543	0.934676	0.0168862	2.78872	1.85404	2.09416	2.45647e-06	2.96231	0.868145	0.710939	0.00518445	1.99851	1.28757
GRMZM2G079477	0.978165	1.00824e-05	2.08508	1.10691	-0.280587	0.0504285	1.26009	1.54068	1.09212	2.04876e-05	2.18936	1.09724
AC199571.3_FG003	0.855677	3.75348e-05	1.05203	0.196357	0.85419	0.00162106	1.3529	0.498711	1.07896	0.0011411	1.78197	0.703014
AC234185.1_FG005	0.821643	0.00707589	1.94826	1.12662	1.09514	0.000290001	2.20974	1.11461	0.818286	0.000938761	2.11552	1.29724
GRMZM2G055054	0.67413	0.000523412	3.0342	2.36007	0.164674	0.210753	2.9673	2.80263	1.30078	0.00117874	3.1097	1.80892
GRMZM2G348014	0.718953	0.00978694	1.49178	0.77283	1.74465	4.91354e-06	2.1234	0.378752	1.15572	7.52167e-05	1.68578	0.53006
GRMZM2G125263	-0.665394	0.0196098	0.729566	1.39496	-1.02896	2.60803e-05	1.00315	2.03211	0.145878	0.369433	1.3619	1.21602
GRMZM2G107286	4.26619	2.77775e-07	4.58142	0.315228	1.56739	0.000155557	6.85075	5.28336	0.883734	0.000816361	7.92185	7.03811
GRMZM2G094666	0.912276	0.00618527	4.93015	4.01787	1.87839	0.00476849	3.70944	1.83105	2.78584	9.3088e-07	5.44683	2.66099
GRMZM2G087651	-0.204447	0.154866	4.03165	4.23609	-1.0524	5.87332e-05	3.8665	4.91891	-0.474501	0.00145579	3.89764	4.37214
GRMZM2G164129	-0.806144	0.00261612	2.63718	3.44332	-1.40205	0.00534671	0	1.40205	0.107357	0.711398	2.79378	2.68643
GRMZM2G111355	0.327437	0.145684	2.2453	1.91787	1.51116	2.98986e-05	2.07669	0.565522	0.780042	0.000131334	1.99173	1.21169
GRMZM2G457347	1.51986	1.66578e-05	3.31964	1.79979	1.62073	1.82803e-06	3.80859	2.18787	1.75776	2.08987e-05	4.03839	2.28063
GRMZM2G094664	0.148119	0.276569	2.36191	2.21379	1.18145	0.000683562	2.76708	1.58563	0.410211	0.0117487	2.40369	1.99348
GRMZM2G401147	-0.623622	0.0074481	3.22191	3.84553	-1.49058	0.000112797	2.59863	4.08921	-0.802844	0.000149731	2.02588	2.82872
GRMZM5G834208	-1.75349	3.33616e-05	0.514019	2.26751	-0.932569	0.126182	0.379224	1.31179	-0.554678	0.136689	0.172097	0.726775
GRMZM2G157448	1.41312	0.000152886	1.46386	0.0507449	1.1251	4.97925e-05	1.18658	0.0614774	-0.0204145	0.89336	0.0907956	0.11121
GRMZM2G098697	2.51224	7.47923e-09	2.54992	0.0376727	0.692783	0.00321856	2.34966	1.65688	1.50244	2.8255e-06	3.19691	1.69447
GRMZM2G048801	1.25551	3.9479e-06	2.49708	1.24157	0.805398	0.000457155	2.43421	1.62881	0.226648	0.245848	2.01118	1.78453
GRMZM2G407396	-0.646522	0.000208239	1.99133	2.63785	-1.40541	0.00013533	1.67907	3.08447	-0.439312	0.00129737	1.90901	2.34832
AC196961.2_FG003	0.0129176	0.925464	6.68145	6.66853	1.11891	0.000144174	6.90698	5.78807	-0.0145353	0.96137	5.73394	5.74848
GRMZM5G876450	-3.57361	1.2007e-08	0.343364	3.91697	-2.71044	2.43444e-07	0.540669	3.25111	-2.2579	3.38639e-07	0.764155	3.02206
GRMZM5G887390	0.20692	0.285707	1.55058	1.34366	1.05125	0.00302029	2.24096	1.18971	0.624804	0.00473001	2.46059	1.83579
AC204271.3_FG003	-0.49984	0.0381318	0.854565	1.35441	-1.49559	7.9534e-05	1.07032	2.56591	-0.71603	0.0446407	0.577914	1.29394
GRMZM2G400005	-1.79673	3.06876e-07	0	1.79673	-0.644288	0.0365084	0	0.644288	-1.19892	0.00214124	0	1.19892
GRMZM2G002921	-4.39565	9.55631e-10	0.183363	4.57901	-2.68127	1.36609e-06	0.0897537	2.77103	-2.78068	1.03099e-07	0.162269	2.94295
GRMZM2G414007	1.18904	0.000157158	2.57866	1.38962	0.525447	0.00245147	2.69802	2.17257	0.969138	0.000220957	2.89179	1.92266
GRMZM2G345687	1.32068	0.000350672	4.79685	3.47617	0.873884	0.000141268	5.2768	4.40292	1.19111	1.10215e-05	5.92168	4.73057
GRMZM2G466549	-1.0592	9.72333e-06	1.73379	2.79299	0.216932	0.0357833	1.48124	1.26431	0.0898492	0.310712	1.46828	1.37843
GRMZM2G169669	0.464924	0.00508229	3.19894	2.73401	1.0211	0.00156088	2.43101	1.40991	0.623359	0.00072334	2.48985	1.86649
GRMZM2G088291	2.19556	1.49857e-06	3.4042	1.20864	0.884672	3.48597e-05	3.49975	2.61507	1.23835	0.000110683	3.942	2.70364
GRMZM2G081928	-2.61032	3.0182e-05	0.412805	3.02312	-0.158448	0.531322	0.458187	0.616635	-0.220269	0.292984	0.303196	0.523465
GRMZM2G112965	2.13077	6.13869e-07	2.24874	0.117973	1.20774	0.023021	2.28599	1.07825	1.17674	0.00161887	1.52002	0.343281
GRMZM2G435761	0.25718	0.26503	1.52863	1.27145	1.14349	0.000339216	1.87768	0.73419	0.716454	0.000836688	1.8863	1.16984
GRMZM2G478779	-2.25541	9.79303e-08	0.0856663	2.34108	-1.48502	2.97037e-06	0.102126	1.58714	-1.30581	2.32227e-06	0.0082973	1.3141
GRMZM2G355525	0.00546795	0.98163	1.16466	1.15919	-1.00263	0.000148431	1.10416	2.10679	-0.343294	0.0123105	1.21332	1.55662
GRMZM2G364320	-1.76503	3.46949e-06	0.0303396	1.79537	1.05998	6.02208e-05	1.12136	0.0613768	0.395959	0.163944	1.6713	1.27534
GRMZM2G413290	0.233943	0.381433	1.27549	1.04155	1.00478	5.00598e-05	1.3267	0.321919	0.64839	0.000182791	1.25428	0.605892
GRMZM5G885706	1.01874	1.57405e-05	3.53113	2.51239	-0.359316	0.0105954	3.19111	3.55042	0.0344113	0.921923	3.03184	2.99743
GRMZM2G470653	-1.63195	1.88804e-05	0.195443	1.82739	-1.21864	0.000447265	0.316222	1.53486	-0.479735	0.0468437	0.491754	0.971489
GRMZM2G050915	-2.31143	2.75591e-08	0	2.31143	-2.82131	3.5158e-07	0	2.82131	-2.54778	2.45003e-07	0	2.54778
GRMZM2G079956	0.00520568	0.978295	1.34003	1.33483	1.32584	0.000216627	2.80234	1.4765	-0.0191097	0.877995	2.36333	2.38244
GRMZM2G034155	0.0313547	0.825901	3.44801	3.41666	-1.05878	0.000176366	3.05676	4.11555	-1.0056	0.000261405	2.69724	3.70284
GRMZM2G384871	0.486982	0.0486977	1.39765	0.910667	1.04175	8.62626e-05	1.28114	0.239392	1.06973	0.000431654	1.50631	0.436581
GRMZM2G369991	-0.978892	0.000116486	0.0731236	1.05202	-1.02316	1.2665e-05	0.148882	1.17204	-0.624823	0.00164944	0.206625	0.831448
GRMZM2G348039	1.02069	4.72918e-07	1.02069	0	1.26808	8.03569e-06	1.57947	0.311386	1.58971	1.28373e-05	1.66236	0.0726523
AC204641.5_FG001	1.03101	4.59117e-07	1.06335	0.0323446	0.255384	0.0818551	0.637121	0.381737	0.00801471	0.915738	0.00801471	0
GRMZM2G143403	2.96405	2.75986e-08	4.62143	1.65738	2.84708	5.87552e-06	3.95408	1.107	-0.0807391	0.410795	1.03175	1.11249
GRMZM2G067485	4.36996	1.29154e-08	4.36996	0	3.33235	0.000267064	4.86307	1.53072	1.16768	0.0136499	2.16207	0.99439
GRMZM2G178602	1.56976	6.0695e-06	3.76694	2.19718	1.8192	1.66489e-05	3.39925	1.58005	1.30943	1.04307e-05	3.03963	1.73019
GRMZM2G006620	-0.600458	0.0221802	1.89026	2.49072	-3.56432	3.48245e-07	0.0955549	3.65988	-2.91997	9.3318e-07	0	2.91997
GRMZM2G331723	-1.04636	0.000128831	0	1.04636	-0.739274	0.00281033	0.0410274	0.780302	-0.541491	0.00412399	0.0182086	0.559699
GRMZM2G578572	0.186461	0.377015	3.59972	3.41326	1.713	0.000504319	3.65982	1.94682	0.884856	0.000149351	3.68542	2.80056
GRMZM2G087880	-1.42987	2.80692e-05	0.0246089	1.45448	-0.0731951	0.663928	0.302993	0.376188	-0.0549668	0.667624	0.223467	0.278434
GRMZM2G362398	0.483843	0.00960058	1.63336	1.14951	1.05234	0.00020239	1.50515	0.452809	0.390751	0.0369569	1.253	0.862248
GRMZM2G389015	-3.04486	2.19824e-08	0.108146	3.15301	-2.32224	1.31347e-07	0.0870709	2.40931	-1.93573	6.11172e-06	0.204895	2.14063
GRMZM2G059361	-1.39192	1.20476e-05	0	1.39192	-1.83807	0.00010489	0	1.83807	-1.36259	0.00135298	0.103689	1.46627
AC207652.3_FG001	0.655835	0.00966311	2.40888	1.75305	1.51058	0.00024221	2.56948	1.05889	0.896815	0.000327603	2.61091	1.71409
GRMZM2G015368	1.43383	7.55772e-07	2.12044	0.686607	0.851976	0.000155204	2.552	1.70003	0.340765	0.00874553	2.01267	1.67191
GRMZM2G301699	2.35368	6.6757e-09	2.38252	0.028836	2.3024	3.85045e-07	2.3024	0	2.20985	2.62077e-07	2.24328	0.0334284
GRMZM5G808847	1.59056	4.77391e-06	2.50794	0.917377	0.197117	0.375414	1.98563	1.78851	-0.182945	0.211254	1.63261	1.81555
GRMZM2G147408	1.25758	8.63182e-05	1.66341	0.405834	-0.138098	0.5792	1.84102	1.97912	0.53205	0.181089	2.0811	1.54905
GRMZM2G089631	-1.32339	1.80679e-05	0.216572	1.53996	-0.841508	3.71186e-05	0.123447	0.964955	-0.770379	7.8188e-05	0.142266	0.912646
GRMZM2G028132	0.503011	0.134821	1.49361	0.990597	1.3892	2.12732e-05	1.6991	0.309896	0.761565	0.000601018	1.40779	0.646229
GRMZM2G447785	0.540304	0.0143132	1.31423	0.773925	0.0765647	0.731464	1.01759	0.941024	-1.09096	0.00155257	0.288667	1.37963
GRMZM2G044740	2.19606	1.09189e-07	2.34072	0.144662	-1.02693	0.000838627	1.56531	2.59224	-0.921628	8.80376e-05	0.204801	1.12643
GRMZM2G420883	0.62209	0.00360707	2.38451	1.76242	1.55015	0.000942486	3.54539	1.99524	-0.548044	0.314927	1.70618	2.25422
GRMZM2G417770	-0.697138	0.00057068	1.41476	2.1119	-1.22289	3.22812e-05	1.18759	2.41048	-0.877712	3.08643e-05	1.10611	1.98382
GRMZM2G165521	0.28087	0.20555	3.43656	3.15569	1.07964	0.000251587	3.35178	2.27214	0.511567	0.00255432	3.41514	2.90357
GRMZM2G375487	0.84241	0.000292002	4.306	3.46359	-0.039194	0.89672	3.26349	3.30269	-1.45681	5.74755e-05	2.7908	4.24761
GRMZM5G887750	0.645721	0.00315411	1.44557	0.799851	1.18184	0.000812953	1.49299	0.311151	1.01736	0.00621703	1.6271	0.609737
GRMZM2G032384	1.51181	1.31063e-06	1.52282	0.0110098	1.31377	4.90938e-06	2.02662	0.71285	1.23933	3.86807e-05	2.48728	1.24795
GRMZM2G005562	0.0725007	0.540245	3.59849	3.52599	1.14833	0.000189375	4.01881	2.87048	1.41343	2.24513e-06	5.09106	3.67763
GRMZM2G398458	-1.05059	0.00104417	2.97744	4.02803	-1.3149	0.000234668	3.41436	4.72926	0.260781	0.195529	3.89977	3.63899
GRMZM2G413835	-2.4993	5.67133e-09	0.00631575	2.50562	-2.9898	3.14049e-07	0.0307176	3.02052	-1.75324	9.0045e-05	0.00653234	1.75977
GRMZM2G005640	2.51287	2.27854e-05	3.70011	1.18723	-0.153725	0.295686	0.180518	0.334243	3.5803	6.34677e-08	4.29137	0.71107
GRMZM2G141723	1.21673	9.83998e-05	2.18672	0.969991	1.00122	1.0215e-05	2.37768	1.37646	1.22009	0.00017709	2.15985	0.939755
GRMZM2G404941	1.04497	4.19671e-05	1.39173	0.346756	0.607228	0.000510286	1.0509	0.443674	0.968463	0.00339094	1.41974	0.451277
GRMZM2G318942	0.433227	0.00168483	1.42731	0.994086	1.2468	2.09258e-05	1.52481	0.27801	1.06042	3.93206e-05	1.41317	0.352752
GRMZM2G092627	0.390908	0.154316	1.28721	0.896298	1.14495	1.05478e-05	1.36492	0.219968	0.793713	5.5767e-05	1.48693	0.693216
GRMZM5G842990	1.52196	1.27737e-05	1.89943	0.377472	1.67155	7.33489e-06	1.93532	0.263763	-0.131315	0.38878	0.278211	0.409526
GRMZM2G307892	1.30466	0.000108202	3.11376	1.8091	2.30002	0.000158627	3.33979	1.03977	1.22601	0.000533831	2.89082	1.66482
GRMZM2G334239	1.12028	0.000479139	1.90735	0.787073	0.606841	0.0162491	2.11181	1.50497	1.45997	5.60588e-05	2.5898	1.12983
GRMZM2G042548	-0.0905906	0.485695	3.07945	3.17004	2.83285	1.18031e-05	2.90584	0.0729886	1.317	0.0032748	2.60714	1.29014
GRMZM2G056079	2.41184	2.77775e-07	3.24709	0.835243	0.882291	5.62712e-05	3.65405	2.77176	1.39627	3.25824e-05	4.18271	2.78644
GRMZM2G060429	0.3979	0.475148	6.26172	5.86382	4.98849	2.34134e-06	7.99533	3.00685	3.17548	0.000888508	7.04246	3.86698
GRMZM2G085921	1.84602	1.79741e-05	3.25199	1.40596	2.32124	3.77342e-07	3.09243	0.771191	2.10585	2.33976e-06	2.93084	0.824988
AC204292.4_FG005	-0.300898	0.278215	1.53603	1.83693	-1.01398	0.00167134	1.49576	2.50974	-1.46282	0.000523461	0.815945	2.27876
GRMZM2G351672	-2.27963	2.77938e-07	0.558929	2.83856	-2.64139	1.27869e-07	0.856612	3.498	-1.91194	2.43061e-05	0.777456	2.6894
GRMZM2G154146	1.01385	2.76588e-05	3.43199	2.41814	1.4221	1.82803e-06	3.46689	2.0448	0.762809	4.89096e-05	3.46276	2.69995
GRMZM2G392971	-0.0898204	0.866846	2.43159	2.52141	1.92046	0.000397773	2.8657	0.94524	1.07809	0.00551293	2.91468	1.83659
GRMZM2G023863	4.15507	7.98845e-10	4.26749	0.112411	-1.41242	3.71186e-05	4.18806	5.60048	0.324067	0.00737948	4.18834	3.86427
AF466202.2_FG007	1.10374	0.000236125	2.62416	1.52042	1.41985	9.00186e-05	2.7932	1.37335	1.17688	0.000188972	2.91524	1.73836
GRMZM2G311465	1.70042	1.35997e-06	1.70042	0	1.07653	0.000124534	1.56848	0.491959	0.662915	0.00289083	1.34403	0.681119
GRMZM2G159715	0.415073	0.0802772	4.64469	4.22962	1.62888	0.00148433	5.05403	3.42515	0.821906	0.000521549	5.20944	4.38753
GRMZM2G052418	-0.329507	0.117238	2.99534	3.32485	-1.27229	4.1032e-05	2.74341	4.0157	-0.377588	0.00609156	2.88942	3.26701
GRMZM2G117250	0.475531	0.000146185	0.633556	0.158026	1.41555	3.71186e-05	3.07163	1.65607	0.543453	0.00252792	3.41209	2.86864
GRMZM2G108258	-1.15805	3.98166e-05	1.09937	2.25742	-1.54797	1.09776e-05	0.579155	2.12712	0.0149112	0.944495	0.700987	0.686075
GRMZM2G147210	-1.57387	3.97263e-07	0.0584998	1.63237	-0.628633	0.00213637	0.0272868	0.655919	-1.14435	8.04483e-06	0.00926705	1.15362
AC197545.3_FG002	0.389798	0.1003	1.65021	1.26042	1.30929	5.59868e-05	1.73606	0.426769	0.663362	0.00137495	1.54404	0.880678
GRMZM2G527256	-0.0815067	0.746603	1.60077	1.68227	0.31234	0.00273056	1.83058	1.51824	-1.21369	0.000721389	0.221992	1.43568
GRMZM2G098721	-0.507084	0.00121065	1.77095	2.27803	-1.40679	5.76507e-05	1.2674	2.67419	-0.962932	0.000455051	1.38669	2.34962
GRMZM2G408308	-0.0573659	0.624313	2.03822	2.09559	1.02564	0.000872402	2.23266	1.20702	0.699455	0.00377272	2.18908	1.48962
GRMZM2G470608	3.27926	6.431e-09	3.50015	0.220892	3.53823	1.04627e-06	3.61649	0.0782609	3.29393	5.73226e-06	3.52736	0.233431
GRMZM2G471253	1.78163	6.35038e-07	1.78163	0	1.58309	3.18572e-06	1.58309	0	1.58863	4.2517e-07	1.58863	0
GRMZM2G015406	1.58839	1.6413e-07	2.22685	0.638459	0.603001	0.00473011	1.81248	1.20948	0.42206	0.0052788	1.85717	1.43511
GRMZM2G175284	-1.26458	1.55769e-06	0.0265245	1.2911	-1.46057	5.0564e-06	0.036817	1.49739	-0.719986	0.00108807	0.0335979	0.753583
GRMZM2G050917	-1.01599	0.00197486	1.93564	2.95164	0.798555	0.00159359	2.98077	2.18221	0.415443	0.00829865	3.03313	2.61769
GRMZM5G893848	0.315358	0.535643	2.65799	2.34263	1.99914	0.00027727	3.2023	1.20316	1.00652	0.0036151	3.31744	2.31092
AC235540.1_FG001	-1.20625	0.000867924	1.56747	2.77372	-0.758406	0.00068496	1.98337	2.74178	0.331336	0.0323739	2.93314	2.60181
GRMZM2G100568	-1.41869	7.7832e-06	1.22034	2.63904	-0.045191	0.823559	1.72975	1.77494	0.190733	0.252049	2.23511	2.04438
GRMZM2G416836	1.89766	3.73364e-08	2.63162	0.733961	0.78105	2.40864e-05	2.51233	1.73128	0.59936	0.000147196	2.2852	1.68584
GRMZM2G163120	-1.10872	5.51347e-05	0.330126	1.43884	-1.31357	0.00017568	0.162125	1.47569	-0.913848	5.20909e-05	0.101854	1.0157
GRMZM2G063700	1.06675	2.48406e-05	3.44818	2.38143	0.0800755	0.538112	2.56399	2.48392	-0.266354	0.23559	2.05726	2.32361
GRMZM2G010211	-0.0296306	0.932463	2.16217	2.1918	-0.204568	0.416852	1.86349	2.06806	2.04538	0.000107244	3.0428	0.997413
GRMZM2G378872	1.7425	1.67753e-06	2.0074	0.264904	1.3985	6.27635e-05	2.28572	0.887222	1.19982	0.00012006	2.52616	1.32634
GRMZM2G383125	-2.13963	5.06132e-05	1.15641	3.29604	-3.3204	3.39398e-06	0.597742	3.91814	-2.61155	1.99106e-05	1.12873	3.74027
GRMZM2G378402	-1.80122	2.78933e-06	0.323135	2.12436	-1.69587	1.08205e-05	0.351165	2.04703	-1.07076	0.000104338	0.437294	1.50805
GRMZM2G002227	0.560013	0.0166184	2.98487	2.42486	1.45562	0.000587343	2.70488	1.24926	0.565244	0.00230281	2.47485	1.90961
GRMZM2G063841	-1.32859	3.7737e-06	0.28038	1.60897	-1.0738	9.93163e-06	0.198662	1.27246	-0.811308	0.000167685	0.33465	1.14596
GRMZM2G142409	1.17094	0.000312529	6.92368	5.75274	1.08291	6.77463e-06	7.0697	5.98679	0.646477	5.01657e-05	7.05726	6.41078
GRMZM2G305757	2.09418	5.6373e-05	2.09418	0	0.892084	0.062144	2.05384	1.16175	0.959941	0.0282057	2.19278	1.23284
GRMZM2G013934	0.177473	0.314226	3.06038	2.88291	2.12273	3.80965e-05	3.07614	0.953416	-0.944172	5.5767e-05	0.648437	1.59261
GRMZM2G021299	0.346664	0.179792	2.92402	2.57735	1.15587	3.01468e-05	2.80978	1.65391	0.932733	0.000174157	2.86797	1.93524
GRMZM2G006450	1.72701	9.79772e-08	2.59823	0.871221	0.260664	0.0955335	2.66493	2.40426	0.383641	0.0120857	2.43439	2.05075
GRMZM2G062066	-2.94667	2.70704e-05	0.0715117	3.01818	-4.93676	2.03145e-07	0.385292	5.32205	-3.26749	1.71628e-05	0.205792	3.47328
AF546188.1_FG006	0.477723	0.146013	1.18049	0.702767	1.83043	0.000121889	1.90541	0.0749755	0.994684	0.00158246	1.55691	0.562221
GRMZM2G061339	1.50564	0.000205008	1.59104	0.0853987	1.33473	0.00029788	1.33473	0	1.22007	0.000637364	1.36284	0.142763
GRMZM2G052279	1.78675	7.58894e-07	3.09387	1.30713	1.22115	2.60115e-05	2.90557	1.68442	1.8318	7.72078e-05	3.36753	1.53573
GRMZM2G392172	1.20719	1.4195e-05	1.49044	0.283246	0.232904	0.111303	1.65986	1.42696	0.496099	0.00343942	1.62962	1.13352
GRMZM2G129482	-1.54846	4.9579e-06	0.0621247	1.61058	-1.88758	1.40391e-05	0.0658018	1.95338	-1.66966	3.22805e-05	0	1.66966
GRMZM2G165354	0.982632	0.000737807	2.0458	1.06317	1.28749	2.19152e-05	1.86832	0.580829	1.06453	4.93407e-05	1.73983	0.675297
AC234513.1_FG005	0.957747	4.23186e-06	1.35128	0.39353	1.45547	2.05081e-05	1.56289	0.107421	1.84602	0.000118463	2.01061	0.164599
GRMZM2G044180	3.62391	1.49909e-09	3.64795	0.0240362	0.869696	0.000238248	3.47866	2.60896	1.05189	1.28373e-05	3.51741	2.46553
GRMZM2G415025	1.17371	0.00201103	2.74364	1.56994	2.82912	2.09258e-05	4.00848	1.17936	2.15072	8.36441e-06	4.33586	2.18514
AC209206.3_FG004	-0.212653	0.378949	2.37552	2.58817	1.48683	0.000774046	2.17285	0.686015	-0.34005	0.426396	0.895857	1.23591
GRMZM2G007289	-2.8736	3.97859e-07	0	2.8736	-2.15104	4.1168e-05	0	2.15104	-2.14965	7.46543e-08	0	2.14965
GRMZM2G548817	-3.05706	2.19824e-08	0	3.05706	-3.01208	9.76107e-08	0	3.01208	-2.80895	1.1574e-06	0.0204409	2.8294
GRMZM2G163683	-1.30806	1.29922e-06	3.04423	4.35229	-1.21238	0.000123869	2.97805	4.19043	-0.477474	0.00157874	3.59655	4.07402
GRMZM2G402837	-1.26571	1.00802e-05	1.55638	2.82208	-1.68384	4.79895e-05	1.23514	2.91898	-1.12562	0.00016852	1.38576	2.51138
GRMZM2G077219	-0.578728	0.00952559	0.438743	1.01747	-0.878802	0.000226451	0.30334	1.18214	-1.15	0.000452306	0.147812	1.29781
AC210595.3_FG004	0.515618	0.00339074	2.57475	2.05913	1.09348	0.000340724	2.45099	1.35752	0.737337	0.000224319	2.505	1.76766
GRMZM2G028672	1.51501	2.19401e-06	1.51501	0	1.10204	0.00272683	2.42081	1.31877	0.492456	0.156439	1.89436	1.40191
GRMZM2G391413	0.195279	0.260047	2.39622	2.20094	1.10561	0.000101274	2.60362	1.49801	0.672347	0.000655453	2.63019	1.95785
GRMZM2G032042	-3.15221	4.89927e-08	0.0231599	3.17537	-2.21229	7.25542e-07	0	2.21229	-1.93026	5.86556e-07	0.0378273	1.96809
GRMZM2G023351	-0.832297	4.6014e-05	1.20185	2.03415	-1.29823	0.000173788	0.863608	2.16184	-0.717844	0.00292774	1.09922	1.81707
GRMZM2G342815	-1.72956	3.28687e-06	0.129348	1.8589	-2.54969	8.13615e-07	0.108571	2.65826	-2.41101	9.3318e-07	0.246026	2.65704
GRMZM2G020631	-0.0927854	0.454223	1.08864	1.18142	1.34752	0.000132449	3.31979	1.97227	-0.167286	0.0528441	2.07828	2.24556
AC199571.3_FG004	0.97796	0.000449052	2.57338	1.59542	2.14379	0.000135432	3.04842	0.904628	1.36579	4.08461e-06	2.87874	1.51295
GRMZM2G700662	-0.271243	0.314161	2.3813	2.65254	-3.116	1.165e-06	0.279783	3.39578	0.524213	0.0233528	3.52134	2.99713
GRMZM2G472087	1.5675	5.6991e-07	1.60181	0.0343074	0.623327	0.00360376	1.65234	1.02901	0.969657	0.000694929	1.73661	0.76695
GRMZM2G173668	0.336194	0.0801182	2.38003	2.04384	1.29169	0.000639023	2.41791	1.12623	0.846045	0.000427292	2.58776	1.74172
GRMZM2G084369	3.41052	4.78225e-08	5.05	1.63948	0.194472	0.158165	4.82022	4.62575	0.990834	0.000542758	5.00733	4.0165
GRMZM2G402417	1.08954	0.000261679	5.86213	4.77259	-1.02819	8.81773e-06	6.60665	7.63485	-0.653446	0.000422566	6.83087	7.48432
AC186500.3_FG001	-1.83518	4.60476e-06	0.165534	2.00072	-0.518006	0.129593	0.177006	0.695012	-0.866635	0.0255261	0.326014	1.19265
GRMZM2G081464	2.28174	0.000817003	3.70459	1.42285	1.17076	0.000389312	8.4353	7.26454	0.477424	0.019931	9.3851	8.90768
GRMZM2G168795	-1.28391	1.13983e-05	0.165668	1.44958	-0.121233	0.14304	0.0709156	0.192149	-0.275762	0.0624455	0	0.275762
GRMZM2G172686	1.71649	2.58887e-06	1.73171	0.0152242	-0.0461441	0.793434	1.48063	1.52677	0.548912	0.00178371	1.71122	1.16231
GRMZM2G051790	1.1561	9.61237e-06	1.90878	0.752677	0.470771	0.000655228	1.7521	1.28133	0.642869	0.000305093	1.76511	1.12224
GRMZM2G069664	0.648286	2.17864e-05	0.68528	0.0369937	0.625426	0.00321706	0.934829	0.309403	1.06148	0.000182791	1.6519	0.590416
GRMZM2G368486	-0.774527	2.3214e-05	0.870188	1.64472	-1.3691	0.00018776	0.891127	2.26022	-0.343144	0.109033	1.16541	1.50856
GRMZM2G170420	3.59788	1.72312e-08	4.04269	0.44481	0.429537	0.0121384	3.82734	3.3978	1.28139	2.00232e-05	4.11153	2.83014
GRMZM2G380889	0.298198	0.0727312	1.40723	1.10903	1.19482	5.45207e-06	1.48591	0.291088	-0.208562	0.0636638	0.274049	0.482611
GRMZM2G466931	-1.80967	2.22226e-07	0.0771827	1.88685	-1.35365	2.95109e-05	0.147821	1.50147	-0.97113	0.000197552	0.226868	1.198
GRMZM2G099595	1.20501	3.39078e-06	1.51089	0.305878	1.38021	5.01182e-06	1.59844	0.218227	1.86856	3.14826e-07	2.06799	0.199426
GRMZM2G371890	0.754578	0.000211661	3.16341	2.40883	1.00234	8.38933e-05	3.27737	2.27503	1.34212	4.05186e-05	3.6316	2.28947
GRMZM2G343449	-2.69014	1.63499e-08	0	2.69014	-1.56582	4.97925e-05	0	1.56582	-1.88354	2.73472e-06	0.0138198	1.89736
GRMZM2G034748	-0.41101	0.0369433	2.61386	3.02487	1.02607	0.00420471	3.36548	2.33941	0.310608	0.0566313	2.97536	2.66475
GRMZM2G135536	-0.522456	0.000342327	5.61249	6.13495	-0.743862	9.35315e-05	6.00787	6.75173	-1.55766	2.11401e-05	5.073	6.63066
GRMZM2G082079	-1.69858	0.00319389	1.36632	3.06489	-0.638025	0.0196971	1.46144	2.09947	-1.18405	0.00253926	1.51547	2.69952
GRMZM2G015232	0.963796	0.000143267	1.00083	0.0370332	1.19122	1.64688e-05	1.19122	0	1.28765	0.00106525	1.28765	0
GRMZM2G703807	-1.42192	7.25865e-06	3.62624	5.04816	0.231131	0.569073	3.43367	3.20254	-0.412052	0.0420114	3.52001	3.93207
GRMZM2G392037	1.52127	5.92498e-06	1.57304	0.0517664	1.68392	5.82888e-07	1.70276	0.0188359	1.59081	2.18585e-06	1.65302	0.0622123
GRMZM2G429611	-0.924743	0.000202244	0.540142	1.46489	1.18098	0.000531696	1.36997	0.188989	1.17012	0.00141153	1.92039	0.75027
GRMZM2G144398	-1.81389	2.22938e-06	0	1.81389	-0.738403	0.0029474	0	0.738403	-0.986351	0.000104214	0	0.986351
GRMZM2G155783	1.14857	3.03429e-05	2.93405	1.78548	1.14408	0.00164746	1.80192	0.657842	0.842348	0.000778777	2.32522	1.48287
GRMZM2G397788	-0.372226	0.0121216	0.251259	0.623485	-1.38926	6.65547e-05	0.245216	1.63447	-0.559642	0.0126599	0.492655	1.0523
AC211190.4_FG004	-1.59411	4.78225e-08	0.453748	2.04786	-1.40447	3.51346e-05	0.530217	1.93469	-1.07224	1.69023e-05	0.585874	1.65812
GRMZM2G315088	3.64614	7.50802e-08	4.77566	1.12952	3.93352	1.19969e-07	4.85875	0.925227	3.83931	2.43652e-07	4.70389	0.864579
GRMZM2G463887	-1.73565	1.0105e-05	0.0911825	1.82683	-1.19451	0.0147717	0	1.19451	-1.09294	0.0369591	0	1.09294
GRMZM2G153569	1.22434	6.96399e-06	4.82279	3.59844	0.387127	0.0070226	4.61802	4.23089	0.619815	0.000277395	4.6186	3.99878
GRMZM2G162388	-4.10497	1.23815e-07	5.36422	9.46919	-3.54486	2.45527e-07	5.2399	8.78475	-3.0223	2.76899e-07	5.09931	8.12161
GRMZM2G083797	-1.31511	3.76681e-06	0.519642	1.83475	-0.828134	0.000177371	1.07828	1.90641	-0.93846	0.000677747	1.15307	2.09153
GRMZM2G084037	1.9565	6.73481e-08	2.02891	0.0724094	-0.213788	0.325537	1.31412	1.52791	0.124684	0.333983	1.18432	1.05964
GRMZM2G039417	1.2639	0.00144256	2.69052	1.42661	0.975084	0.00180888	2.46877	1.49369	0.372765	0.00170806	1.96884	1.59607
GRMZM2G464263	0.760909	0.00427883	1.47409	0.713185	1.17518	0.00039384	1.52884	0.35366	0.37336	0.0443777	1.51577	1.14241
GRMZM2G152824	-1.71885	9.30458e-08	0.0716689	1.79052	-1.12711	0.000100515	0.187083	1.31419	-1.54905	5.01275e-06	0.250485	1.79954
GRMZM2G397687	0.432336	0.33073	6.12244	5.6901	5.24749	1.00556e-06	7.40294	2.15545	2.34261	0.0013548	6.90535	4.56274
GRMZM2G110511	3.20307	9.45186e-08	3.20307	0	3.79254	2.04617e-08	3.90801	0.115475	-0.214259	0.074037	0	0.214259
GRMZM5G873870	1.52009	5.02187e-06	1.54354	0.0234548	0.512481	0.00173966	1.83021	1.31773	0.389896	0.030955	1.50428	1.11439
GRMZM2G017809	-1.89528	0.000284481	0.562004	2.45729	-1.71715	3.57434e-06	0.519117	2.23626	-1.70481	0.000517897	0.295778	2.00059
AC193754.3_FG008	0.114852	0.504166	2.36359	2.24874	1.16536	0.000264894	2.64275	1.47739	1.05456	0.0034554	2.85546	1.8009
GRMZM2G423378	-1.88122	8.65342e-06	0.191504	2.07272	-1.19697	0.00020137	0.790425	1.9874	-1.46033	1.05173e-06	0.93527	2.3956
AC205057.3_FG004	-0.493535	0.372711	2.21091	2.70445	1.71802	0.00114192	2.81699	1.09896	0.842728	0.0494451	2.69026	1.84753
GRMZM2G480698	-0.974698	0.000535867	0	0.974698	-1.45107	7.77494e-05	0	1.45107	-0.824431	0.000182791	0	0.824431
GRMZM2G701405	3.61751	6.77225e-08	3.73442	0.116909	0.980452	0.00040015	3.83051	2.85006	0.568413	0.00718125	3.60608	3.03766
GRMZM2G430526	1.68937	1.22535e-05	2.40058	0.711212	1.62213	5.99922e-06	2.3398	0.71767	1.77405	0.000352076	2.47594	0.701898
GRMZM2G007698	-1.40666	2.30715e-06	0.805507	2.21217	-2.16054	6.96393e-07	0.528944	2.68948	-1.24788	0.000191882	0.438202	1.68608
GRMZM2G049565	1.21558	1.69454e-05	1.36249	0.14691	0.462882	0.132747	1.20442	0.741542	0.321528	0.175233	0.921493	0.599965
GRMZM2G352947	0.764374	1.28997e-05	1.30696	0.542587	0.655981	0.0021469	1.5198	0.863818	1.07922	4.02574e-05	1.47521	0.395987
GRMZM2G161154	-0.0825205	0.514942	7.98581	8.06833	-1.11843	3.76465e-06	8.75961	9.87805	-1.26016	5.13145e-06	8.80573	10.0659
GRMZM2G023059	-1.2428	1.22516e-06	0.433383	1.67618	-0.138837	0.259993	0.431857	0.570693	0.0149713	0.919938	0.375421	0.36045
GRMZM2G053384	-0.0595878	0.811369	1.99191	2.0515	1.18768	4.39042e-05	2.14044	0.952759	0.46023	0.0111471	1.96315	1.50291
GRMZM2G418711	1.17568	0.00134681	2.52143	1.34575	2.43187	1.70386e-05	2.83277	0.400898	1.68342	0.000171139	2.94837	1.26495
GRMZM2G386923	0.844608	0.00142525	1.30178	0.457173	0.945824	3.03447e-05	1.46694	0.52112	1.90333	7.14593e-07	2.36499	0.461659
GRMZM5G871471	-1.03555	0.000297196	3.4087	4.44425	0.307001	0.0304283	4.72165	4.41465	-0.104216	0.675757	4.32672	4.43094
GRMZM2G303728	-2.6225	4.03247e-08	0	2.6225	-1.42938	2.57633e-05	0	1.42938	-1.77173	3.09211e-07	0	1.77173
GRMZM5G894432	2.57375	7.44635e-08	2.66597	0.0922228	-0.509561	0.00882652	2.52885	3.03841	0.742668	0.000508971	3.1039	2.36123
GRMZM2G103725	1.73387	4.74385e-08	1.80231	0.0684379	1.46004	2.79877e-05	1.80845	0.348416	1.7441	8.99752e-06	1.80249	0.0583903
GRMZM2G069630	-2.15718	3.73364e-08	0.045117	2.2023	-1.29431	3.93717e-05	0.125126	1.41944	-1.13937	0.00041705	0.0420773	1.18145
GRMZM2G137176	3.76204	1.07489e-08	3.96893	0.206892	1.71258	1.59405e-05	2.08058	0.367995	4.05009	1.14036e-07	4.36887	0.318773
GRMZM2G181354	2.22214	6.09239e-07	3.08466	0.862525	1.39474	0.00152336	3.09734	1.7026	1.24734	1.49963e-05	3.20469	1.95734
GRMZM2G470981	-0.181164	0.162954	1.91173	2.09289	-1.82869	9.96007e-07	0.0108713	1.83957	0.417175	0.0208522	1.67208	1.25491
GRMZM2G399067	2.24288	6.28957e-08	2.33265	0.0897731	0.917513	0.00010153	2.99268	2.07517	0.325433	0.135744	2.4019	2.07647
AC234575.1_FG003	1.30528	0.000497444	2.66399	1.3587	0.750874	0.00371126	2.54177	1.7909	0.648218	0.00722142	2.80308	2.15486
GRMZM2G008341	1.8858	0.000594814	5.50524	3.61943	4.443	2.2458e-06	6.77579	2.33279	2.59216	0.000280833	6.40512	3.81296
GRMZM2G479746	-1.23671	3.38977e-05	0.727587	1.9643	-0.325085	0.00472491	0.571629	0.896714	-0.433528	0.0213137	0.655782	1.08931
GRMZM2G016232	-1.40402	1.19531e-06	5.84566	7.24968	-1.28318	1.50963e-05	5.77904	7.06223	-1.76327	9.79265e-07	4.70515	6.46842
GRMZM2G462433	1.89194	1.10141e-07	1.93091	0.0389634	-1.6001	0.00038571	0.0435632	1.64366	-0.350513	0.0829691	1.13546	1.48597
GRMZM2G040600	-1.69258	4.34697e-07	0.0298835	1.72246	-0.705112	0.000118114	0.0333052	0.738417	-0.636161	0.00326997	0.0988454	0.735006
GRMZM2G310381	2.25567	1.62405e-07	3.32775	1.07208	2.10373	3.87329e-07	2.37497	0.271237	-0.0107576	0.947564	0.414447	0.425205
GRMZM2G376674	1.08592	0.000414122	4.34852	3.2626	0.522845	0.146387	1.81717	1.29432	-0.409185	0.212586	0.317975	0.727159
GRMZM2G458974	-1.01068	8.46775e-05	3.00668	4.01735	-0.379458	0.0386565	3.53851	3.91797	0.99216	4.98449e-05	3.87787	2.88571
AC197230.3_FG001	0.588523	0.0090568	2.28139	1.69286	1.12343	0.000994345	2.53617	1.41274	0.590444	0.00262266	2.46452	1.87407
GRMZM2G065210	1.09307	1.22535e-05	2.60436	1.51129	1.69562	0.00103572	2.93015	1.23453	1.19893	0.000183243	3.21393	2.015
GRMZM2G463983	1.36425	1.51438e-05	1.36425	0	-0.204666	0.469877	1.20994	1.41461	0.500829	0.0509719	1.5282	1.02737
AC152495.1_FG012	1.64151	5.84889e-06	3.03658	1.39507	1.57207	0.00029774	2.8767	1.30462	0.816262	0.00128592	2.81776	2.0015
GRMZM2G103152	0.125633	0.320991	3.57035	3.44471	0.394109	0.0113069	3.76925	3.37514	1.04542	0.000171429	4.35836	3.31294
GRMZM2G017685	1.29284	0.000236125	1.60664	0.313797	0.0319345	0.929093	1.10511	1.07317	-0.0926144	0.801865	0.881275	0.973889
GRMZM2G342649	0.289237	0.250595	1.1089	0.819662	1.05574	0.00164957	1.62126	0.565526	0.724412	0.112886	1.371	0.646587
GRMZM5G817651	0.182848	0.343788	1.58076	1.39791	1.06043	0.000824048	1.86606	0.805636	0.765475	0.00587106	2.14102	1.37555
GRMZM2G180254	-1.39452	2.4525e-07	0.177632	1.57215	-0.775851	5.91216e-05	0.108502	0.884353	-0.808785	0.000173032	0.121606	0.930391
GRMZM2G429057	1.2589	1.65335e-06	2.26382	1.00492	0.896449	4.79271e-05	2.36386	1.46741	0.428656	0.00308638	2.10543	1.67677
GRMZM2G101841	-1.22971	1.53202e-05	0.029064	1.25878	-0.62147	0.0028779	0.161168	0.782638	-1.09174	4.01157e-05	0	1.09174
AC203972.3_FG001	-3.37955	8.94383e-08	0.201939	3.58149	-1.75808	1.09616e-05	0.237896	1.99597	-1.73618	8.07164e-07	0.165751	1.90193
GRMZM2G036759	1.22434	4.09264e-07	1.25905	0.0347086	0.743865	3.35122e-05	0.912947	0.169082	0.275466	0.00729586	0.558113	0.282647
GRMZM2G057402	0.588831	0.00654919	2.77925	2.19042	1.19829	3.92947e-05	3.0616	1.86331	0.952378	9.11229e-05	3.15331	2.20094
AC211467.4_FG002	1.59709	8.0455e-05	3.21876	1.62166	0.877195	0.010946	2.53023	1.65303	-0.103492	0.576398	2.72351	2.82701
GRMZM5G876960	0.0496448	0.840352	3.65391	3.60427	1.44522	0.000400428	3.57475	2.12953	1.12778	2.08987e-05	3.73291	2.60513
GRMZM2G020423	-0.0568186	0.862099	4.56836	4.62518	-1.50997	3.51824e-05	5.5329	7.04288	-1.46884	3.68472e-06	6.0431	7.51194
GRMZM2G056488	0.795202	9.06449e-06	0.803304	0.00810217	1.47967	1.05478e-05	1.48393	0.00426582	0.798091	4.04865e-05	0.811393	0.0133019
GRMZM2G137367	1.30724	6.51559e-07	1.32288	0.015642	0.898064	3.06579e-05	1.57455	0.67649	1.14017	3.89836e-05	1.97265	0.832483
GRMZM2G115453	2.13374	4.73982e-08	2.17846	0.0447252	-0.0720729	0.703936	1.92402	1.99609	0.556699	0.00756617	1.97688	1.42018
GRMZM2G447795	2.3044	6.67517e-05	3.52265	1.21824	2.22663	2.20653e-05	6.07909	3.85246	0.829853	0.00339312	6.31627	5.48642
GRMZM2G029833	1.50934	2.38827e-06	1.83733	0.327995	0.544439	0.00505132	1.8473	1.30287	0.754109	0.000530147	1.84787	1.09376
GRMZM2G466848	1.58137	2.80232e-05	3.00952	1.42815	0.37535	0.15028	0.866173	0.490823	0.202832	0.339991	0.359174	0.156342
GRMZM2G008247	1.47567	1.41407e-05	3.20868	1.73302	0.4888	0.00389087	3.14758	2.65878	-0.148287	0.290742	2.52243	2.67072
GRMZM2G112798	-1.06384	0.000369036	1.10683	2.17067	-0.548287	0.0751374	1.00416	1.55244	-0.186887	0.126694	1.72327	1.91016
GRMZM2G169658	-1.40365	2.04428e-07	0.015911	1.41956	-1.00985	1.6132e-05	0	1.00985	-0.766922	5.5767e-05	0	0.766922
GRMZM2G082293	0.102769	0.595818	2.95558	2.85281	1.31809	0.00145775	2.59292	1.27483	0.431093	0.0225395	2.30968	1.87859
GRMZM2G072669	-1.64815	7.39661e-07	1.96163	3.60978	-0.0536829	0.765742	1.78741	1.8411	-0.667385	0.009703	1.32271	1.9901
GRMZM2G085924	-0.800293	0.000145816	2.0593	2.85959	2.40386	5.19192e-06	3.81052	1.40666	0.900179	0.0140537	1.68894	0.788759
GRMZM2G170558	-0.0565497	0.74017	3.97268	4.02923	1.09319	0.01266	4.05802	2.96483	0.696296	9.12996e-05	4.39632	3.70003
GRMZM2G180876	0.0447654	0.834867	2.57798	2.53322	1.0834	0.0049031	2.341	1.2576	0.34336	0.0464916	2.3926	2.04924
GRMZM2G106980	-0.512852	0.00161699	0.342594	0.855445	-1.64387	1.43382e-06	4.84443	6.48829	-1.45645	3.86807e-05	5.46504	6.92148
GRMZM2G004519	1.42712	0.000374633	2.01938	0.59226	0.305241	0.153862	0.92067	0.615429	0.237155	0.230577	0.398993	0.161839
GRMZM2G015818	-1.88358	1.05907e-06	0	1.88358	-1.90984	7.11194e-06	0	1.90984	-2.04889	1.3245e-05	0	2.04889
GRMZM2G398473	1.10094	7.92289e-06	1.34836	0.247412	-0.359872	0.0157275	1.34341	1.70328	0.543554	0.00032865	1.71696	1.17341
AC214602.3_FG012	0.831883	0.000241708	4.22981	3.39793	1.50278	0.00199935	4.28262	2.77985	0.410635	0.00631881	3.41195	3.00132
GRMZM5G836886	0.0538421	0.90316	2.16415	2.11031	1.18858	8.42563e-05	2.17727	0.988694	0.719837	0.000368583	2.27036	1.55052
GRMZM2G036912	-2.33883	7.03736e-08	0	2.33883	-1.48145	3.98845e-06	0.0376608	1.51911	-1.3391	5.37467e-05	0.0398683	1.37897
GRMZM2G457789	0.70136	0.106393	1.86484	1.16348	1.4653	0.000126797	1.84029	0.374997	0.972178	0.00062449	1.85173	0.879549
GRMZM2G134888	2.20522	4.1676e-06	2.92879	0.723566	1.45408	0.000206109	1.86862	0.414547	0.905174	0.000189611	1.27783	0.372653
GRMZM2G445311	0.548932	0.00495745	2.28708	1.73815	1.82575	9.93163e-06	3.2292	1.40345	0.511436	0.0400864	2.19048	1.67904
GRMZM2G043992	0.732105	0.00182645	3.38311	2.651	0.550947	0.0105573	3.02572	2.47478	1.17976	0.000850478	3.76818	2.58842
GRMZM2G344991	1.47709	1.50038e-06	1.49707	0.0199891	-0.311863	0.0125934	1.24446	1.55632	0.426783	0.0206349	1.56366	1.13688
GRMZM2G432926	1.05634	0.000361188	1.69789	0.641547	-0.537739	0.0355689	1.33412	1.87186	-0.458008	0.191265	0.846621	1.30463
AC233953.1_FG005	0.882243	7.91336e-05	4.5204	3.63816	1.03353	0.000159025	4.22153	3.188	0.637322	0.00020493	4.24998	3.61266
AC194214.3_FG002	-0.97323	0.00111446	0.474676	1.44791	-1.09213	0.000192042	0.867012	1.95914	-0.566929	0.00434295	0.885954	1.45288
GRMZM2G089141	-0.691998	0.00332051	0.997366	1.68936	1.21335	0.00132674	1.94983	0.736476	0.759622	0.0472729	2.16906	1.40944
GRMZM2G454594	0.387565	0.111983	1.63239	1.24483	1.48978	1.95749e-05	1.84192	0.35215	0.691126	0.000794604	1.57793	0.886807
GRMZM2G404249	2.78902	9.88999e-06	3.42906	0.640037	0.328913	0.0276648	4.13512	3.8062	0.222858	0.146403	4.40005	4.17719
GRMZM2G001524	-3.06208	3.85939e-09	0.0385212	3.10061	-1.56082	4.45964e-05	0.0453345	1.60615	-1.96601	1.09387e-06	0.0406327	2.00664
GRMZM2G007369	0.687263	2.06175e-05	0.809925	0.122662	1.07965	7.23762e-05	1.45227	0.372616	1.21673	2.93842e-05	1.57602	0.359292
GRMZM2G097504	1.63915	1.49911e-06	2.78069	1.14153	0.879415	0.000209869	3.06014	2.18072	0.93208	2.49725e-05	3.46002	2.52794
GRMZM2G450939	1.06922	4.0876e-05	3.29838	2.22917	-0.0820199	0.562359	3.55647	3.63849	0.965945	0.00334215	4.86265	3.89671
GRMZM2G126048	-2.13681	7.03736e-08	0.275465	2.41227	-2.33368	5.34966e-07	0.223993	2.55767	-1.88777	2.40428e-06	0.304222	2.192
GRMZM2G041235	-2.06422	4.1676e-06	1.23989	3.30411	-1.2083	0.00508215	0.96592	2.17422	-0.966332	0.000547045	1.3302	2.29654
GRMZM2G006206	0.22398	0.178717	3.35112	3.12714	-1.01196	0.00375158	2.07633	3.08828	1.11529	0.000158763	3.77536	2.66007
GRMZM5G863364	0.599484	0.0210486	1.73988	1.14039	0.174366	0.534673	1.40497	1.2306	1.40985	0.000181473	1.82506	0.41521
GRMZM2G158205	0.395955	0.0548526	0.852081	0.456126	1.43312	5.00598e-05	3.76511	2.33199	1.59872	9.53066e-06	3.89044	2.29173
GRMZM2G043154	0.195843	0.0560043	0.262036	0.0661926	1.16655	0.00034367	1.77157	0.605016	1.74375	7.12049e-05	3.08897	1.34522
GRMZM2G533389	-1.0382	0.000522852	0.492569	1.53077	-0.338909	0.0309221	0.482263	0.821172	-0.430064	0.0339815	0.554638	0.984702
GRMZM2G104032	-0.297639	0.140677	0.508061	0.8057	-0.981729	0.00338338	0.930601	1.91233	-1.27407	8.07516e-05	1.00425	2.27832
AC206999.1_FG002	-0.0747748	0.563542	0.238186	0.312961	2.04778	2.35287e-05	3.06307	1.01529	0.542625	0.0104159	2.49953	1.9569
GRMZM2G065632	-2.21241	3.5044e-07	0.351386	2.56379	-1.91835	3.5158e-07	0.470809	2.38916	-1.20535	0.000600593	0.722069	1.92742
GRMZM2G301553	-0.842919	0.0020254	1.17355	2.01647	-2.19403	9.76107e-08	0.00688782	2.20091	-0.709002	0.0213542	1.16847	1.87748
GRMZM5G828987	0.498689	0.00371239	2.04622	1.54753	0.444455	0.0118213	1.69633	1.25187	1.38315	5.53019e-05	2.39091	1.00777
GRMZM2G090245	-1.21393	7.2335e-06	0.0832917	1.29722	-1.58172	0.000688472	0.248974	1.83069	-0.988605	0.0013548	0.0497762	1.03838
GRMZM2G701180	-0.258414	0.0612496	2.06226	2.32067	-0.847978	4.78309e-05	2.00442	2.8524	-1.09416	2.06306e-05	1.96054	3.0547
GRMZM2G005216	-2.96541	3.85532e-08	0	2.96541	-1.48988	0.000109893	0	1.48988	-1.67947	7.27458e-06	0.0837317	1.7632
GRMZM2G469955	-1.47513	5.22152e-05	0.28758	1.76271	-1.31214	5.5285e-05	0.251126	1.56327	-0.451832	0.0376187	0.51099	0.962822
GRMZM2G466856	1.21552	7.7832e-06	5.44067	4.22514	0.83252	0.00923425	3.27061	2.43809	-1.46209	0.00188152	0.517195	1.97928
AC208576.3_FG001	0.480699	0.0670205	1.14069	0.659988	1.31382	2.29822e-05	1.35121	0.037387	0.566636	0.00433277	1.1754	0.608762
GRMZM2G108871	1.42926	7.36777e-05	2.24526	0.816006	1.72545	0.000103706	2.0853	0.35985	1.80496	0.000131938	2.08754	0.282582
GRMZM2G008923	1.44075	4.88982e-07	1.47039	0.0296424	0.312931	0.052489	0.819856	0.506926	0.608024	0.00122121	1.0128	0.404772
AC148152.3_FG005	0.665726	0.12602	6.06811	5.40238	1.40442	2.44555e-05	5.46415	4.05973	-0.2297	0.20544	4.71542	4.94512
AC194670.2_FG001	-1.32761	1.54618e-05	0.201951	1.52956	-0.240111	0.0405238	0.234417	0.474528	-1.05018	0.000261315	0.229568	1.27975
GRMZM2G028885	1.23849	5.88286e-06	1.9625	0.724016	0.621763	0.00195807	1.89629	1.27453	0.760348	0.000203336	2.08752	1.32717
GRMZM2G121812	1.0538	8.80422e-06	1.08765	0.0338499	0.447838	0.00197692	1.39873	0.950888	0.670515	0.001873	1.28747	0.616959
AC199826.4_FG003	-0.018648	0.952403	1.60612	1.62477	-1.81246	0.000645039	0	1.81246	-0.454492	0.177357	0.907155	1.36165
GRMZM5G831474	-1.8393	8.80422e-06	0	1.8393	-1.98401	0.000161396	0	1.98401	-1.14212	0.000252084	0	1.14212
GRMZM2G110066	1.9452	7.1664e-07	1.9452	0	1.32957	0.00116214	3.35514	2.02557	0.227836	0.495499	2.45489	2.22705
GRMZM2G404377	1.09506	0.00934926	4.73362	3.63857	2.1162	0.00160321	4.8752	2.759	1.13579	5.5767e-05	4.7526	3.61681
GRMZM5G899944	0.369019	0.202636	1.84727	1.47825	1.93897	0.000553565	2.34533	0.406364	0.804845	0.0292025	1.86681	1.06196
GRMZM2G340955	-1.79379	5.4294e-05	0.995917	2.78971	0.240192	0.287233	1.05864	0.818453	0.734186	0.00129593	2.43653	1.70234
GRMZM2G438824	-1.21659	4.42326e-05	1.78406	3.00065	-0.591726	0.0974451	0.399719	0.991445	-0.247702	0.331513	0.266973	0.514675
GRMZM2G399421	1.1773	2.94329e-05	1.1773	0	-0.143555	0.347588	0.770189	0.913744	-0.111499	0.698761	1.23696	1.34846
GRMZM2G113633	-1.69278	0.000171321	1.23096	2.92374	-1.40377	0.000984192	0.838757	2.24253	-1.39307	0.000902518	0.998669	2.39174
GRMZM2G091592	-1.39401	2.34687e-05	0.363013	1.75703	-2.04658	8.17314e-07	0	2.04658	-1.38953	0.000411751	0	1.38953
GRMZM2G051855	-0.10863	0.717937	1.0561	1.16473	-0.530206	0.0635694	0.0535982	0.583804	-1.31686	8.46418e-05	0	1.31686
AF546188.1_FG002	1.75026	0.000770368	3.74698	1.99672	3.94236	9.34281e-07	5.03139	1.08903	3.01168	5.21081e-06	4.3943	1.38262
GRMZM2G013761	1.71518	7.11537e-05	2.23525	0.520074	1.60152	0.000189375	2.09697	0.495446	2.01668	1.36559e-05	2.59364	0.576966
GRMZM2G349651	-0.249007	0.31918	4.54483	4.79384	1.26329	0.000332303	4.42644	3.16315	0.120277	0.395632	3.63443	3.51415
GRMZM2G461586	-0.026457	0.870167	6.72591	6.75237	-1.06389	0.000116117	6.39599	7.45988	-0.495222	0.00163403	6.62097	7.11619
GRMZM2G100102	-1.55699	8.51958e-06	0.053192	1.61018	-2.25029	3.48245e-07	0.103734	2.35402	-1.77436	1.61265e-05	0.0852202	1.85958
GRMZM2G043980	3.09371	4.12743e-08	3.31249	0.218781	0.879869	0.000217486	3.30398	2.42411	1.37288	6.19619e-05	3.67717	2.30429
GRMZM2G076798	0.325174	0.0974897	4.74314	4.41796	1.48019	0.000344901	5.26835	3.78816	0.895579	0.00017242	5.52793	4.63235
GRMZM2G311165	-4.06747	2.39281e-08	0.162589	4.23006	-2.94295	4.45964e-05	0.0841776	3.02713	-2.77235	2.47201e-07	0.132028	2.90437
GRMZM2G446213	0.115937	0.730036	3.59709	3.48115	1.13341	0.00899933	3.44483	2.31142	-0.166229	0.678282	2.65238	2.81861
GRMZM2G070898	0.287713	0.122703	2.2675	1.97979	1.01727	0.0010404	2.23631	1.21905	0.899016	0.00082556	2.68654	1.78753
GRMZM2G398603	-0.767019	0.0028351	0.835539	1.60256	-1.74853	6.27217e-05	0.928118	2.67665	-0.42509	0.0428897	0.719535	1.14463
GRMZM2G081585	2.70903	3.73364e-08	2.75038	0.0413434	0.460349	0.000992326	2.62692	2.16657	0.932751	3.28227e-05	2.73621	1.80346
GRMZM2G353097	5.18074	2.02605e-08	5.31597	0.135234	-0.161847	0.38623	5.29306	5.4549	0.621291	0.00538435	5.69123	5.06994
GRMZM2G306945	0.870842	0.000589504	1.30042	0.429576	1.12099	1.1881e-05	1.53289	0.411905	0.464839	0.0144893	1.01814	0.5533
GRMZM2G071206	-1.67793	0.000182221	0.539302	2.21723	0.294363	0.126043	2.46832	2.17396	-0.49492	0.00105012	2.25403	2.74895
GRMZM2G145065	1.26207	7.75309e-06	1.96897	0.706902	0.497309	0.0146289	2.26913	1.77182	0.941675	0.000314315	2.2261	1.28443
GRMZM2G082131	0.863575	8.96978e-06	3.59235	2.72877	0.938916	0.000112105	3.6984	2.75949	1.07609	3.49837e-06	3.83032	2.75422
GRMZM2G499197	-0.151363	0.396225	2.85414	3.0055	1.01639	0.00744491	2.91154	1.89514	0.622184	0.00159775	3.1887	2.56651
GRMZM2G159200	-0.0547027	0.831872	2.03491	2.08961	-1.24494	4.77615e-05	1.90958	3.15451	-0.698944	0.0115863	1.84599	2.54494
GRMZM2G389094	-0.129891	0.433573	1.21494	1.34483	1.47148	0.000182863	2.12226	0.65078	0.9174	0.000197771	1.83884	0.92144
GRMZM2G394203	0.315143	0.250172	0.710957	0.395814	0.509107	0.00514064	0.592867	0.0837593	1.04977	0.00577849	1.32384	0.274068
GRMZM2G425398	-0.329861	0.0155017	5.20677	5.53663	-1.49602	3.1768e-05	4.51059	6.00661	-0.915396	0.000341241	4.14177	5.05716
GRMZM2G361049	-2.13787	1.8245e-07	3.02514	5.16301	0.89833	0.00170773	4.79378	3.89545	0.855894	0.000535923	5.61587	4.75997
GRMZM2G095255	4.44429	2.78569e-09	5.04908	0.60479	4.50482	1.34279e-08	5.10297	0.598151	2.39174	0.00030976	5.34598	2.95423
GRMZM2G389944	-0.252502	0.0384638	3.11465	3.36715	1.27074	0.000750113	2.82135	1.55061	0.248309	0.26029	2.35169	2.10338
GRMZM2G098677	2.4371	7.16118e-09	2.4371	0	1.78319	5.69711e-05	2.30098	0.517783	1.96972	2.75901e-07	3.14528	1.17557
GRMZM2G179143	1.36006	8.06106e-06	4.04376	2.6837	0.253714	0.326874	4.87953	4.62582	-0.37874	0.00701504	4.29668	4.67542
GRMZM2G016605	1.03808	7.17648e-06	4.24827	3.21018	0.960624	5.1273e-05	4.1813	3.22068	0.505855	0.0082376	3.79717	3.29131
GRMZM2G145204	3.10275	6.49596e-09	3.28394	0.181193	2.98922	3.62584e-07	3.10378	0.114566	1.48663	0.000106222	3.6915	2.20487
GRMZM2G429982	-0.344889	0.28007	6.83132	7.17621	-1.51036	0.000237203	6.62181	8.13217	-1.07476	0.000289163	7.00826	8.08301
GRMZM2G412254	0.771755	0.000477691	2.00113	1.22937	1.07159	0.000699009	2.02809	0.9565	0.722865	9.95079e-05	2.24796	1.52509
AC217941.2_FG002	-1.24689	8.20771e-06	0	1.24689	-0.686732	0.00417794	0	0.686732	-0.580405	0.000794604	0	0.580405
GRMZM2G096996	0.294335	0.149279	2.20654	1.91221	-0.0437841	0.830586	1.39059	1.43437	1.15009	0.000524046	2.67844	1.52835
GRMZM2G464011	-0.810175	0.000515081	5.93479	6.74497	-1.36287	7.46133e-05	4.4472	5.81007	-1.69805	5.51132e-06	2.83366	4.53171
GRMZM2G459298	-0.964062	3.46949e-06	0	0.964062	-1.53357	3.4905e-06	0.0378572	1.57143	-1.49118	0.000250485	0.0162789	1.50745
GRMZM2G390729	0.574937	0.00108933	1.2081	0.633163	1.57067	0.000166025	2.50589	0.935224	1.41008	2.41378e-05	2.40403	0.993952
GRMZM2G145201	0.165042	0.529128	3.39476	3.22972	1.65104	8.20587e-05	3.25361	1.60258	0.724972	0.000211477	3.39289	2.66792
AF546188.1_FG001	2.93289	3.22586e-06	4.34815	1.41526	4.51394	2.43444e-07	5.92936	1.41542	4.57024	1.28373e-05	5.32771	0.75747
GRMZM2G063536	-0.502891	0.199534	1.63263	2.13552	2.27375	0.000102762	2.58385	0.310102	1.02243	0.028118	2.25873	1.23629
GRMZM2G079290	-0.430048	0.0964333	3.4131	3.84315	-2.1979	8.97313e-06	2.22942	4.42732	-1.77223	1.74401e-05	1.7588	3.53103
GRMZM2G448282	2.89758	5.05851e-09	2.93112	0.0335418	1.24476	0.00020592	3.1834	1.93864	1.21058	7.7427e-05	3.32252	2.11194
GRMZM2G471367	0.0824498	0.738686	0.956426	0.873977	-0.698209	0.00443846	0.159565	0.857775	-1.06537	0.000213039	0.124377	1.18974
GRMZM2G052123	1.91789	2.53777e-07	1.93675	0.0188651	0.953891	6.33312e-05	2.34297	1.38908	0.888135	0.00514056	2.36706	1.47893
GRMZM2G700132	0.0249857	0.91693	1.50263	1.47765	-1.0893	0.000194356	1.22819	2.31749	1.41737	0.000290678	2.18047	0.763095
GRMZM2G351145	-1.66182	6.21895e-06	0	1.66182	-0.119869	0.394249	0	0.119869	-0.693252	0.000412051	0	0.693252
GRMZM2G419739	2.70468	5.74798e-08	2.78555	0.0808666	0.212252	0.155264	2.6653	2.45305	1.02352	0.00085083	2.90885	1.88533
GRMZM2G166124	-0.605557	0.0187797	1.27511	1.88067	-1.00437	0.00152675	1.54817	2.55254	-0.360541	0.114854	1.76132	2.12187
GRMZM2G101928	1.10448	0.00242861	3.25881	2.15432	1.4082	0.000375384	3.64493	2.23672	1.49659	3.51488e-05	3.87609	2.3795
GRMZM2G068989	1.50742	3.28452e-08	1.50742	0	0.314184	0.00844099	0.417058	0.102874	-0.304084	0.084762	0	0.304084
GRMZM2G177447	0.451913	0.140317	2.96122	2.5093	1.84764	0.000326576	3.29395	1.44631	1.16045	5.37467e-05	3.71856	2.55811
GRMZM2G181073	0.64548	0.0172814	2.02715	1.38167	0.655789	0.000568595	2.82762	2.17183	1.0622	9.0388e-05	2.69911	1.63692
GRMZM2G355342	-2.32741	1.60479e-06	2.3941	4.72151	-3.79204	1.36162e-07	0.467254	4.2593	-1.71319	4.97775e-05	1.88014	3.59333
GRMZM2G458929	-0.665743	0.00290075	2.13717	2.80291	-1.34658	8.42563e-05	1.68877	3.03535	-0.442775	0.0906164	2.27764	2.72041
GRMZM2G399844	-0.85098	0.000279203	3.47698	4.32796	-3.29806	2.86607e-06	0.539503	3.83757	-0.563164	0.0126888	3.38896	3.95213
GRMZM2G052364	-0.233198	0.155513	0.136923	0.370121	-1.68809	0.000209454	0.250817	1.9389	-2.54895	6.73998e-06	0.39101	2.93996
GRMZM2G066142	0.156822	0.165237	6.14105	5.98423	-0.943046	1.25208e-05	6.78203	7.72507	-1.19348	9.11255e-05	6.57872	7.7722
GRMZM2G004521	1.74045	6.85208e-07	1.80915	0.0687023	-0.379651	0.123833	1.2981	1.67775	0.0561775	0.504355	0.0742738	0.0180963
GRMZM2G340619	0.77231	0.00025313	1.85421	1.0819	1.34171	1.46803e-05	1.86723	0.525521	0.231274	0.0886229	1.51244	1.28116
GRMZM2G064818	-1.0208	0.000273976	3.70702	4.72782	-1.12996	0.000655619	3.06444	4.1944	-1.64948	0.000454799	1.64535	3.29483
GRMZM2G051659	-0.581455	0.0307602	2.81699	3.39845	-1.61222	0.00345585	2.42364	4.03586	-0.46649	0.0386836	2.38869	2.85518
GRMZM2G398795	1.36667	6.86516e-07	2.1179	0.751239	0.96512	0.000251379	2.20689	1.24177	1.37681	1.10215e-05	2.44606	1.06924
GRMZM2G378949	1.0583	7.88853e-05	1.56122	0.502915	0.809221	0.000446307	1.71813	0.908908	0.812755	0.000661384	1.42539	0.612631
GRMZM2G015190	0.329234	0.19142	2.0521	1.72287	1.17988	0.00164791	1.96393	0.784045	0.687626	0.000638793	2.07174	1.38412
GRMZM2G156238	0.529534	8.91062e-05	3.83492	3.30539	0.0898189	0.285274	3.75968	3.66986	1.00483	3.81593e-06	4.69211	3.68727
GRMZM2G569903	1.29472	0.000840457	3.07461	1.77989	0.0771439	0.650647	2.75623	2.67909	0.691023	0.00348718	3.07117	2.38014
GRMZM2G102634	1.79412	3.6405e-06	1.92196	0.127842	1.97001	2.57458e-07	1.97001	0	2.21318	7.60369e-07	2.29673	0.0835517
GRMZM2G311342	1.5577	5.82158e-06	3.42084	1.86314	0.21049	0.100403	3.27713	3.06664	0.371901	0.0223328	3.23714	2.86524
GRMZM2G164314	0.141735	0.597103	0.746009	0.604274	1.03061	0.000644432	1.13963	0.109019	0.39504	0.0594188	0.516751	0.121711
GRMZM2G008913	-0.378932	0.299542	5.20026	5.57919	3.73451	8.83759e-06	6.37708	2.64257	2.32469	0.00113296	6.02683	3.70213
GRMZM2G442128	1.12452	4.48197e-07	1.12452	0	0.968068	0.000298348	0.986937	0.0188688	-0.982894	6.09991e-05	0	0.982894
GRMZM2G147503	1.05385	0.000183851	1.76078	0.706934	-0.0771439	0.669866	2.42278	2.49993	0.580523	0.00729798	2.29943	1.7189
GRMZM2G072916	-1.2618	3.15625e-05	0.111675	1.37347	-0.445361	0.0166309	0.141749	0.58711	-0.541598	0.00557128	0.231132	0.772729
GRMZM2G117822	0.177136	0.418474	3.20989	3.03275	1.77246	0.000481995	3.35478	1.58231	0.968296	0.000907864	3.58625	2.61795
GRMZM2G054509	-1.53576	6.19894e-06	1.63532	3.17108	-0.350089	0.133384	2.8003	3.15038	-0.73328	0.0141469	3.02692	3.7602
AC213654.3_FG006	0.179318	0.402483	0.752105	0.572786	1.05624	1.86581e-05	1.0998	0.0435621	0.559558	0.00249028	0.879629	0.320071
AC216870.3_FG005	-0.207935	0.149638	2.11432	2.32225	1.12793	0.000129084	1.91668	0.788747	-2.33077	1.1574e-06	0.10584	2.43661
GRMZM5G812371	2.57889	7.82754e-07	2.97818	0.399292	3.17742	8.63157e-07	3.71727	0.53986	3.64004	7.59845e-07	4.14462	0.504584
GRMZM5G891502	1.02759	0.000567399	1.66084	0.633245	1.45924	0.000208373	1.84374	0.384501	1.27966	0.000766739	1.57782	0.29816
AC234203.1_FG004	0.49844	0.0372891	5.26773	4.76929	1.53776	6.03313e-05	5.1997	3.66194	0.87322	0.000160027	5.37519	4.50197
GRMZM5G864363	0.0518724	0.622247	3.80716	3.75529	-1.06955	0.000197836	3.03937	4.10892	-0.453321	0.0274662	2.91808	3.3714
GRMZM2G005260	-0.145258	0.273404	2.63514	2.78039	-2.27473	2.21968e-06	0.425625	2.70036	0.0320511	0.790306	2.11862	2.08657
AC197714.3_FG004	0.340592	0.141228	2.95085	2.61026	1.50179	0.000683101	2.70626	1.20447	0.686869	0.0107765	2.99518	2.30831
GRMZM2G139796	-2.14896	6.86516e-07	0.352295	2.50126	-2.398	6.35202e-07	0.32777	2.72577	-1.97545	2.25318e-05	0.483053	2.45851
GRMZM2G416913	1.37113	0.00070257	2.56346	1.19232	1.78025	2.70885e-05	4.47102	2.69077	1.01102	0.00680082	4.6741	3.66308
GRMZM5G876518	0.85411	0.0127567	4.58676	3.73265	-1.06821	0.00144042	4.6423	5.71051	0.441471	0.0108807	5.2723	4.83083
GRMZM2G106108	-1.48622	6.03039e-07	0.648735	2.13495	-1.30834	4.99027e-05	0.40694	1.71528	-0.928044	0.000778777	0.380486	1.30853
GRMZM2G324221	2.46587	2.883e-06	3.24317	0.777292	3.01857	3.14049e-07	3.39728	0.378711	3.3036	3.51871e-08	3.76308	0.459485
GRMZM2G093146	-0.188609	0.106406	2.12174	2.31035	-1.38047	3.74356e-05	2.11905	3.49952	-0.221111	0.0459962	2.29191	2.51302
GRMZM2G312110	0.681855	0.161203	4.65503	3.97317	2.51394	0.000959368	4.78229	2.26835	0.998208	0.000215209	4.71328	3.71508
GRMZM2G342539	-0.438726	0.00353882	4.58089	5.01962	-1.06054	0.000431578	4.54127	5.60181	-0.580494	0.0132602	4.45164	5.03213
GRMZM2G017629	-1.11035	0.000197863	0.55464	1.66499	-0.474549	0.0164563	0.146769	0.621318	-0.160859	0.238211	0.102892	0.263751
AC204539.4_FG003	1.10244	0.000270358	2.03694	0.9345	0.65526	0.00155769	1.80672	1.15146	0.590732	0.00560406	1.68839	1.09766
GRMZM2G325285	0.494909	0.027802	2.09387	1.59896	1.36902	9.71678e-05	2.01721	0.648191	0.782943	6.66201e-05	1.87554	1.0926
AF546188.1_FG005	-0.467661	0.211042	5.61211	6.07977	3.7201	1.60525e-06	6.29027	2.57018	1.97323	0.000996437	6.11367	4.14043
GRMZM2G439532	-2.18338	4.41977e-06	0	2.18338	-0.582524	0.0393414	0	0.582524	-1.13406	5.60588e-05	0	1.13406
GRMZM2G082853	-0.600436	0.00047284	4.05373	4.65417	-1.2752	0.000238019	3.85444	5.12965	-0.336994	0.00606781	5.30469	5.64168
GRMZM2G009438	-0.705745	0.00581191	3.04109	3.74683	-1.39373	1.21e-05	2.98149	4.37522	-0.303931	0.0635546	3.35288	3.65681
GRMZM2G371271	2.82008	4.38725e-09	3.22349	0.403411	-0.186632	0.343038	2.77569	2.96232	-1.75911	0.000580309	0.652419	2.41153
GRMZM2G355021	1.22284	3.72576e-05	1.30761	0.0847664	1.25204	0.000126797	1.82935	0.577312	0.735961	0.0013328	1.58726	0.851296
GRMZM2G156283	4.1744	7.58858e-10	4.1744	0	3.55636	3.41984e-07	3.6721	0.115738	-3.8842	3.49401e-08	0.103106	3.9873
AC207533.2_FG002	0.41424	0.231618	2.41194	1.9977	2.57144	2.60324e-06	2.6798	0.108366	1.58821	0.000121461	2.43248	0.844269
GRMZM2G090872	2.00861	2.81839e-07	2.9085	0.899894	2.29495	8.80621e-07	2.55468	0.259724	2.39841	3.55908e-07	2.90885	0.510439
GRMZM2G396357	-0.408719	0.00151148	1.06102	1.46974	-1.04262	0.000106627	0.368821	1.41144	-0.236947	0.0166642	1.0774	1.31435
AC226225.1_FG008	-0.934867	2.92804e-05	1.50332	2.43818	-1.25045	0.00100085	1.92539	3.17584	-0.545484	0.0127342	1.97275	2.51823
GRMZM2G130065	0.890514	0.00120446	0.890514	0	1.64693	1.43382e-06	1.64693	0	0.984244	0.00027888	0.984244	0
AC210669.3_FG001	-0.138173	0.783149	5.04584	5.18401	1.93507	0.000135581	5.83063	3.89556	-0.342164	0.446905	4.30643	4.64859
GRMZM2G158342	-3.1701	7.622e-09	0.307071	3.47717	-2.63483	3.57434e-06	0.575079	3.20991	-3.09124	1.45922e-05	0.457399	3.54864
AC203955.3_FG005	2.36209	1.75047e-07	2.36209	0	0.726142	0.0348071	0.863698	0.137555	-0.562483	0.166128	0	0.562483
GRMZM5G875954	0.334141	0.0284743	1.20438	0.870243	1.02655	1.81343e-05	1.41442	0.387869	0.637461	0.00365618	1.18814	0.550677
GRMZM2G700828	2.66236	1.94618e-07	2.88689	0.224527	1.20351	0.000162933	3.03127	1.82776	1.4722	5.74755e-05	3.15604	1.68384
GRMZM2G330229	0.147468	0.408991	1.74092	1.59345	2.0196	3.34166e-06	2.05581	0.0362096	1.76698	0.000131859	2.57871	0.811725
GRMZM2G102770	1.45106	0.000418187	2.65342	1.20236	0.826518	0.0532115	2.132	1.30548	-0.0394413	0.912144	1.15571	1.19515
GRMZM2G164563	0.415439	0.0144738	1.91054	1.4951	0.822447	0.00120221	1.90619	1.08374	1.05055	0.00115123	2.56208	1.51153
GRMZM2G127521	-2.09877	4.75642e-06	0.023573	2.12234	-0.606956	0.000614151	0.0403501	0.647306	-0.414129	0.00357568	0.0461534	0.460282
GRMZM2G050625	-3.79001	8.55222e-10	0.0799281	3.86993	-3.33696	4.82386e-08	0.124855	3.46181	-3.22254	8.02952e-08	0.249847	3.47238
GRMZM2G306024	-2.6309	3.74543e-09	0.19488	2.82578	-0.300017	0.127888	0.436134	0.736151	-1.30263	6.06614e-05	0.363286	1.66591
GRMZM2G054046	0.141665	0.675872	1.08625	0.944588	0.695008	0.00799669	1.26069	0.565682	2.09959	8.07164e-07	2.24392	0.144329
GRMZM2G083836	0.201065	0.228432	3.7596	3.55853	1.3534	0.00107077	3.59896	2.24557	0.587919	0.00165257	3.20194	2.61402
GRMZM2G156656	0.624284	0.000288274	1.95788	1.33359	1.89271	1.16743e-06	2.27991	0.387191	1.56509	5.88568e-07	2.29419	0.729101
GRMZM2G391269	-0.764258	0.000502498	0.447812	1.21207	-1.60867	3.83171e-05	0.662333	2.27101	-1.11924	3.16844e-05	0.474525	1.59377
AC208434.3_FG001	-0.180103	0.180121	1.1614	1.34151	1.46669	0.00028773	2.0782	0.611504	0.423616	0.0154876	1.27634	0.852726
GRMZM2G405064	-1.31387	5.65222e-07	0.324158	1.63803	-0.268737	0.107263	0.431907	0.700644	-0.651324	0.00124251	0.466541	1.11787
GRMZM2G051545	2.93241	1.68102e-08	3.21205	0.279638	1.23647	3.06114e-05	3.85632	2.61985	1.38844	5.70046e-06	4.24368	2.85523
GRMZM2G062080	-1.07402	1.34348e-05	0	1.07402	-0.323649	0.00694111	0	0.323649	-0.289134	0.223177	0.0301405	0.319274
GRMZM2G388253	0.402054	0.14312	2.59936	2.19731	1.69394	0.00026155	2.7852	1.09126	0.954547	6.06975e-05	2.92282	1.96827
GRMZM2G019578	-1.00835	0.00162737	2.12536	3.13371	-0.0438707	0.877289	2.08802	2.13189	-0.25067	0.159257	1.96223	2.2129
AC189795.3_FG001	-0.307784	0.193228	1.45822	1.76601	-1.27024	0.00363105	0.911943	2.18218	-0.698818	0.0231899	0.48833	1.18715
GRMZM2G026939	-0.888775	0.023823	2.78352	3.6723	2.1031	0.000225944	3.55994	1.45684	1.27349	0.000621326	3.62685	2.35336
GRMZM2G160327	-0.268697	0.0525192	3.35699	3.62569	-0.923863	0.000351635	2.55339	3.47725	-1.04337	1.51788e-05	1.92038	2.96376
GRMZM2G344279	3.62105	8.55222e-10	3.72524	0.104192	3.751	7.65652e-08	3.84163	0.0906278	3.69237	3.80205e-08	3.77667	0.0843052
GRMZM2G379271	1.56537	3.4143e-05	1.73484	0.16947	1.81453	1.70957e-06	1.9798	0.165268	1.28698	0.00175427	1.90309	0.616105
GRMZM2G111113	0.449898	0.00328928	2.29944	1.84955	1.37371	0.00107391	2.35621	0.982503	1.20197	1.51788e-05	2.45128	1.24932
GRMZM2G439784	0.34701	0.033204	0.434601	0.0875914	1.07907	5.3438e-05	1.22032	0.14125	0.0515894	0.683087	0.197434	0.145845
GRMZM2G057602	0.795325	0.0335855	2.96639	2.17106	1.01194	0.000318075	2.94667	1.93473	0.949051	0.00513108	3.40988	2.46083
GRMZM2G456853	1.3547	6.21686e-06	1.3547	0	1.77389	3.87329e-07	1.77389	0	1.7882	9.80769e-07	1.7882	0
GRMZM2G102657	3.18524	1.14667e-09	3.18524	0	1.14375	3.21873e-05	3.87006	2.72631	1.09436	2.28142e-05	3.89019	2.79583
GRMZM2G112176	-0.107181	0.56643	4.02815	4.13533	1.40196	0.000406999	3.65375	2.25179	0.344419	0.0455179	3.25625	2.91183
GRMZM2G087893	1.68585	0.000953762	2.46883	0.782983	0.737373	0.00623786	1.97926	1.24189	0.524543	0.00941232	1.82858	1.30403
GRMZM5G859193	-0.130722	0.259561	4.76391	4.89463	-1.31864	2.32991e-05	4.49593	5.81457	-0.423569	0.0173661	4.57508	4.99865
GRMZM2G053757	-3.03128	5.34654e-06	0.89543	3.92671	-3.67062	1.34813e-06	0.186772	3.85739	-2.76088	9.89507e-07	0.327787	3.08867
GRMZM2G097789	1.5685	2.60017e-05	3.76568	2.19718	-0.504556	0.00378837	3.88488	4.38944	0.239167	0.364242	3.91745	3.67828
AC194609.2_FG003	0.327461	0.351871	2.30182	1.97436	1.91036	1.8462e-06	2.34821	0.437852	0.416107	0.160817	1.82682	1.41071
GRMZM2G489651	-0.288844	0.101963	3.20845	3.49729	-1.17833	0.00153641	3.40066	4.579	0.038001	0.8738	3.57669	3.53869
GRMZM2G443655	-0.942271	3.61577e-05	4.35381	5.29609	-1.83387	4.438e-06	4.40775	6.24162	-0.739025	0.000841567	4.49956	5.23858
GRMZM5G841871	1.81526	1.7049e-05	5.2031	3.38784	-0.19876	0.202258	5.05896	5.25772	0.263237	0.0172201	5.25125	4.98801
AC205982.3_FG014	-4.13292	7.75335e-09	0.0598859	4.1928	-2.95029	0.00020938	0	2.95029	-3.66174	7.0584e-08	0.06307	3.72481
GRMZM2G061609	0.432776	0.0071551	3.81091	3.37813	-0.0825264	0.380511	3.84256	3.92509	1.0433	0.0007113	3.79018	2.74688
GRMZM5G814441	-0.122325	0.112408	2.12112	2.24344	-2.58499	1.53929e-06	0	2.58499	0.0166268	0.938403	1.62753	1.6109
GRMZM2G038224	2.14637	8.31845e-08	2.27869	0.132321	2.5034	7.51226e-07	2.6056	0.102199	2.72861	5.24444e-08	2.80889	0.0802816
GRMZM5G828887	-1.34943	0.000512255	5.04523	6.39466	-2.44982	5.99922e-06	4.96546	7.41529	0.748889	0.000795182	6.12241	5.37352
GRMZM2G102860	1.62526	1.10804e-05	2.50584	0.880585	1.19114	0.00177217	2.94582	1.75468	1.64444	5.68032e-05	3.19817	1.55373
GRMZM5G842877	1.14295	0.000411549	1.31124	0.168289	0.593497	0.0180308	1.35143	0.757933	0.900127	0.00178011	1.81886	0.918729
GRMZM2G428740	1.14414	0.000214515	3.22113	2.07699	-0.219658	0.2842	3.25698	3.47664	-0.320059	0.17177	2.80864	3.1287
AC213981.3_FG001	0.16021	0.557845	1.78437	1.62416	1.45977	0.00794837	2.23763	0.777861	0.61946	0.0844444	2.23026	1.6108
GRMZM5G837210	3.84028	1.90991e-07	4.0684	0.228119	-0.238489	0.194643	3.66039	3.89888	1.20025	0.000204627	4.6361	3.43586
GRMZM2G704042	0.856216	0.00579531	2.65438	1.79817	2.79389	8.64204e-08	2.99394	0.200053	2.0637	2.03777e-06	3.52965	1.46596
GRMZM2G446666	1.30724	0.000515894	2.15933	0.852084	1.35251	0.000261806	2.23407	0.881566	1.02515	5.12558e-05	2.45948	1.43433
GRMZM2G140153	0.557146	0.0047444	1.3863	0.829154	0.786159	0.00065372	1.73164	0.945482	1.11248	5.00516e-05	2.03584	0.923359
AC194402.2_FG004	0.930422	0.00668671	2.7127	1.78227	1.28254	0.00821556	2.36169	1.07915	0.476014	0.10532	1.77461	1.2986
GRMZM5G843478	1.3717	0.000169847	1.42895	0.0572485	-0.791512	0.05827	1.42536	2.21687	0.419311	0.240204	1.61335	1.19404
GRMZM2G562569	0.291285	0.0492052	2.99312	2.70183	1.17568	0.00175995	2.8875	1.71183	0.760972	0.0175826	2.89409	2.13312
GRMZM2G087463	1.40245	5.71859e-05	1.49292	0.0904704	-0.55282	0.0296579	1.8474	2.40023	0.885308	0.0302611	2.39619	1.51089
GRMZM2G156376	1.2625	0.000770944	2.55777	1.29527	1.73302	3.45933e-05	2.67697	0.943947	1.3054	1.40573e-05	3.02506	1.71966
GRMZM2G365810	-0.156777	0.614165	1.07843	1.23521	1.76904	6.95586e-06	2.09334	0.324305	0.491541	0.00193428	1.65939	1.16785
GRMZM5G828422	-1.87733	2.85945e-05	0	1.87733	-1.53673	0.000329313	0	1.53673	-0.485448	0.147286	0.250109	0.735558
GRMZM2G145012	-0.50274	0.0369284	3.87933	4.38207	-1.34505	0.000208924	3.94145	5.28651	-0.595633	0.0107008	4.11383	4.70946
GRMZM2G160812	1.67515	4.81449e-07	1.81442	0.139272	0.91371	0.000904457	1.6451	0.731386	1.21389	0.00120912	1.67312	0.459231
AC202549.3_FG008	2.39485	8.26623e-08	2.39485	0	2.21029	3.03296e-05	2.64242	0.432124	1.80984	3.51488e-05	3.13357	1.32373
GRMZM2G164672	-2.48796	2.19284e-07	0	2.48796	0.935957	0.00482093	2.65257	1.71661	-0.324028	0.225026	1.97754	2.30157
GRMZM5G837589	0.604039	0.0036327	2.4212	1.81716	1.20194	0.0190818	2.93943	1.7375	0.647237	0.0489926	2.72959	2.08236
GRMZM5G849284	0.737053	0.0442263	3.34614	2.60909	2.56902	7.51021e-06	3.5832	1.01418	1.67356	0.000763246	3.44507	1.77152
GRMZM5G845279	0.933415	0.00102528	3.60272	2.66931	1.18924	0.00333372	3.59782	2.40858	1.13176	0.00352959	3.89459	2.76284
GRMZM2G025173	-2.50686	1.20178e-07	0.700404	3.20726	-2.56458	2.11175e-05	0.517917	3.0825	-1.52742	7.28513e-05	1.07227	2.5997
GRMZM2G051995	-2.05705	2.3817e-06	0.972529	3.02958	-0.129833	0.708012	0.98692	1.11675	-0.680181	0.0267364	1.04164	1.72182
GRMZM2G047105	0.988421	0.000557159	2.3449	1.35648	1.04218	0.000660786	1.8663	0.824127	0.750591	0.000825703	1.68105	0.930456
GRMZM5G838352	0.925219	0.00255134	0.992694	0.0674753	1.06011	0.000545626	1.06011	0	1.01316	0.00251197	1.67661	0.663455
GRMZM2G703247	0.23668	0.185292	3.25959	3.02291	1.52424	0.000485942	3.79956	2.27532	0.864746	6.63866e-05	3.78906	2.92432
GRMZM5G814771	-0.549917	0.000302108	5.94784	6.49776	-0.857877	0.000135705	4.44054	5.29842	-1.00905	0.00281469	3.66245	4.67149
GRMZM2G417715	-0.0526851	0.752524	4.07852	4.13121	-1.17374	0.000295553	3.40788	4.58162	-0.0705349	0.631882	3.68207	3.75261
GRMZM2G054397	2.00069	7.83356e-06	3.80885	1.80817	0.747495	0.000272436	3.87744	3.12995	1.31635	3.01289e-05	4.43382	3.11747
GRMZM2G162727	2.50785	3.73364e-08	3.5054	0.997552	0.386677	0.0097997	3.7244	3.33773	0.729845	0.000454596	3.82639	3.09654
GRMZM2G123322	1.52229	0.000315359	1.71906	0.196771	-0.30709	0.412271	1.50961	1.8167	0.504303	0.12876	1.58362	1.07931
GRMZM5G854585	-3.6922	1.72741e-08	1.82261	5.51481	-3.64136	0.000111326	2.42417	6.06553	-3.93196	0.00128795	1.87367	5.80564
GRMZM5G874578	0.327204	0.288449	2.43558	2.10837	-1.03555	0.0236083	1.69774	2.73328	-0.365906	0.273056	2.19803	2.56393
GRMZM2G700923	1.09245	0.000270358	1.61067	0.518215	0.100247	0.440895	1.9045	1.80426	0.0795132	0.69077	2.32946	2.24995
GRMZM2G118303	-0.480914	0.00499966	1.26388	1.74479	-1.57422	6.65306e-05	0.983775	2.55799	-0.258029	0.00725428	1.69973	1.95776
GRMZM5G859315	2.62996	9.45476e-08	2.7263	0.0963373	0.938259	0.0152672	2.72352	1.78526	0.586762	0.00337933	2.56425	1.97749
GRMZM2G702256	-1.5686	9.58076e-08	0	1.5686	-0.750488	0.0386501	0	0.750488	-0.964331	1.12625e-05	0	0.964331
GRMZM2G020508	-2.31152	9.11138e-08	1.8643	4.17582	-2.38324	4.20285e-05	2.56437	4.94761	-1.49441	3.01289e-05	1.83712	3.33152
GRMZM2G145788	-1.40382	5.97764e-05	2.65301	4.05683	-1.43098	0.00039384	2.20466	3.63564	-0.97806	0.000102377	2.55855	3.53661
GRMZM2G127774	0.261118	0.582643	1.89488	1.63377	-0.465211	0.109427	1.56351	2.02872	-1.06157	0.0273418	0.834721	1.89629
GRMZM5G844243	-0.082821	0.566438	4.90982	4.99264	-1.42429	0.000663589	4.44619	5.87048	-0.027559	0.904664	4.9051	4.93266
GRMZM2G017982	0.811318	0.00698137	2.23969	1.42837	1.07107	0.000755493	2.38718	1.31611	1.18927	4.69988e-05	2.655	1.46573
GRMZM5G897480	4.33005	7.36882e-10	4.33005	0	3.73235	8.67374e-06	3.99892	0.266566	0	1	0	0
GRMZM2G180251	3.53456	8.60574e-09	3.79193	0.257371	1.39817	8.67374e-06	3.79345	2.39528	1.134	0.000134154	3.65621	2.52221
GRMZM2G524978	-0.374882	0.0178036	4.31734	4.69222	-1.30288	0.00101082	4.21659	5.51947	-0.36044	0.0697451	4.31401	4.67445
GRMZM5G815338	-2.03051	0.000119048	2.58831	4.61882	-2.00561	0.00116186	0.958154	2.96376	-2.20492	0.000412007	0.824765	3.02968
GRMZM2G428905	-2.01626	2.17736e-05	1.01358	3.02984	-3.47118	1.15696e-07	0.897669	4.36885	-3.39825	3.89896e-06	1.04466	4.44292
GRMZM2G447876	-0.581336	0.0131759	1.71337	2.29471	0.962599	0.00573078	1.68888	0.72628	1.60477	4.63396e-06	2.61896	1.01419
GRMZM2G402167	-0.894121	0.0294345	1.90536	2.79949	-1.42506	0.000220052	2.02285	3.4479	-0.0842311	0.621034	2.87989	2.96412
GRMZM2G071928	-4.04757	2.88303e-08	0	4.04757	-1.86216	0.000361922	0	1.86216	-2.87619	2.47201e-07	0	2.87619
GRMZM5G857810	0.644844	0.211796	2.45794	1.8131	2.18252	0.000775107	2.49438	0.311861	1.64688	0.00433657	2.88381	1.23694
GRMZM2G703783	-1.58652	3.66244e-06	0.936307	2.52283	-1.97763	1.94771e-06	0.714529	2.69216	-1.29051	4.8863e-05	1.04139	2.33189
GRMZM2G556515	-0.156086	0.439661	1.36824	1.52433	-2.00953	2.66787e-05	1.45747	3.467	-2.0377	1.12625e-05	1.00311	3.04081
GRMZM5G812170	-3.70913	3.82384e-06	0.158238	3.86737	-0.352974	0.33794	0.238017	0.590991	-0.557434	0.131665	0.267772	0.825206
GRMZM2G063844	-3.5576	2.93349e-06	0	3.5576	-3.44635	3.57972e-05	0	3.44635	-2.77238	2.27939e-07	0	2.77238
AF546187.1_FG007	-0.383026	0.231364	2.23084	2.61386	2.99316	0.000178914	3.66078	0.667623	1.3219	0.00102543	2.93191	1.61002
AC220972.3_FG002	2.14529	1.00456e-05	2.14529	0	0.500699	0.0185228	1.68118	1.18048	0.739188	0.0157594	1.77006	1.03087
GRMZM5G854284	-4.16158	9.9011e-08	0	4.16158	-4.13637	4.12738e-07	0	4.13637	-2.99698	1.30288e-05	0.0869712	3.08395
GRMZM2G149171	4.54684	1.16352e-06	4.97776	0.43092	4.27979	0.000912495	6.67904	2.39924	3.03036	1.36341e-05	6.57453	3.54417
GRMZM2G106357	-0.120599	0.218355	1.90554	2.02614	-1.06383	0.000102472	2.07633	3.14016	-0.188138	0.116168	2.44446	2.6326
GRMZM2G037094	-0.332308	0.0775897	5.51248	5.84478	-1.3834	7.67938e-05	5.31365	6.69705	-0.610312	0.000148753	5.31341	5.92372
AC197583.2_FG003	1.89765	1.91959e-05	1.89765	0	2.15937	2.6631e-06	2.15937	0	2.31976	6.96679e-07	2.31976	0
GRMZM2G011367	1.52306	2.86374e-07	2.57814	1.05509	1.78423	0.000336116	3.61267	1.82844	0.391964	0.140662	2.65855	2.26659
GRMZM2G511318	-1.28004	0.00101461	0.124979	1.40502	-2.13353	2.98643e-05	0.542389	2.67592	-0.66444	0.0876409	0.21722	0.88166
GRMZM2G011968	-2.02438	9.97841e-05	0.656823	2.6812	-1.60064	0.000524397	0.640586	2.24123	-1.07835	0.0243461	0.406785	1.48513
GRMZM2G123700	1.97577	3.15929e-06	2.00184	0.0260765	0.606514	0.0368504	2.14126	1.53474	0.612323	0.0342782	1.94538	1.33306
GRMZM2G496655	0.197858	0.193683	1.00368	0.805822	-1.43396	0.000478902	0.905625	2.33959	-0.177588	0.599958	0.832084	1.00967
GRMZM5G844309	0.521262	0.0782256	3.93033	3.40907	1.62019	0.00374169	4.44297	2.82279	0.51364	0.0256325	4.2328	3.71916
GRMZM2G139840	-0.637069	0.0337372	2.53735	3.17442	-1.04502	0.00071949	2.38458	3.4296	-0.438025	0.0376977	2.3972	2.83522
GRMZM2G554914	-0.0906052	0.429032	2.5418	2.63241	-1.18347	0.0033725	2.36804	3.55151	-0.394877	0.260359	2.53182	2.9267
AC234160.1_FG001	0.841371	0.112196	3.04943	2.20806	2.13344	4.27539e-05	2.88203	0.748593	1.17346	0.000229061	2.80825	1.63479
GRMZM2G468140	1.23214	3.50696e-06	1.84259	0.610456	-0.20163	0.437247	1.76401	1.96564	0.167033	0.212604	1.99979	1.83275
GRMZM2G035579	-0.701645	0.000153694	4.01618	4.71782	-1.03628	6.02208e-05	4.11074	5.14702	-0.598236	0.0019726	3.94222	4.54046
GRMZM5G889643	-1.75713	0.000337848	0.0267379	1.78387	-1.80915	9.019e-06	0.063544	1.87269	-1.15912	0.0016665	0	1.15912
GRMZM2G159575	0.814996	0.0140579	2.89648	2.08148	1.74034	2.09258e-05	3.19614	1.4558	1.24102	0.000213568	3.66208	2.42106
GRMZM2G581326	2.74168	7.55772e-07	3.43358	0.691899	0.492254	0.121439	3.57728	3.08503	1.60151	0.000773489	3.76567	2.16416
GRMZM5G888860	-0.796634	0.000115901	2.71952	3.51616	-1.11943	0.000116291	2.21155	3.33097	-0.34273	0.195768	2.63071	2.97344
GRMZM2G158305	1.08348	1.04876e-05	1.4301	0.346617	-0.274265	0.222411	0.5456	0.819865	0.0883765	0.622379	0.724453	0.636077
GRMZM2G113372	1.10357	8.90741e-05	4.10969	3.00611	0.143588	0.114143	3.71799	3.57441	0.248683	0.193956	3.07342	2.82474
GRMZM2G072621	-5.10311	1.39331e-07	0.149679	5.25279	-3.44465	1.80215e-05	0	3.44465	-4.11679	1.57574e-07	0	4.11679
AC205513.3_FG003	1.64329	1.45359e-06	1.91739	0.274091	2.12395	3.2652e-05	3.8169	1.69294	1.1276	2.61427e-05	4.04142	2.91382
GRMZM2G109229	1.1274	5.30759e-05	2.39274	1.26534	1.29339	3.16837e-06	2.25091	0.957519	0.904324	0.00184153	2.30949	1.40517
GRMZM2G473036	1.20586	0.00197037	4.24636	3.0405	2.64495	4.77988e-05	4.23226	1.58732	1.73534	0.00017214	4.56307	2.82773
GRMZM2G166644	-2.60345	2.48047e-07	0.00917709	2.61263	-2.00708	1.54884e-07	0.0348826	2.04196	-2.2804	1.72239e-07	0.0202152	2.30062
AC215607.3_FG004	1.14242	0.00154788	1.14242	0	1.40074	0.00116338	1.57044	0.1697	0.0556178	0.847172	1.12204	1.06643
AC205077.3_FG003	0.183502	0.229854	5.19448	5.01098	1.14359	0.00514704	5.38651	4.24292	0.990492	7.15032e-05	5.93455	4.94406
GRMZM5G874112	2.10843	5.56533e-08	2.17469	0.0662636	1.38425	5.17048e-05	2.52943	1.14518	1.33047	4.61191e-05	2.54532	1.21485
GRMZM2G703267	-0.0981625	0.714246	1.52961	1.62777	-1.62589	0.00107432	0.785694	2.41159	-0.333239	0.326272	1.27756	1.61079
GRMZM2G589470	-0.7091	0.00691388	5.08478	5.79388	-1.17961	0.000272436	3.98886	5.16847	-0.782409	0.00514056	3.62035	4.40276
GRMZM2G093035	-1.21619	8.27298e-06	2.49602	3.71222	-0.298	0.143136	2.48597	2.78397	-0.69356	0.00440925	2.43324	3.1268
GRMZM2G702517	2.83835	1.55347e-07	3.03191	0.193561	2.06924	4.83862e-05	2.13787	0.0686295	-0.125724	0.408017	0	0.125724
GRMZM2G091597	-0.379351	0.168579	2.34554	2.72489	-1.03515	0.000771511	2.54693	3.58208	-0.293711	0.445319	2.77773	3.07144
AC196002.2_FG002	2.44075	1.34373e-05	2.5111	0.0703458	1.70231	0.00345675	2.68207	0.97976	1.45475	0.000520289	2.58901	1.13427
GRMZM2G543920	1.65587	0.000238241	2.24392	0.588046	1.42562	7.59808e-05	2.45899	1.03338	0.973636	0.000990277	2.44821	1.47458
AC216867.3_FG003	-1.83264	6.02985e-06	0	1.83264	-1.10649	0.00122818	0	1.10649	-1.44904	0.0082078	0.160089	1.60913
AC206165.3_FG019	1.5539	7.91114e-05	1.72813	0.174226	1.38215	0.000135795	1.86539	0.483242	0.736897	0.00988628	1.5511	0.814204
GRMZM2G051512	0.551417	0.0240273	4.55768	4.00626	1.89321	0.00785775	4.43039	2.53718	0.540336	0.109263	4.37146	3.83113
GRMZM2G173501	-0.726879	0.00826539	2.13602	2.86289	-1.07521	0.0287603	0.883581	1.95879	-0.156913	0.700983	1.46695	1.62387
GRMZM2G523169	2.37019	3.13181e-05	6.53668	4.16649	0.632373	0.0123365	6.55843	5.92606	2.68577	6.96679e-07	7.05772	4.37195
GRMZM2G093312	0.461092	0.392566	3.18433	2.72324	1.42014	0.00630308	2.56791	1.14777	-0.0536227	0.827177	2.2583	2.31193
AC211705.3_FG001	1.55994	8.24462e-07	1.80798	0.248045	1.54781	0.000157366	2.45722	0.909411	1.5045	0.000412206	2.87885	1.37435
GRMZM5G838140	0.571054	0.314065	1.91233	1.34127	1.53094	0.00134338	2.16961	0.638671	0.797252	0.00759881	1.60941	0.812161
GRMZM5G856076	3.20046	7.49745e-09	3.25262	0.052156	0.119114	0.509863	3.27937	3.16026	1.12116	0.00294367	3.54609	2.42494
GRMZM2G325332	1.10103	1.83622e-07	1.10103	0	0.735728	0.00321945	1.49095	0.755223	0.390281	0.0537305	1.35311	0.962833
GRMZM2G428835	0.255725	0.155551	2.45078	2.19505	1.36673	0.00137054	2.65233	1.2856	0.697979	0.00904939	2.88409	2.18612
GRMZM2G304657	0.360209	0.127812	3.70885	3.34864	2.25863	3.713e-05	3.54694	1.28831	1.73836	1.93484e-05	4.20034	2.46198
GRMZM5G828362	0.542058	0.0029201	2.51208	1.97002	0.996404	0.013363	2.25451	1.25811	1.54487	0.000102377	2.70613	1.16126
GRMZM2G131873	1.52132	1.30216e-05	1.55849	0.0371699	-0.688456	0.000185919	0.638984	1.32744	-0.395895	0.0120423	0	0.395895
GRMZM2G316345	0.503837	0.266809	1.94156	1.43772	1.70921	0.000535505	1.93609	0.226881	0.718744	0.0897005	1.57669	0.857947
GRMZM2G083301	0.455058	0.000238241	0.455058	0	0.437811	0.0376228	0.64632	0.208509	1.02085	0.000582853	1.09712	0.0762768
GRMZM2G049913	3.52769	7.87978e-09	3.65349	0.125803	2.46663	8.15508e-05	3.82097	1.35434	2.28398	4.77957e-06	4.55984	2.27586
GRMZM2G057522	0.431834	0.181575	1.3025	0.87067	1.33402	0.000133754	1.59928	0.265261	0.964153	0.00152956	1.43408	0.469923
GRMZM2G316232	0.589746	0.168558	4.14614	3.55639	2.14092	0.000745405	4.20848	2.06756	0.906389	0.000561492	4.09903	3.19264
GRMZM2G113626	-0.908763	2.46683e-05	3.47303	4.3818	-1.24003	0.00159141	2.50648	3.74651	-0.644038	0.00540686	1.82828	2.47231
AC205664.3_FG001	-3.25983	1.63922e-07	0	3.25983	-1.14661	0.00498981	0.122033	1.26864	-2.20162	7.42072e-06	0	2.20162
GRMZM2G456618	-1.44091	6.51255e-07	0	1.44091	-1.73006	4.8776e-06	0	1.73006	-2.9245	6.18902e-06	0	2.9245
AC214358.3_FG001	4.22495	7.13354e-09	4.45599	0.231043	5.08442	1.42927e-07	5.81153	0.72711	5.52844	3.10446e-08	6.27034	0.741892
GRMZM5G854710	1.32178	1.27544e-06	1.32178	0	-0.066233	0.866502	1.00147	1.0677	0.381827	0.198005	0.815782	0.433955
GRMZM5G833153	0.437876	0.00901125	5.72602	5.28814	1.79993	0.000103412	6.23833	4.4384	1.16786	0.000167685	6.1564	4.98854
GRMZM2G144440	-0.264544	0.124981	1.13117	1.39572	-1.03934	0.000824971	1.08892	2.12826	0.0551031	0.750707	1.35445	1.29935
GRMZM2G412161	0.505453	0.00325858	0.620599	0.115145	-0.0759142	0.797567	0.759325	0.835239	1.13261	0.0122728	2.08873	0.956115
GRMZM2G161521	2.34976	7.15457e-06	2.81973	0.469967	2.15876	0.025033	3.21537	1.05661	1.34337	0.00277801	2.14065	0.797277
GRMZM2G396246	0.695919	0.00493784	2.16256	1.46664	1.11242	8.99159e-06	2.53079	1.41837	0.6278	0.0276146	1.22293	0.595131
GRMZM5G871484	-0.363983	0.271817	1.21354	1.57752	0.514916	0.186601	1.06408	0.549166	-1.68006	0.000206954	0	1.68006
GRMZM5G814271	1.62346	1.28194e-07	1.62346	0	1.39379	0.00829127	1.8862	0.492409	1.33509	0.000496224	2.1676	0.832509
GRMZM2G116803	0.893975	0.000211179	1.05482	0.160847	0.940759	0.000569057	1.36648	0.425717	1.06712	0.000832739	1.50821	0.441096
GRMZM2G353652	1.39627	0.000229727	1.39627	0	0.809732	0.000489894	1.43824	0.628505	0.57553	0.12637	1.20772	0.632194
GRMZM2G506602	-0.745148	0.00772773	1.5783	2.32345	-2.2381	6.23043e-06	1.29982	3.53792	-0.658207	0.150211	1.61898	2.27718
GRMZM2G154048	-0.401826	0.020076	2.25919	2.66102	-1.00176	0.000335908	0.893635	1.8954	-0.801939	0.00400905	0.871108	1.67305
GRMZM5G855853	1.20148	2.36554e-05	1.25658	0.0551059	0.984625	4.97563e-05	1.3729	0.388276	1.13843	3.76583e-05	1.69439	0.555954
GRMZM2G446185	-1.56251	1.27544e-06	2.03331	3.59582	-1.20866	8.02928e-05	1.95976	3.16842	-1.11282	0.000116448	1.71442	2.82724
GRMZM5G899476	1.02864	0.000354708	2.27451	1.24587	0.252638	0.059778	1.67023	1.41759	0.245545	0.324494	1.32326	1.07771
GRMZM2G528502	-0.222523	0.211147	2.53859	2.76111	-1.13171	9.46346e-06	2.4507	3.58241	-0.322708	0.033931	2.72507	3.04778
GRMZM5G827026	0.676916	0.0588835	2.19716	1.52025	1.56006	4.1032e-05	2.2442	0.684136	1.02138	0.00027482	2.20675	1.18537
GRMZM5G869550	0.209949	0.610838	4.02003	3.81008	1.54143	0.00593926	4.75463	3.2132	1.16215	4.04865e-05	4.93029	3.76814
GRMZM2G179317	-1.77071	5.86617e-06	0.543899	2.31461	-2.04267	4.78723e-06	0.653939	2.69661	-1.3964	1.14211e-05	0.693645	2.09004
GRMZM2G032759	3.01644	3.52103e-09	3.05273	0.0362884	0.284907	0.0671123	2.9281	2.64319	0.82754	0.00125199	3.15618	2.32864
GRMZM2G067256	-4.4381	7.42701e-09	0.797397	5.2355	-1.45568	0.000101655	0.199616	1.6553	-0.745445	0.00369988	0.38197	1.12741
GRMZM2G162972	-1.88938	5.89779e-07	5.68325	7.57262	-2.57355	3.5158e-07	5.78024	8.35379	-2.44743	5.06913e-08	5.99617	8.4436
GRMZM5G891425	0.66191	0.000377591	0.95916	0.297249	0.349209	0.0685698	0.823912	0.474703	1.05639	0.000513936	1.56633	0.509943
GRMZM2G475296	-0.239263	0.319026	0.130068	0.369331	-1.28086	6.11766e-05	0.645751	1.92661	-0.382955	0.0631195	0.646908	1.02986
GRMZM2G033862	1.80365	2.43904e-06	2.68827	0.884618	-0.000124848	0.999669	2.81438	2.8145	0.216572	0.123969	3.66757	3.451
GRMZM2G085295	0.797072	0.149327	2.75727	1.96019	2.44731	1.71378e-06	2.74206	0.29475	1.2618	0.000289163	2.3377	1.0759
GRMZM2G575305	-0.605033	0.000935095	3.40957	4.01461	-0.488565	0.00361697	4.74779	5.23636	-1.11658	0.000339624	3.99347	5.11005
GRMZM2G488001	-1.41227	0.0026715	1.22353	2.6358	-1.57999	5.11352e-05	0.745772	2.32576	-1.07984	0.0335805	0.361758	1.4416
GRMZM2G094703	1.2598	8.73803e-07	1.2598	0	0.498594	0.0266414	0.920868	0.422273	1.15094	4.32079e-06	1.15094	0
GRMZM2G568979	-0.326209	0.159203	2.84686	3.17307	-1.78724	0.000221399	2.7163	4.50354	-0.295469	0.0655772	2.9395	3.23497
GRMZM5G816779	-1.26376	1.78915e-06	0.615364	1.87913	-0.725181	0.00459558	0.202901	0.928082	-1.11001	0.000279644	0.855029	1.96504
GRMZM2G154056	1.15218	0.000249274	1.35297	0.200783	1.48809	1.13802e-05	2.16836	0.680266	1.87456	2.90663e-05	2.52268	0.648118
GRMZM2G124567	-1.15988	2.48678e-05	3.30496	4.46484	-1.26228	6.23043e-06	2.11154	3.37382	-1.30808	1.28373e-05	1.1095	2.41758
GRMZM2G137493	0.687158	0.162388	3.7903	3.10314	0.703221	0.245426	2.78581	2.08259	-2.53044	1.54032e-07	0.0276057	2.55804
GRMZM2G525593	1.63691	8.417e-06	1.63691	0	0	1	0	0	1.57057	3.51488e-05	1.57057	0
GRMZM2G571316	-1.44609	0.000238612	0.464646	1.91073	-1.52596	5.62712e-05	0.0150452	1.54101	-1.22051	0.000149327	0.947518	2.16803
GRMZM2G133838	-0.0816916	0.441186	3.13563	3.21732	-1.01115	0.000114502	3.08069	4.09184	-0.538397	0.00158273	2.89646	3.43486
AC199873.4_FG002	-1.07919	1.28997e-05	0	1.07919	-0.34003	0.0465252	0	0.34003	-1.02127	9.20054e-05	0	1.02127
GRMZM2G069905	-1.37177	2.10327e-06	0.482353	1.85412	-0.870886	4.39042e-05	0.43963	1.31052	-0.808227	0.000992522	0.544095	1.35232
GRMZM2G465860	0.982225	0.0136948	4.7355	3.75327	0.755638	0.0208652	5.1281	4.37246	1.09823	6.27236e-05	5.13793	4.0397
GRMZM2G025763	0.585266	0.0387659	3.55377	2.9685	3.03968	4.91259e-05	4.70817	1.66849	1.97063	0.000297834	4.1826	2.21197
GRMZM2G588623	-3.40013	1.43919e-06	0	3.40013	-2.08752	0.000793506	0	2.08752	-0.662219	0.029599	0	0.662219
GRMZM2G556667	0.259353	0.0497346	5.71463	5.45528	-0.716949	0.00208276	5.6537	6.37065	-1.00582	0.000424843	5.1382	6.14403
GRMZM2G499981	1.16	0.000544982	3.44624	2.28624	-0.190924	0.329406	4.13707	4.32799	0.147096	0.311755	4.18891	4.04181
GRMZM2G086450	-1.93051	2.95622e-07	0	1.93051	-0.731546	0.000258475	0	0.731546	-1.4002	0.001486	0	1.4002
GRMZM2G048202	-0.489622	0.0605475	2.72431	3.21393	1.64464	0.000269258	2.93635	1.29171	1.07632	0.00139371	3.3789	2.30258
GRMZM2G089397	0.134623	0.650527	1.89677	1.76214	1.24251	0.00218635	2.01535	0.772843	0.294982	0.357074	1.6332	1.33822
AC190771.2_FG003	0.527901	0.0954633	3.54877	3.02087	1.81245	0.00578958	3.45949	1.64704	0.74207	0.00167356	3.80911	3.06704
GRMZM2G062091	0.2989	0.0620541	2.71768	2.41878	1.14811	6.27217e-05	2.44163	1.29352	0.83809	0.00239002	2.53336	1.69527
GRMZM2G013248	1.28923	6.61694e-06	3.73389	2.44467	0.564709	0.00355201	3.87208	3.30737	0.604858	0.0188549	4.46637	3.86151
GRMZM2G060647	-0.923943	0.00020267	1.72731	2.65125	-1.02675	0.000195712	2.90416	3.93091	-0.135838	0.418501	3.07766	3.2135
GRMZM2G109399	-0.896171	0.00723689	2.16385	3.06003	-1.38727	0.000136758	2.33356	3.72083	0.150723	0.322677	2.84596	2.69524
GRMZM5G804941	-0.298074	0.204386	6.75532	7.0534	-1.48927	9.59235e-05	6.56354	8.05281	0.0539365	0.60269	7.06312	7.00918
GRMZM2G004917	0.853904	0.000169333	0.875158	0.0212545	0.744951	0.00637455	1.10652	0.361572	1.91248	2.07752e-07	1.91248	0
GRMZM5G856002	-0.788935	0.000414122	3.33261	4.12154	-0.65549	0.0567428	3.49118	4.14667	1.09688	0.00222599	4.32121	3.22433
GRMZM2G012807	-1.5805	1.16948e-07	0	1.5805	-0.923853	0.000137028	0	0.923853	0.0383743	0.820712	0.10962	0.0712454
GRMZM2G010156	-0.690269	0.00454862	0.13041	0.82068	-2.05232	3.1089e-05	0.0918554	2.14418	-1.48133	3.04463e-05	0.0952258	1.57656
GRMZM5G806630	0.45296	0.120013	2.68499	2.23203	-1.76633	0.00253595	1.83281	3.59914	-0.477861	0.247294	2.48864	2.9665
GRMZM2G590027	4.52241	3.85939e-09	4.64041	0.117998	-0.438269	0.0149018	4.78999	5.22826	0.031737	0.889797	5.1342	5.10247
GRMZM2G181237	3.07934	3.8774e-08	3.10602	0.0266731	2.8007	1.12195e-05	3.86081	1.06011	2.03593	3.71642e-06	4.36523	2.3293
GRMZM2G086202	-0.395824	0.0070379	1.9822	2.37802	-1.42739	2.46879e-05	2.11208	3.53947	-0.359633	0.00651639	2.48539	2.84502
GRMZM2G113345	-1.24494	0.00038344	0.873423	2.11836	-1.78526	3.1774e-05	0.364397	2.14966	-1.83067	7.68962e-06	0.101829	1.9325
GRMZM5G811948	-0.504277	0.0107303	1.91014	2.41441	-1.47593	6.30664e-06	0.661901	2.13783	-1.12341	3.88563e-05	0.62817	1.75158
GRMZM2G529530	1.15704	0.000906011	1.32614	0.169096	-1.43835	4.3747e-05	1.16766	2.60601	0.302207	0.217649	1.89966	1.59745
GRMZM5G874896	3.42057	1.14667e-09	3.42057	0	3.33154	2.45715e-07	3.33154	0	0	1	0	0
GRMZM5G884914	-0.0279529	0.874803	2.4191	2.44706	1.57143	5.5285e-05	2.57623	1.00479	0.680066	0.0018619	2.39708	1.71701
GRMZM2G021151	-1.12415	0.000385074	0.0772607	1.20141	-0.465951	0.0294868	0	0.465951	-0.382987	0.0447136	0	0.382987
GRMZM2G456539	-3.43301	5.74592e-10	0	3.43301	-1.15825	0.00132749	0.0280207	1.18627	-2.0444	3.55908e-07	0	2.0444
GRMZM5G833998	-1.86271	7.79252e-05	2.1106	3.97331	-3.61468	0.000140305	0.780409	4.39509	-1.60755	0.000593082	2.33473	3.94228
GRMZM2G448776	-1.09111	4.86419e-05	2.79228	3.88339	3.33057	5.33483e-06	3.8282	0.497633	1.14719	0.00077492	4.38742	3.24023
GRMZM5G817246	-0.818135	0.0430845	3.4459	4.26404	-2.49268	2.03775e-05	2.42867	4.92134	-0.624321	0.011799	3.7769	4.40122
AC231752.1_FG002	1.35084	0.000642797	1.87577	0.524937	0.815127	0.00242136	1.67409	0.85896	1.81263	8.56656e-05	2.09432	0.281687
GRMZM5G864526	1.5159	1.04959e-07	1.54818	0.0322751	1.05565	0.000250966	1.9531	0.89745	1.23086	0.000766739	2.35215	1.12129
AC192372.3_FG003	1.16402	0.0327423	2.11236	0.948337	1.6274	0.00068079	2.19007	0.562666	1.32356	0.0592126	2.54005	1.21648
GRMZM2G523414	-3.34329	7.03736e-08	0.181194	3.52448	-2.56863	1.26971e-05	0.537594	3.10622	-2.59007	5.74755e-05	1.2589	3.84897
GRMZM2G041350	1.04197	6.65733e-05	1.04197	0	1.18641	0.000413385	1.59761	0.411196	0.531229	0.0449484	1.12328	0.592054
GRMZM5G809579	-2.03304	7.56472e-07	0	2.03304	-1.43752	0.00094666	0.0184718	1.45599	-1.7372	9.87287e-06	0	1.7372
GRMZM2G427054	1.28731	0.000162895	7.78914	6.50183	0.237964	0.128217	7.61448	7.37651	0.392653	0.0199977	7.40436	7.0117
GRMZM5G854511	0.523202	0.253555	2.86777	2.34457	2.62806	0.00075339	3.25435	0.626295	-0.145077	0.844934	2.39167	2.53674
GRMZM2G124755	-1.17004	0.000903534	0.905684	2.07573	0.0128437	0.956819	1.7883	1.77546	-0.198102	0.591006	1.52691	1.72501
GRMZM2G529822	3.15118	7.83913e-08	3.37915	0.227967	-0.854172	0.0202039	2.94631	3.80048	0.43937	0.195256	3.26788	2.82851
GRMZM5G833625	3.3001	5.58265e-08	3.3001	0	-0.51695	0.033568	3.92538	4.44233	0.771141	0.00801921	4.36244	3.5913
AC193499.3_FG007	0.0100117	0.976236	2.02146	2.01145	1.60228	0.00100085	2.47213	0.86985	0.228985	0.195838	2.11685	1.88787
GRMZM2G398326	2.17569	9.30458e-08	2.21543	0.0397415	1.63109	0.000169288	3.13471	1.50362	1.71081	6.88153e-05	3.2622	1.55139
GRMZM2G464676	0.903315	0.000659107	1.56793	0.66462	1.11426	0.0041023	1.98755	0.873299	0.650403	0.00199546	1.7039	1.05349
GRMZM5G892769	-0.065026	0.560756	2.58212	2.64714	-1.1103	0.000252932	2.85187	3.96217	-1.05484	0.000228217	2.61042	3.66526
AC207188.3_FG002	2.24045	1.1308e-05	2.55713	0.316682	1.14101	0.00312823	1.52825	0.387237	-0.861719	0.0353505	0.498143	1.35986
GRMZM2G077836	-0.852205	0.000783311	1.85391	2.70611	-2.13062	0.000627574	1.34408	3.4747	-0.458649	0.034599	1.85723	2.31588
GRMZM2G092758	-0.184352	0.303131	4.62594	4.81029	1.26063	0.0014302	4.8096	3.54897	0.951915	0.00423299	3.9475	2.99559
GRMZM2G492296	2.24806	1.0122e-06	2.96164	0.71358	1.33068	0.000116083	3.43936	2.10869	1.50833	7.79313e-06	4.11133	2.603
GRMZM5G801091	-0.521456	0.00187838	4.74392	5.26538	2.13978	0.00418557	5.41008	3.27031	0.758552	0.00212445	5.45753	4.69898
GRMZM2G136970	-0.0988427	0.263483	0	0.0988427	-1.88727	1.93056e-05	0	1.88727	-0.672338	0.000433119	0	0.672338
GRMZM5G843474	0.246261	0.0883821	1.53302	1.28676	1.01865	0.000851077	1.42395	0.405303	0.498291	0.00732311	1.31341	0.815122
GRMZM5G896196	-0.264422	0.334616	4.70442	4.96884	-1.12417	8.00003e-05	4.93134	6.05551	-0.0693738	0.663015	5.36324	5.43261
GRMZM5G817046	-2.41318	1.27695e-07	0.06302	2.4762	-2.10296	1.43137e-05	0.183029	2.28599	-1.35659	0.00226097	0.113657	1.47024
GRMZM5G849275	-0.579129	0.00145578	5.16425	5.74338	-1.27132	0.000158756	5.01498	6.28629	-0.49294	0.0157308	5.28428	5.77722
GRMZM5G855924	2.38707	4.6743e-07	3.03024	0.643163	0.597017	0.0358516	3.28931	2.69229	0.879602	0.0503301	3.59078	2.71118
GRMZM5G843237	-1.62805	0.000323613	0	1.62805	-1.41061	2.85336e-05	0	1.41061	-0.768762	0.0491377	0	0.768762
GRMZM5G820808	0.870832	0.000365571	2.87535	2.00451	1.39383	0.00357103	3.11549	1.72166	1.11153	0.000508584	3.54298	2.43145
AC206788.3_FG008	-0.0346044	0.930382	2.63142	2.66602	1.09838	0.0119675	2.5346	1.43622	1.14054	0.0194874	2.56151	1.42098
GRMZM2G174441	-0.976304	0.000186884	0	0.976304	-1.99071	4.25347e-05	0.343013	2.33372	-2.46568	2.46579e-05	0.19351	2.65919
GRMZM5G832452	-0.551681	0.0247313	0.786673	1.33835	-1.05025	0.000320731	1.3265	2.37675	-0.27998	0.494241	1.16684	1.44682
GRMZM2G006325	0.192297	0.472686	2.37122	2.17892	1.54347	0.000201676	2.82803	1.28456	0.738193	0.00096532	2.68147	1.94328
GRMZM5G881617	-1.02194	0.00584013	2.85288	3.87482	-1.40598	0.147912	2.5846	3.99058	1.04371	0.00287238	4.0012	2.95749
GRMZM2G315601	-1.14766	0.0274137	0.844424	1.99209	0.262686	0.426505	0.558096	0.29541	0.0536993	0.855288	0.301207	0.247508
AC211327.4_FG005	0.252388	0.0124268	4.53862	4.28623	0.858934	0.0104715	4.12668	3.26774	1.01728	0.00459604	4.44249	3.42521
GRMZM2G552418	1.21331	1.97809e-05	4.14747	2.93415	0.878175	0.00796074	4.69408	3.8159	0.488587	0.00545971	5.01263	4.52404
GRMZM2G158163	0.320476	0.183299	3.28663	2.96615	1.85577	0.00113978	3.11397	1.2582	0.96657	0.000941669	2.93931	1.97274
GRMZM5G888250	0.632605	0.00517221	4.31264	3.68003	1.05408	0.000712681	4.82204	3.76796	-0.7243	0.0033832	2.69302	3.41732
GRMZM2G111774	-0.88161	0.00157201	2.80382	3.68543	-3.39647	2.17134e-07	0.14458	3.54105	-0.446718	0.142453	2.73447	3.18119
AC201891.3_FG001	1.80235	1.32749e-07	3.87707	2.07471	0.0435208	0.7822	4.07572	4.0322	0.27736	0.0767815	3.82783	3.55047
GRMZM2G336017	-1.00621	0.0647186	1.07015	2.07636	-1.3575	0.00154701	1.17522	2.53272	-1.30814	0.00678107	0.70102	2.00917
GRMZM5G880993	2.9249	0.00028407	3.60074	0.675833	1.75339	0.00773848	3.70083	1.94744	1.47948	0.0435612	3.30936	1.82988
GRMZM2G453963	0.0448748	0.871646	1.52321	1.47834	1.17739	7.10898e-05	1.4931	0.315713	0.459191	0.0260772	1.46744	1.00825
GRMZM2G172443	1.77713	0.0097635	2.9975	1.22037	-0.410395	0.334551	2.45065	2.86104	0.143588	0.503474	2.96872	2.82513
GRMZM2G565940	-0.261068	0.142908	2.0459	2.30697	-1.19982	0.000213068	2.81172	4.01154	-0.763207	0.00756978	3.33954	4.10275
GRMZM2G567739	-0.291134	0.232687	1.85471	2.14584	-1.42894	8.67422e-05	1.87663	3.30556	-0.899569	0.0047584	2.24286	3.14243
GRMZM2G167008	-1.57464	9.20064e-07	0	1.57464	-1.24276	1.51392e-06	0	1.24276	-0.938235	0.000960263	0.0454246	0.98366
GRMZM2G077389	1.26901	6.99135e-06	2.0359	0.766886	0.853139	9.05432e-05	2.08666	1.23352	0.695976	0.000223295	1.90504	1.20906
GRMZM2G124317	-0.229081	0.0135222	8.21821	8.44729	-1.03477	4.1032e-05	8.17717	9.21193	-0.7741	0.00011544	8.16387	8.93797
GRMZM2G017474	0.0194972	0.777497	0.0194972	0	-0.952854	0.00289674	0	0.952854	-1.41204	2.30221e-06	0	1.41204
GRMZM2G449552	0.823998	0.121096	2.67497	1.85098	2.1368	0.000149696	2.51313	0.376323	1.66592	0.00671143	2.86997	1.20404
GRMZM2G044503	0.0426064	0.890808	2.03439	1.99178	-0.0363859	0.828727	2.81304	2.84942	1.02049	0.000162129	3.4632	2.4427
GRMZM5G876638	-0.736065	0.00127729	0.430088	1.16615	-1.09812	0.00111906	0.531314	1.62943	-0.134111	0.628666	0.884276	1.01839
GRMZM5G878371	-0.656613	0.0734785	1.35813	2.01474	-2.26196	0.000777477	0.877111	3.13908	-1.09226	0.00377469	0.819026	1.91129
GRMZM2G174160	2.85953	9.72928e-07	4.21693	1.3574	1.79027	0.000120029	4.38545	2.59518	1.37229	8.82622e-05	4.97859	3.60631
AC199198.3_FG002	0.998996	0.000153577	2.46946	1.47046	1.06919	0.00504402	2.95813	1.88894	0.320813	0.154302	3.40635	3.08553
GRMZM2G043976	-1.81327	0.000259943	0.255351	2.06862	-1.64355	2.86607e-06	0.124272	1.76782	-0.599444	0.0605514	0.512495	1.11194
GRMZM2G122941	-1.84262	2.43119e-06	2.92522	4.76785	-0.893938	0.000745454	2.64766	3.5416	-0.445486	0.00209563	3.13887	3.58436
GRMZM5G869422	1.33987	0.000143267	2.12561	0.785735	1.41886	2.60981e-05	1.72527	0.306415	0.733737	0.00215978	1.40573	0.671989
GRMZM2G044598	1.09744	1.85207e-06	3.99868	2.90124	0.586705	0.0321653	3.76762	3.18092	0.644377	0.00749419	3.91253	3.26815
GRMZM2G064083	-1.11609	0.000335503	2.80833	3.92442	-1.37209	0.000501133	3.18593	4.55802	-1.30864	7.94753e-05	2.91657	4.22522
GRMZM2G065258	-2.27527	1.8079e-06	0	2.27527	-2.1752	3.3615e-06	0.040333	2.21553	-1.76272	0.000107396	0	1.76272
GRMZM2G071219	4.29267	1.56375e-09	4.33996	0.0472926	-0.854459	0.0321653	1.86204	2.7165	-0.382711	0.155223	1.51054	1.89326
GRMZM5G827440	0.179361	0.642086	1.49861	1.31925	1.08636	0.0184781	1.7409	0.654541	0.173351	0.637867	1.82844	1.65509
GRMZM5G849243	1.26646	0.00961852	3.16368	1.89722	2.09646	5.06323e-05	3.20425	1.10779	0.788673	0.00284118	3.35249	2.56382
GRMZM2G501099	0.0585268	0.814091	1.76121	1.70268	-1.60136	0.000150433	1.61679	3.21815	0.480575	0.0233528	2.99291	2.51234
GRMZM2G172980	0.237198	0.0908769	4.76048	4.52328	1.4503	0.00325963	4.41924	2.96894	0.817116	2.0778e-05	4.67042	3.8533
GRMZM5G852159	0.655391	0.000978537	1.34992	0.69453	1.14875	0.00240013	1.86526	0.716507	0.0884337	0.748569	1.43242	1.34398
GRMZM2G150453	0.05355	0.538313	4.19517	4.14162	1.3464	0.000510286	3.94471	2.59831	0.344879	0.0335511	3.58333	3.23846
GRMZM5G889240	-0.782029	0.000252652	4.91641	5.69844	-0.865258	0.0200648	3.14746	4.01271	-1.20103	0.000319678	2.29232	3.49335
GRMZM2G059114	0.116103	0.750897	2.14658	2.03048	1.39014	0.00115266	2.88461	1.49447	0.248527	0.454166	2.40089	2.15236
GRMZM2G099669	1.44645	7.39131e-06	1.44645	0	0.531881	0.0238479	1.11562	0.583739	0.339676	0.0784652	0.984296	0.64462
GRMZM2G466498	0.827699	0.00132877	1.46718	0.639479	1.12066	0.000611417	1.61226	0.491596	1.11749	7.72078e-05	1.51254	0.395052
AC190841.2_FG007	0.349372	0.138521	2.59554	2.24616	1.31851	0.015983	2.3427	1.02419	0.312725	0.337342	2.06087	1.74814
GRMZM5G896983	0	1	0	0	-1.14164	0.000399495	0	1.14164	-2.08481	4.97537e-07	0	2.08481
GRMZM2G584876	-0.187465	0.259241	4.66423	4.8517	-1.36121	0.000523059	4.05413	5.41533	-0.549281	0.00392239	4.18204	4.73132
GRMZM2G056224	-3.12871	5.08966e-09	0	3.12871	-2.59897	5.40216e-07	0	2.59897	-1.94031	0.000116746	0	1.94031
GRMZM2G178176	2.03271	3.03429e-05	2.11367	0.0809574	0.417511	0.097838	2.43022	2.01271	0.127362	0.586578	2.00836	1.881
GRMZM2G163711	0.58925	0.000238241	4.61351	4.02426	1.15271	0.0015615	4.96051	3.80781	1.19114	0.00123162	5.26472	4.07358
GRMZM2G075975	1.4694	6.18066e-05	4.00648	2.53708	1.75306	1.70957e-06	4.02901	2.27595	1.94065	3.95038e-06	4.00936	2.06872
GRMZM2G023152	-1.46925	6.36318e-06	0.0820662	1.55132	-2.10779	1.2147e-05	0	2.10779	-0.874682	6.43174e-05	0	0.874682
GRMZM2G428362	3.02554	2.28485e-07	3.06628	0.0407436	2.04572	6.7762e-06	2.94149	0.89577	2.17698	0.000374679	3.46559	1.2886
GRMZM2G454482	1.02335	1.31357e-05	1.17078	0.147436	0.608235	0.000672822	0.951436	0.343202	0.210876	0.210657	0.656398	0.445522
GRMZM2G023364	0.0226472	0.934836	3.76762	3.74497	-1.0297	0.000178914	3.46596	4.49565	0.02387	0.892552	3.93773	3.91386
GRMZM2G051604	-2.56762	3.97263e-07	0	2.56762	-1.8691	3.22812e-05	0.0636967	1.93279	-1.76813	2.76899e-07	0	1.76813
GRMZM2G303999	0.731091	0.0387515	2.00164	1.27055	0.418046	0.046148	2.09766	1.67962	1.24566	0.00011544	3.81414	2.56848
GRMZM5G868296	0.448287	0.100609	1.13688	0.68859	0.510593	0.0160361	1.04636	0.535764	1.02797	0.0034694	1.48427	0.456299
GRMZM2G153416	0.850606	0.000546217	0.850606	0	1.251	7.65219e-06	1.28028	0.0292828	1.37341	3.9806e-05	1.3848	0.0113905
GRMZM2G110279	-0.427099	0.00147416	1.80223	2.22933	-1.51868	8.25048e-06	1.67675	3.19543	-0.309085	0.0758949	2.00396	2.31305
AC183927.3_FG004	3.37903	5.67133e-09	3.42071	0.041682	2.41013	0.000262436	3.56878	1.15865	1.52398	9.42077e-05	3.87651	2.35253
GRMZM2G502560	0.384657	0.0725559	2.00393	1.61928	0.178652	0.493061	2.80366	2.62501	1.10459	0.000387453	2.31527	1.21068
GRMZM2G511717	1.02339	2.70609e-05	1.19506	0.171668	-0.426233	0.138286	1.36469	1.79093	0.197001	0.241329	1.31568	1.11868
GRMZM2G046392	0.17068	0.093942	0.383689	0.213009	0.582749	0.00068496	0.811228	0.228479	2.48313	3.02291e-06	2.81202	0.328889
GRMZM2G427805	0.294702	0.152066	1.93054	1.63584	1.07491	5.4136e-05	2.60366	1.52875	-0.475513	0.00281977	0.930841	1.40635
GRMZM2G137233	4.93574	9.21696e-09	4.93574	0	4.33813	8.76521e-07	4.53363	0.195497	0.0710758	0.491746	0.0710758	0
GRMZM2G164486	0.590342	0.105591	1.82933	1.23899	1.37363	0.023021	2.13568	0.762046	1.73375	0.00260207	2.10342	0.36967
AC203834.4_FG004	-1.57383	7.74864e-05	0.0358255	1.60966	-0.911685	1.56752e-05	0	0.911685	-0.677158	0.0028783	0	0.677158
GRMZM2G318662	-0.0503656	0.638541	4.05898	4.10935	-1.16062	9.67117e-05	3.59638	4.757	-0.629095	0.000199566	3.24861	3.87771
GRMZM2G114560	-0.993319	0.00477094	1.11833	2.11165	-0.875729	0.0149781	0.428464	1.30419	-1.17594	0.000675791	0.797931	1.97387
GRMZM2G103617	1.06652	0.00104394	3.42541	2.35889	0.757725	0.00477809	4.65478	3.89706	0.437884	0.00221541	4.8522	4.41431
GRMZM5G894031	-1.54362	6.71839e-06	4.81491	6.35853	-1.92822	2.10561e-05	4.95419	6.88241	-0.420266	0.0100738	5.67948	6.09974
GRMZM5G869917	0.322487	0.235534	0.675509	0.353023	0.270511	0.133422	0.839429	0.568918	1.73152	0.000529288	2.00995	0.278437
GRMZM2G010163	1.05907	1.6935e-06	1.14064	0.081566	0.661763	0.000486709	0.909715	0.247952	0.781475	0.000104759	0.929385	0.147911
GRMZM2G054938	2.34743	3.84318e-05	2.90837	0.56094	2.96982	9.93163e-06	3.27416	0.304339	2.83298	7.54148e-05	3.32586	0.492873
AC218093.3_FG005	-1.81145	1.47172e-06	0.915502	2.72695	-0.890615	0.00100527	0.89115	1.78177	-1.27012	2.32183e-05	0.699522	1.96964
GRMZM2G099427	3.44286	2.48549e-09	3.4746	0.0317414	0.640947	0.0104063	3.04404	2.4031	0.484945	0.00394466	2.75075	2.2658
GRMZM2G115963	0.195681	0.217566	5.5955	5.39982	1.76312	0.0021141	5.38645	3.62334	0.472573	0.00100023	5.33053	4.85796
GRMZM5G837448	-3.25983	2.77953e-06	0	3.25983	-3.66378	1.03967e-05	0	3.66378	-3.11506	2.33976e-06	0	3.11506
GRMZM5G814782	0.019884	0.949259	2.62767	2.60779	1.47937	0.00806647	2.76667	1.2873	0.202441	0.339153	2.31275	2.1103
AC183888.4_FG006	1.29951	9.19358e-06	2.49714	1.19763	0.107592	0.56347	2.3952	2.28761	0.152567	0.244273	2.40374	2.25117
GRMZM2G006884	-1.22393	0.000763771	0.0127795	1.23671	-0.325519	0.00625748	0.0290038	0.354523	-0.509614	0.00141774	0	0.509614
GRMZM5G892025	-0.0682935	0.750362	2.51946	2.58775	1.17169	0.000685847	2.54363	1.37194	0.210746	0.305737	2.17693	1.96618
AC209859.2_FG006	0.929836	5.64564e-06	0.929836	0	1.48458	0.000104103	1.48458	0	1.44839	3.89836e-05	1.44839	0
GRMZM2G009732	1.78841	0.000115663	2.6676	0.879193	0.795794	0.0180339	2.70136	1.90557	0.390026	0.229498	2.42361	2.03358
GRMZM2G150351	-1.49458	4.34697e-07	4.8437	6.33828	-0.705433	0.000256464	4.70135	5.40678	-0.491775	0.0176849	4.30865	4.80042
AC217553.3_FG001	0.254967	0.434682	1.9825	1.72753	1.92379	6.27635e-05	2.57472	0.650933	1.33847	0.000264016	2.54879	1.21031
GRMZM2G351810	-1.62393	2.38161e-05	0.0251336	1.64906	-2.24195	1.55125e-05	0.0101308	2.25208	-1.92494	1.63188e-06	0.00839938	1.93333
GRMZM2G133070	4.90132	1.07489e-08	6.84534	1.94402	0.422278	0.0406308	4.28397	3.8617	0.72171	0.00393679	3.90709	3.18538
AC204897.3_FG007	1.59667	4.12743e-08	1.59667	0	0.343582	0.256069	0.59268	0.249099	-0.329357	0.139663	0	0.329357
AC217252.3_FG005	0.878068	0.000141083	1.90827	1.0302	1.00311	0.0010406	1.80354	0.800432	0.992401	0.00371761	2.10704	1.11463
GRMZM5G842855	2.58581	3.85939e-09	2.58581	0	-0.783234	0.0107278	2.09148	2.87472	0.437187	0.260562	2.46992	2.03273
GRMZM2G003584	2.94391	3.85939e-09	2.94391	0	1.1724	0.0201712	2.77081	1.59842	0	1	0	0
AC209946.4_FG002	-2.31054	1.5179e-06	0	2.31054	-0.602061	0.072304	0	0.602061	-1.38085	8.04483e-06	0	1.38085
GRMZM2G380280	-0.205223	0.304117	0.560315	0.765537	-1.24489	0.00149093	1.02432	2.2692	0.344403	0.136403	1.62678	1.28238
GRMZM2G322836	3.53231	2.2941e-08	3.86861	0.336296	1.1687	0.000797709	2.80234	1.63364	0.737759	0.0233626	2.50406	1.7663
GRMZM2G452189	-0.0211722	0.896104	2.03075	2.05192	-1.28153	0.000345427	2.47909	3.76062	1.00806	0.00378924	3.3536	2.34554
GRMZM5G802360	-0.669045	0.00382093	3.78618	4.45522	-1.70687	0.00025326	3.32885	5.03572	-0.698873	0.0107243	3.41527	4.11415
GRMZM2G019280	6.36339	9.3083e-10	6.55395	0.190554	5.35667	9.76107e-08	5.65814	0.301476	0.235141	0.201467	0.235141	0
GRMZM2G144948	1.01959	0.00366641	2.77008	1.75048	1.29319	0.00160005	2.51954	1.22636	0.425109	0.0657196	2.11251	1.6874
GRMZM2G408949	1.19566	0.000158918	3.26573	2.07006	1.52879	0.0325726	3.32735	1.79856	1.00182	0.101508	3.95523	2.95341
GRMZM2G303091	1.69563	0.000178323	1.74308	0.0474426	0.536083	0.225548	1.56642	1.03034	0.0319899	0.94909	1.2257	1.19371
GRMZM2G121990	0.171276	0.494593	2.05231	1.88103	-1.60616	0.00237331	1.44633	3.05248	-1.49196	0.000161027	1.09285	2.58481
GRMZM2G096372	0.00629611	0.962035	5.08288	5.07658	-1.07547	0.000221868	4.24924	5.32471	-0.629651	0.0164518	3.89859	4.52824
GRMZM2G067929	1.13593	6.10759e-05	3.13737	2.00143	0.141964	0.151574	3.14921	3.00724	0.57035	0.00689556	3.46093	2.89058
GRMZM5G873249	1.20644	0.000174155	1.87833	0.671889	-0.637022	0.00253623	1.93297	2.56999	-0.438447	0.402892	2.11062	2.54907
GRMZM2G488067	-0.39072	0.351348	1.07422	1.46494	-1.31802	0.001041	1.13704	2.45506	-0.833153	0.0259	0.748932	1.58209
GRMZM5G849791	-2.14997	1.15276e-06	0	2.14997	-1.89134	2.17806e-06	0.0615341	1.95288	-1.50812	9.39233e-05	0.0588281	1.56695
GRMZM5G858609	0.328585	0.164494	1.37788	1.04929	0.859296	0.00115874	2.13815	1.27885	-1.00424	0.000250485	0.451894	1.45613
GRMZM2G066256	-0.778658	0.00826204	1.03915	1.81781	-1.85316	7.89314e-07	1.07564	2.9288	-0.124815	0.63001	1.51135	1.63617
GRMZM2G394237	0.898451	0.00196158	2.65915	1.7607	1.9604	3.94999e-06	2.41062	0.450221	0.975176	0.00123621	2.18061	1.20543
GRMZM2G522737	1.00278	0.00281281	1.98623	0.983448	1.51089	0.000345427	1.90871	0.397822	0.862092	0.00315615	2.03476	1.17267
GRMZM5G884319	0.736645	0.0078381	2.43587	1.69922	1.27609	0.00565681	2.71671	1.44062	0.141933	0.443222	2.17023	2.02829
GRMZM2G148147	2.71161	1.98767e-07	4.41481	1.7032	2.60612	2.22826e-05	4.07818	1.47206	-2.52515	5.56375e-06	2.0774	4.60255
GRMZM2G046317	0.792126	0.000150748	0.997652	0.205526	1.09025	0.000476598	1.275	0.184751	0.772383	0.010576	1.07091	0.298524
GRMZM2G008474	-5.47679	3.30673e-09	0.415139	5.89193	-1.8946	1.25208e-05	0.125191	2.01979	-1.46977	0.00107917	0.137001	1.60677
GRMZM5G822449	0.804512	0.000236125	5.73432	4.92981	-1.24902	0.000407268	4.29571	5.54473	-0.299312	0.232267	3.731	4.03032
GRMZM5G808748	-1.03907	0.000274244	0.0578502	1.09692	-0.712319	0.00244084	0.0744912	0.78681	-0.776388	0.000187109	0.165696	0.942085
GRMZM2G512113	0.198331	0.403042	2.78422	2.58589	-1.08931	3.01468e-05	2.37862	3.46793	-1.07363	0.00226389	2.05458	3.12821
GRMZM2G043294	-2.68705	1.83706e-06	0	2.68705	-2.18364	4.16456e-07	0	2.18364	-1.52041	0.000533203	0	1.52041
GRMZM2G139811	1.56905	2.69371e-06	3.23525	1.6662	1.44335	1.95749e-05	4.09177	2.64841	1.06897	3.22274e-05	4.54494	3.47597
GRMZM5G895799	-1.72571	0.000703674	0	1.72571	0	1	0	0	-0.521512	0.0361608	0	0.521512
GRMZM2G703790	0.524435	0.135868	1.42519	0.900755	1.18597	0.00369226	1.86881	0.682844	0.654057	0.123777	1.47837	0.824316
GRMZM2G176354	1.82607	0.000112914	2.54693	0.720852	1.8252	6.50061e-05	3.27594	1.45074	1.53336	9.42077e-05	3.8896	2.35624
GRMZM2G405307	0.124034	0.70306	2.61321	2.48918	-1.35075	0.000594596	0.339099	1.68985	-0.0660222	0.854684	1.20171	1.26773
GRMZM2G130173	1.28283	5.28518e-05	8.13395	6.85113	-0.168598	0.235805	6.96421	7.13281	-0.324627	0.0378344	6.66082	6.98545
GRMZM5G818105	2.04383	1.52687e-06	2.66803	0.624196	0.378137	0.0325271	3.29788	2.91974	0.660312	0.000580443	3.61455	2.95424
GRMZM2G354385	1.19539	0.0214406	3.61179	2.41639	0.948435	0.000157018	3.40325	2.45481	0.669843	0.00165515	3.1988	2.52896
GRMZM5G813532	2.72739	4.19369e-07	3.31752	0.590134	1.82428	0.000664095	3.9942	2.16993	1.03307	0.000111748	3.59178	2.55871
GRMZM2G351151	0.711238	0.00277704	1.0966	0.385364	1.064	0.000226824	1.10441	0.0404125	0.541538	0.0241181	0.74762	0.206082
GRMZM5G885710	1.08179	6.02117e-05	1.87401	0.792219	0.433302	0.162327	1.5029	1.06959	1.55168	1.88741e-05	3.00216	1.45048
GRMZM2G372390	1.46175	3.71283e-05	1.52278	0.0610238	1.05315	0.000466472	2.16531	1.11215	0.934219	0.000956908	1.82278	0.888561
GRMZM2G700968	0.397856	0.133092	1.71634	1.31849	0.224592	0.213556	2.13263	1.90804	1.04921	0.00368959	2.68187	1.63266
GRMZM2G149236	3.20396	8.55222e-10	3.20396	0	0.589521	0.0128264	3.09238	2.50286	1.21439	0.00112447	3.56716	2.35277
GRMZM5G868973	3.218	1.18751e-07	3.55136	0.333355	0.577773	0.000897306	3.66496	3.08719	0.591863	0.00671433	3.49629	2.90443
GRMZM2G015599	1.81875	2.83347e-06	1.87669	0.0579458	0.832073	0.000627574	1.90579	1.07371	1.30653	0.000443745	2.1107	0.804168
GRMZM5G884229	-5.25698	8.45493e-11	0	5.25698	-3.34283	5.80281e-05	0	3.34283	-3.69642	2.88891e-08	0	3.69642
GRMZM5G850888	0.440783	0.318421	2.68978	2.249	1.55534	0.00944462	2.76072	1.20539	0.783274	0.0917989	2.64562	1.86234
GRMZM2G326560	1.20642	1.95595e-05	1.28673	0.0803158	0.548858	0.0024685	1.27625	0.72739	-0.61085	0.00231439	0.766082	1.37693
GRMZM5G892467	-0.220868	0.0343753	0	0.220868	-1.20465	9.57161e-05	0	1.20465	-2.33871	6.035e-07	0.0180235	2.35673
GRMZM2G108527	1.11976	0.000990042	1.70433	0.584569	1.01742	0.00211066	1.88374	0.86632	1.01174	0.000535923	1.73587	0.724124
GRMZM2G097410	3.43099	2.63191e-07	3.51566	0.0846699	1.02119	0.00742562	1.99592	0.974728	0.488972	0.0486647	1.43796	0.948986
GRMZM5G826666	5.45107	3.0055e-09	5.58552	0.134445	2.69525	6.10357e-05	5.53934	2.84409	1.85706	4.64238e-05	5.50818	3.65112
GRMZM2G011240	0.420095	0.214492	2.11281	1.69271	1.87542	3.01468e-05	2.4933	0.617879	1.08922	0.00172026	2.37703	1.28781
GRMZM2G163954	-1.15676	5.28697e-05	0	1.15676	-2.38476	3.87329e-07	0.0666094	2.45137	-1.31535	1.89725e-05	0	1.31535
GRMZM5G816042	0.375008	0.527339	2.19068	1.81567	1.80476	0.000229949	3.37475	1.56999	0.959179	0.00162459	3.14751	2.18833
GRMZM2G052255	-0.0610367	0.623024	3.48052	3.54155	-1.13567	9.10226e-05	3.69404	4.82971	-0.570989	0.00071287	3.68195	4.25294
GRMZM2G574181	0.706231	0.000885427	0.706231	0	1.15454	0.000288384	1.28822	0.133677	0.753508	0.00902756	1.24437	0.49086
GRMZM2G048567	1.16453	0.000324334	3.13578	1.97125	0.0403998	0.833618	3.06087	3.02047	0.874068	0.00190393	3.63297	2.7589
GRMZM5G868671	0.566732	0.00281281	0.798626	0.231894	1.10888	0.00699445	1.3237	0.214822	0.426224	0.149447	0.757376	0.331152
GRMZM5G830269	-1.73928	0.000472496	1.57834	3.31762	0.447341	0.0642074	1.21829	0.770946	-1.44698	0.000417561	0.827182	2.27416
GRMZM2G510522	-1.41697	0.00549636	1.69142	3.10838	-2.66186	6.93404e-07	0	2.66186	-1.33325	0.000598665	1.39511	2.72836
AC203159.3_FG009	-0.818785	0.00249852	0.602788	1.42157	-1.12226	0.000576993	0.236237	1.35849	-0.749137	0.00504209	0.250798	0.999936
GRMZM5G816517	0.47173	0.164871	2.54784	2.07611	1.60256	0.00335504	2.70495	1.10239	0.462359	0.139502	2.81293	2.35057
GRMZM2G109812	2.24618	1.64644e-05	2.24618	0	1.01428	0.0099978	2.67339	1.65911	0.0906481	0.844988	2.00953	1.91888
GRMZM2G704151	-0.139619	0.474378	2.42365	2.56327	1.59085	0.000187983	2.64715	1.0563	1.09458	0.00259416	2.8682	1.77362
GRMZM2G150122	-1.25764	0.000548176	0	1.25764	-1.77709	1.80215e-05	0	1.77709	-0.886042	0.000794604	0	0.886042
GRMZM2G042995	1.04642	0.000175199	3.17644	2.13002	-0.0622296	0.604234	3.08785	3.15008	0.801984	0.00353248	3.5654	2.76342
GRMZM2G160672	0.537848	0.000267858	0.537848	0	1.36674	0.000810151	1.36674	0	1.36389	0.00164585	1.79141	0.42752
GRMZM2G515671	-1.28341	7.44718e-05	1.48974	2.77315	-0.740089	0.0020681	2.23415	2.97423	0.240078	0.0718775	2.64442	2.40434
GRMZM2G110553	1.48317	4.86718e-05	2.93521	1.45204	1.17855	0.000534093	3.69975	2.5212	1.35417	0.00345422	3.89254	2.53837
GRMZM2G092592	-0.185371	0.601302	1.04409	1.22947	-1.11971	0.000440617	1.13397	2.25369	-0.350367	0.482371	0.911682	1.26205
GRMZM5G821686	-0.263563	0.171849	3.67901	3.94258	-1.18412	0.00226525	3.71528	4.8994	-0.434977	0.122772	3.97201	4.40699
AC217241.3_FG004	-1.13307	0.0182302	1.72331	2.85638	-0.14679	0.839069	2.08372	2.23051	-1.86538	0.0013328	0.717536	2.58292
GRMZM2G136270	-0.582629	0.0153835	4.66947	5.25209	-1.33753	2.6738e-05	4.94347	6.28101	-0.78685	0.00190977	5.07228	5.85913
GRMZM2G064530	1.82114	5.89779e-07	2.74123	0.920092	0.422429	0.0116739	2.8273	2.40487	0.520212	0.0115187	2.70538	2.18517
GRMZM2G057317	0.35421	0.290546	2.7552	2.40099	-0.126424	0.33674	3.88321	4.00964	-1.03669	0.000442996	3.48127	4.51795
GRMZM2G050821	1.87163	7.44635e-08	1.87163	0	1.75669	4.74743e-05	1.75669	0	1.31991	5.19024e-05	1.31991	0
GRMZM2G053790	2.93314	5.05851e-09	3.06228	0.12914	1.05124	0.000177371	3.01578	1.96455	1.02001	3.28227e-05	3.02988	2.00986
GRMZM2G338884	0.573944	0.0272027	2.01959	1.44564	0.576928	0.00563461	2.8495	2.27258	1.05166	9.20054e-05	3.16047	2.1088
GRMZM5G899985	-3.51515	5.34965e-05	0.550845	4.066	-1.89817	0.00148433	0.466328	2.3645	-3.14587	3.0827e-05	0.630209	3.77608
GRMZM2G331105	0.912102	0.104344	2.8732	1.96109	2.6694	2.22484e-06	3.21626	0.546864	1.76325	1.35405e-05	3.23188	1.46864
AC202181.3_FG010	1.38604	0.00593686	3.17707	1.79104	2.10264	0.000533402	3.58726	1.48462	1.2733	0.00073123	3.31874	2.04543
GRMZM2G108487	0.221643	0.345623	0.672515	0.450872	-0.312892	0.166158	0.832304	1.1452	-1.03034	0.00118133	1.0277	2.05804
GRMZM2G133862	1.14096	0.00019905	1.71581	0.574843	0.454831	0.0794706	1.32025	0.865421	0.35779	0.0199699	1.27725	0.919461
AC208110.2_FG005	0.354972	0.0104473	0.567426	0.212454	1.5008	6.77463e-06	1.5008	0	1.29255	0.000238763	1.58483	0.292281
GRMZM5G803983	0.857988	0.00691459	1.74591	0.887923	1.11972	0.00080539	1.31414	0.194427	-0.453807	0.00556381	0.0338824	0.487689
GRMZM2G483779	-0.738147	0.0140855	2.30737	3.04552	-1.67873	5.37489e-05	2.41597	4.0947	-0.211928	0.287094	2.70595	2.91788
GRMZM2G179651	1.12843	0.00104394	2.75239	1.62396	0.945632	0.0174525	3.15108	2.20545	0.687085	0.00801874	3.13419	2.4471
GRMZM5G804328	-0.198596	0.663515	2.27126	2.46986	-2.1788	0.000345427	1.92731	4.10611	-0.904061	0.0955487	1.75457	2.65863
GRMZM2G512938	0.00960746	0.944719	0.0709861	0.0613787	-2.19739	3.52122e-05	0.285562	2.48295	-1.78802	0.000109581	0.557732	2.34575
GRMZM5G879193	0.665771	0.0148855	0.821814	0.156043	1.20583	0.0473388	2.4197	1.21387	1.33332	0.000354764	2.15691	0.823596
GRMZM2G411746	-1.28326	7.43418e-05	0.732869	2.01613	-1.00495	0.000229132	0.734038	1.73899	-0.428361	0.105409	0.512705	0.941066
AC208113.3_FG009	-0.711838	0.0047219	2.87386	3.5857	-1.75517	0.00129861	2.83797	4.59315	-1.32957	0.000900004	3.18166	4.51124
GRMZM2G549584	2.54354	0.00106013	3.41999	0.876454	-0.581757	0.259238	3.52002	4.10177	0.444452	0.249459	3.93921	3.49476
GRMZM2G508434	0.205717	0.282017	2.05088	1.84516	-1.04549	0.00426879	1.72067	2.76616	-0.28776	0.189344	1.82998	2.11774
GRMZM2G325001	-0.854952	3.4302e-06	0.248155	1.10311	-1.05899	0.000154378	0.270686	1.32967	-0.322522	0.0922502	0.603396	0.925918
GRMZM2G113415	1.34074	9.09025e-05	4.23752	2.89678	0.405453	0.00098579	4.14013	3.73468	1.05676	0.000324173	4.4027	3.34594
AC207107.4_FG001	0.0724977	0.769293	2.75725	2.68475	1.65703	0.00211283	2.72195	1.06492	0.757289	0.00411014	2.65227	1.89498
GRMZM5G891327	0.368914	0.148621	3.6234	3.25448	1.93302	0.00117043	4.37868	2.44566	-0.167763	0.286695	3.46706	3.63483
GRMZM2G049173	1.60659	0.000137293	1.87447	0.267883	0.240243	0.145671	1.90996	1.66971	0.234819	0.376655	1.89621	1.66139
GRMZM2G102490	0.583865	0.0509456	1.49524	0.911372	1.52398	0.000806296	2.45608	0.932101	1.46232	0.000319678	3.23278	1.77047
GRMZM2G375015	-0.459144	0.00605681	3.20108	3.66023	0.990204	0.00575487	3.35235	2.36215	1.52537	1.11486e-05	4.003	2.47763
GRMZM2G178686	-0.542016	0.0119313	3.14601	3.68802	-1.32113	0.000258181	2.18262	3.50375	-1.25115	0.000255119	1.52087	2.77202
GRMZM2G512616	2.60713	8.32476e-07	2.60713	0	-1.09777	0.00388142	2.09283	3.1906	0.317427	0.28052	2.65447	2.33704
GRMZM2G117016	-2.71888	1.98097e-06	1.32582	4.04469	-3.02803	3.63591e-06	0.767514	3.79554	-2.22772	4.3661e-06	0.976085	3.2038
GRMZM2G035008	-2.31997	2.2941e-08	0.841278	3.16124	-2.261	5.30294e-07	0.679421	2.94042	-2.23392	4.08461e-06	0.782907	3.01683
GRMZM2G130897	-0.430515	0.0407311	2.81491	3.24543	-1.4197	2.58062e-05	2.46293	3.88263	-0.317373	0.250569	2.83067	3.14804
GRMZM2G361633	-0.11883	0.288935	3.18464	3.30347	-1.27659	2.63537e-05	1.46683	2.74342	0.115178	0.409985	2.66302	2.54784
GRMZM5G834286	3.65442	2.0009e-09	3.84781	0.193393	0.0983263	0.489005	3.7638	3.66547	0.695676	0.00507536	3.87537	3.17969
GRMZM2G511913	-1.00745	1.37014e-06	0.0461836	1.05363	-0.633826	0.000318623	0.0814583	0.715284	0.15993	0.0794641	1.15135	0.991421
GRMZM2G447432	1.19366	2.42761e-05	1.72852	0.534859	0.937199	0.00292051	2.01345	1.07625	0.779059	0.000730919	2.31483	1.53577
GRMZM2G064710	1.02849	0.000161783	2.38469	1.35621	-0.0008318	0.997223	2.35266	2.35349	0.386584	0.0144005	2.45167	2.06508
GRMZM5G888999	1.26703	0.000254774	4.17989	2.91286	0.914657	0.0016592	3.46286	2.5482	0.57938	0.0201495	3.07136	2.49198
AC207254.3_FG005	0.580682	0.00339248	1.64712	1.06644	1.06975	0.00156417	1.27798	0.208224	0.35459	0.194276	0.884607	0.530017
GRMZM2G143035	-0.087239	0.38608	0.282949	0.370188	-2.73976	9.60151e-06	0.226575	2.96633	-2.1095	1.22055e-05	0.34524	2.45474
GRMZM2G075906	1.32101	2.85116e-07	1.36861	0.0476054	0.0843468	0.590482	0.567477	0.483131	0.126014	0.165354	0.284509	0.158495
GRMZM2G123065	-2.23341	9.86833e-08	0	2.23341	-0.750448	0.0170461	0	0.750448	-1.85833	0.000143238	0	1.85833
GRMZM2G052412	0.248847	0.24135	2.20948	1.96063	-2.02476	3.57972e-05	1.36025	3.38502	-0.675183	0.0564744	0.872501	1.54768
GRMZM5G859107	-0.846987	0.000931057	1.4426	2.28959	-1.05876	5.55466e-05	1.79031	2.84908	-0.0466246	0.740757	2.23087	2.2775
GRMZM2G045725	0.954423	0.00196489	1.861	0.906576	0.0300763	0.902114	0.821239	0.791163	1.96371	3.71642e-06	2.57517	0.611457
GRMZM2G141978	2.0803	5.95397e-05	4.7428	2.66251	2.14874	1.43137e-05	4.95028	2.80154	1.62278	8.58375e-05	5.24906	3.62627
GRMZM2G444383	-0.648483	0.00209185	0.283996	0.932479	-1.56382	2.57684e-06	0.269935	1.83375	-0.935176	0.000175689	0.422686	1.35786
GRMZM5G825935	-0.128709	0.459361	3.34619	3.4749	-1.36015	0.000226297	3.06885	4.429	-0.660596	0.0136371	2.79047	3.45106
GRMZM2G091743	1.45835	1.10141e-07	4.41194	2.9536	1.22049	4.77615e-05	5.05584	3.83535	1.27336	1.43173e-05	5.41772	4.14436
GRMZM2G558772	-0.107125	0.651653	3.69701	3.80413	-1.34324	0.000835961	3.82181	5.16505	0.315349	0.0415862	4.27548	3.96013
AC203439.3_FG005	-1.12517	0.00530508	1.79325	2.91842	0.902678	0.0348429	1.48917	0.586496	-0.19957	0.801923	1.36495	1.56452
GRMZM2G351484	3.07384	6.13379e-09	3.07384	0	0.776891	0.00827169	3.03857	2.26168	0.883364	0.0192099	2.89369	2.01033
GRMZM5G836322	3.32365	1.07489e-08	3.59431	0.270661	1.14499	0.000795474	3.81682	2.67183	0.96606	0.00244549	4.02942	3.06336
GRMZM2G328005	1.01621	0.000284923	1.38839	0.372179	0.605461	0.00675933	1.14175	0.536293	0.508883	0.0721071	1.43364	0.924752
AC196259.2_FG010	-2.62806	2.86464e-08	0	2.62806	-0.165877	0.366462	0	0.165877	-1.23583	0.000176321	0	1.23583
GRMZM2G377250	-0.902621	0.00262669	2.25471	3.15734	-2.82732	3.5158e-07	0.24052	3.06784	-0.513813	0.0460598	2.46049	2.97431
GRMZM2G146978	1.73723	2.61141e-06	2.16099	0.423754	0.500758	0.0975308	1.84163	1.34087	0.630762	0.0828589	1.79215	1.16138
GRMZM2G082580	0.32037	0.198533	3.37483	3.05446	2.08066	7.62322e-05	3.04499	0.964326	0.72781	0.00018821	2.6683	1.94049
GRMZM2G561974	-1.78758	1.53908e-05	0	1.78758	-1.17072	4.87918e-05	0	1.17072	-1.21716	0.0005366	0	1.21716
GRMZM2G130953	1.9628	6.79559e-08	3.5102	1.5474	1.07734	0.000520759	3.4191	2.34176	1.70154	2.12787e-07	3.7503	2.04876
GRMZM2G337621	0.957391	0.000876093	2.10162	1.14423	1.34632	0.000333335	2.44757	1.10126	0.748193	0.000977785	2.62173	1.87353
GRMZM2G520674	0.417861	0.0235403	2.72684	2.30898	-1.24947	0.000745665	1.85046	3.09994	-0.261932	0.189616	2.25179	2.51372
GRMZM2G141071	1.92789	1.83622e-07	1.92789	0	0.592509	0.0256016	1.39013	0.797625	0.303123	0.120625	1.85647	1.55334
GRMZM2G491719	1.01975	0.00080779	2.90452	1.88477	-1.00243	0.000288352	2.85437	3.8568	0.400391	0.0548324	3.23325	2.83286
AC182838.3_FG006	0.366516	0.321439	3.23349	2.86698	2.38214	0.000385667	3.0386	0.656457	1.77582	0.0113987	3.16312	1.38729
GRMZM2G528283	1.84494	2.54208e-06	1.84494	0	1.78764	0.000104063	1.78764	0	3.0618	7.46543e-08	3.0618	0
GRMZM5G838511	1.14887	2.47199e-05	3.68172	2.53285	-0.493484	0.138879	0.57526	1.06874	0.120056	0.798885	1.35009	1.23003
GRMZM2G366688	-0.205479	0.075011	3.51283	3.71831	1.28407	0.000972234	3.30392	2.01985	0.668747	0.0065964	2.90006	2.23132
GRMZM2G010154	2.79413	3.85939e-09	2.79413	0	-0.139814	0.511141	2.75179	2.8916	0.395115	0.0278225	2.7599	2.36478
GRMZM5G822028	2.31448	1.69454e-05	3.81542	1.50094	0.934447	0.000213068	3.60184	2.6674	0.67489	0.0354959	3.52887	2.85398
GRMZM5G810350	-3.13174	9.36652e-07	0	3.13174	-1.13399	0.00303365	0	1.13399	-2.23536	9.68868e-06	0	2.23536
GRMZM2G102458	1.48361	0.000175873	2.1007	0.61709	1.0542	0.000672618	1.65303	0.598832	0.398736	0.247524	1.14811	0.749374
GRMZM5G835721	-0.868276	0.00968425	2.69569	3.56396	-1.34417	0.000140863	2.29662	3.64078	-0.466632	0.0374877	2.53154	2.99817
GRMZM2G014979	0.0135526	0.979886	3.49608	3.48253	3.6059	8.76521e-07	3.6059	0	1.44337	0.000185757	3.78698	2.34361
GRMZM2G161491	-2.12563	1.73839e-06	0.940327	3.06596	-1.09953	1.9516e-05	0.921063	2.02059	-1.30845	4.69451e-05	0.667837	1.97629
GRMZM2G040881	-0.00918142	0.977523	3.04725	3.05643	2.31879	1.90571e-05	2.48117	0.162379	1.06934	0.00973236	2.59964	1.5303
GRMZM2G095090	-0.203217	0.460937	1.83759	2.0408	-1.52351	0.000243674	1.57524	3.09875	-0.324711	0.118078	1.87202	2.19673
AC211589.3_FG003	-1.45045	5.17832e-05	0	1.45045	-1.23211	0.000476154	0	1.23211	-1.22071	0.000778777	0	1.22071
AC190792.2_FG006	-1.7638	9.45874e-07	0	1.7638	1.82006	0.000655619	3.06976	1.2497	-0.462457	0.0515937	2.04976	2.51222
AC205033.4_FG004	1.00851	0.00435993	3.11401	2.1055	1.1029	0.0174525	3.21106	2.10816	1.50513	0.00179684	4.09971	2.59458
GRMZM2G046430	1.28436	3.03429e-05	1.90523	0.62087	-0.162117	0.503971	0.436406	0.598523	1.12551	0.000150733	1.92451	0.798998
GRMZM2G179476	-0.203656	0.580524	1.57069	1.77435	-1.08555	0.000476568	1.80428	2.88983	0.212356	0.236548	1.83871	1.62636
GRMZM5G890438	0.74982	0.000418187	0.859261	0.109441	1.09825	0.000238928	2.32789	1.22964	1.24198	1.46188e-05	3.17911	1.93713
GRMZM2G088349	-0.968983	0.000833063	0.282437	1.25142	-2.1431	4.97181e-05	0.500596	2.6437	-1.57083	0.00082556	0.678569	2.2494
GRMZM2G157127	1.39571	3.92748e-05	2.49994	1.10423	0.141454	0.353617	2.214	2.07255	0.421638	0.0788278	2.65538	2.23374
GRMZM2G156924	2.12203	2.5772e-07	2.12203	0	0.198565	0.197851	2.50861	2.31005	1.11968	0.00105511	3.33382	2.21414
GRMZM2G531230	-0.0216954	0.929003	3.81369	3.83539	1.73748	0.00272518	3.68213	1.94465	0.460856	0.0257116	2.81406	2.35321
AC214502.2_FG009	0.674821	0.0127852	3.75495	3.08013	1.53615	0.00100085	3.50742	1.97128	0.974011	0.012355	3.70728	2.73327
GRMZM5G860498	0.50334	0.0214221	4.22771	3.72437	1.06881	0.00192035	3.90333	2.83452	0.724866	0.0025526	3.76476	3.03989
GRMZM5G833578	3.9093	4.74385e-08	4.75856	0.849258	0.604396	0.000227953	4.93739	4.33299	1.12895	0.000202213	5.34063	4.21168
AC197757.3_FG002	-2.14065	0.000298515	1.04312	3.18377	-0.967017	0.0113048	0.845691	1.81271	-0.817483	0.0935791	1.19987	2.01736
GRMZM2G444546	1.72008	2.50497e-07	1.95829	0.238214	-1.41234	0.0028385	1.44244	2.85477	-0.67555	0.000534466	0.331986	1.00754
GRMZM2G068519	-1.02599	0.00258808	2.91743	3.94342	0.668361	0.0034269	1.09867	0.430307	-0.150607	0.374503	1.25174	1.40235
GRMZM2G119230	-0.141631	0.418288	4.48315	4.62478	-1.18831	0.0004833	4.50821	5.69653	-0.372277	0.0484341	4.71615	5.08843
GRMZM2G090929	0.252225	0.254975	2.80521	2.55298	1.56963	0.000691415	2.56233	0.9927	0.388308	0.237813	2.10403	1.71573
GRMZM2G170588	0.153543	0.427186	2.60225	2.44871	-1.12576	0.000307502	1.94521	3.07097	-0.550205	0.0340557	2.09679	2.647
GRMZM2G317835	0.338455	0.0862108	2.60329	2.26483	1.08898	0.000624603	2.52745	1.43847	0.792395	0.00142527	2.64686	1.85447
GRMZM2G177901	1.13686	0.000108139	2.65072	1.51386	0.292358	0.0403703	2.56248	2.27012	0.536286	0.0996619	2.67339	2.1371
GRMZM5G816110	-1.78175	9.11825e-06	1.9355	3.71725	-1.15988	0.000849402	1.9723	3.13218	-1.13188	0.000610355	1.87396	3.00584
GRMZM2G703490	0.298801	0.259233	4.84114	4.54234	1.45635	0.00576455	5.00377	3.54742	0.328996	0.0210084	5.03971	4.71071
GRMZM2G159481	0.805744	4.23934e-06	1.02452	0.218779	1.31331	0.000288384	1.70166	0.388348	1.05845	0.00119576	1.73916	0.680711
GRMZM2G009421	0.482884	0.0237784	1.27728	0.794397	-0.249166	0.166181	1.47081	1.71997	1.68202	1.95366e-05	2.16385	0.481833
GRMZM2G524588	-0.416325	0.25661	1.8519	2.26823	-1.50641	0.000421037	1.34884	2.85525	-0.164899	0.450981	2.19795	2.36285
GRMZM2G701109	-0.195843	0.318518	0.922358	1.1182	0.839895	0.0121728	1.81827	0.978371	1.03954	0.0106925	2.03939	0.999852
GRMZM2G062777	1.42464	1.55718e-07	1.45776	0.0331219	0.70645	0.000659726	1.57481	0.86836	0.899537	0.000751727	1.83963	0.940094
AC200240.3_FG002	-0.354286	0.160292	2.7877	3.14199	1.058	0.013558	2.60176	1.54376	0.433057	0.00897083	3.30347	2.87042
GRMZM2G429972	3.38199	1.6637e-08	3.7215	0.339507	1.0675	1.92903e-05	4.08369	3.01618	1.43162	3.39912e-05	4.50666	3.07504
GRMZM5G881902	1.4056	0.000122729	1.9402	0.534601	0.478579	0.00468072	0.982419	0.50384	0.052681	0.834902	1.17517	1.12249
GRMZM2G099745	-0.685203	1.71505e-05	3.42564	4.11085	-1.18621	6.39626e-05	3.68501	4.87123	-0.777501	0.00016441	3.58401	4.36151
GRMZM5G856071	-1.37518	1.5575e-05	1.56924	2.94442	-2.66474	3.85045e-07	0.0215599	2.6863	-2.98738	8.81538e-07	0.0171884	3.00457
GRMZM5G814465	1.5118	4.36913e-06	4.95988	3.44808	2.39187	1.65722e-05	3.96537	1.57349	1.17722	0.000138557	3.67076	2.49354
GRMZM2G370087	-1.31021	0.00146251	0.594079	1.90429	-0.947404	0.00194149	0.221407	1.16881	-1.05336	0.00030522	0.13169	1.18505
GRMZM2G140968	-1.4711	6.7502e-07	0	1.4711	-0.993651	0.0175888	0	0.993651	-0.441266	0.104652	0	0.441266
AC197718.3_FG002	0.0426071	0.874251	1.50104	1.45844	-1.97999	4.79895e-05	0.0669579	2.04694	-0.379956	0.405002	1.01292	1.39288
GRMZM2G145563	-3.00694	5.29997e-07	0.0664181	3.07336	-2.9791	7.27014e-07	0.039641	3.01875	-3.12891	3.10446e-08	0.0348164	3.16372
AC189792.3_FG005	1.0602	0.00024532	1.25137	0.191173	0.251386	0.15889	0.909732	0.658346	0.0569592	0.839708	0.970582	0.913623
GRMZM2G117281	-1.87566	0.000125234	0.387221	2.26288	-1.90546	3.01468e-05	0.325852	2.23132	-2.9665	3.08064e-06	0.101083	3.06758
GRMZM5G855118	0.685925	0.00177035	3.78396	3.09803	1.57991	0.000106627	4.37509	2.79518	0.701598	0.00869901	3.91156	3.20996
GRMZM2G575361	1.34788	2.25223e-05	4.63144	3.28356	0.156691	0.269374	5.30307	5.14638	0.342941	0.00753624	5.35933	5.01639
GRMZM2G154010	0.340969	0.132954	3.61365	3.27268	1.28303	0.00223067	3.67651	2.39348	0.291367	0.0689929	3.56166	3.27029
GRMZM2G576804	-0.801127	0.00549412	0.200068	1.0012	-1.32165	0.00611154	0.893545	2.21519	-1.16645	0.00215805	0.475665	1.64211
AC204931.3_FG002	-3.86454	2.60346e-06	0.732228	4.59677	-1.41343	0.000138	0.163324	1.57676	-0.800408	0.00015239	0.116428	0.916836
GRMZM2G332687	0.608711	0.127817	2.66041	2.0517	2.51003	2.00637e-05	3.21747	0.707434	1.46757	0.00050286	3.23851	1.77094
AC189056.3_FG001	-2.42257	8.30478e-08	0	2.42257	-1.38381	2.21048e-05	0	1.38381	-1.35217	0.000152321	0	1.35217
GRMZM2G426271	-1.2147	9.38448e-07	0	1.2147	-1.10645	8.72615e-06	0	1.10645	-0.719158	0.00115263	0	0.719158
GRMZM2G113332	0.43616	0.000313848	6.31487	5.87871	1.00988	0.00106085	4.80831	3.79843	0.978063	0.000366948	4.2034	3.22533
AC205496.3_FG002	-0.695769	0.00801215	3.378	4.07377	1.24699	0.0184781	3.32549	2.0785	0.748682	0.101571	3.56692	2.81824
AC188831.3_FG005	-2.70888	6.24569e-07	1.60415	4.31303	1.61036	0.00298503	2.7103	1.09994	-0.503881	0.256927	2.56805	3.07193
GRMZM2G703050	0.0935731	0.714033	3.52029	3.42671	-1.10763	0.000674924	3.37998	4.48761	0.108058	0.689821	4.17121	4.06315
GRMZM2G149022	0.075211	0.791934	2.59047	2.51526	-0.871187	0.00633126	1.7836	2.65479	-1.38736	0.00603373	0.976171	2.36353
AC203401.3_FG003	1.61999	3.37208e-07	1.78909	0.1691	1.1202	0.00181283	1.52032	0.400116	1.42689	0.00159775	2.04729	0.620398
GRMZM2G113603	5.16122	1.6413e-07	6.61573	1.45451	5.29082	6.49122e-07	6.41192	1.12111	4.79106	7.67276e-08	6.4993	1.70824
GRMZM2G077718	1.22586	1.33789e-05	3.14955	1.92369	1.21728	9.5785e-05	2.20998	0.992695	1.32223	0.0018146	1.95111	0.628884
AC194712.3_FG002	-1.6676	0.000184886	0	1.6676	-0.535113	0.0180912	0	0.535113	-0.723819	0.0459962	0	0.723819
GRMZM2G035314	0.138743	0.343208	4.97808	4.83934	1.44856	0.00073715	4.92818	3.47961	0.385325	0.00254197	4.88374	4.49841
GRMZM2G702984	-2.21009	5.27316e-08	0	2.21009	-1.36314	8.12206e-05	0	1.36314	-1.37615	0.00301704	0	1.37615
GRMZM2G045816	1.98646	3.47528e-07	1.98646	0	-1.21901	0.0102071	1.71602	2.93503	0.905337	0.0348248	2.43564	1.5303
GRMZM2G166804	0.550496	0.0128384	3.59324	3.04275	2.20616	0.000182994	3.74474	1.53858	1.46742	0.00020493	4.04212	2.5747
GRMZM5G893931	-0.90697	0.00289829	2.62971	3.53668	-1.34451	8.52697e-05	2.04736	3.39187	-0.952954	0.0101311	2.85385	3.80681
GRMZM2G444278	-0.456668	0.000855036	3.16989	3.62656	-1.40852	0.000124997	3.0074	4.41592	-0.835399	0.00106841	3.23322	4.06862
GRMZM2G056983	-0.657839	0.00129428	0.115883	0.773722	-0.396585	0.0272007	0.903567	1.30015	-1.24315	9.34542e-05	0.554185	1.79733
AC206274.3_FG008	-1.53933	0.000411567	0.0183405	1.55767	-1.27628	0.000429951	0.0298285	1.30611	-1.15398	2.67716e-06	0.0378081	1.19178
GRMZM2G398024	0.284095	0.212293	2.08285	1.79876	1.19814	0.000604218	2.16927	0.971137	0.511712	0.0258418	1.934	1.42229
GRMZM2G332801	1.45448	0.000266959	3.35065	1.89617	1.36143	0.000321763	3.60252	2.24109	1.42047	7.35699e-06	4.16035	2.73988
GRMZM5G826765	2.70889	3.11084e-08	2.90833	0.199441	0.661441	0.0126496	2.63375	1.97231	0.939141	0.000552523	2.56158	1.62244
GRMZM5G877874	-0.17935	0.382261	3.063	3.24235	-1.16079	6.27635e-05	2.93576	4.09655	-0.234551	0.0463559	3.0988	3.33335
GRMZM2G509537	0.0880433	0.781685	2.97575	2.8877	-1.53081	0.000376096	2.68049	4.21131	-1.27081	0.00589018	2.021	3.29181
GRMZM2G155221	1.60541	5.00778e-06	1.6603	0.0548849	0.408937	0.0756183	0.975756	0.566819	-0.100097	0.532033	0.712858	0.812955
GRMZM2G079352	0.579868	0.00341636	3.48456	2.90469	1.86593	0.00066951	3.50835	1.64242	1.01097	0.000265747	3.34775	2.33678
GRMZM2G061591	-1.60872	1.37224e-05	0.057167	1.66589	-0.947026	0.00526204	1.57167	2.51869	-1.71786	1.37046e-06	0.0939304	1.81179
GRMZM2G041806	-1.31705	0.00314037	1.25635	2.57341	-1.40767	8.70021e-06	0.233728	1.64139	-0.951958	0.00846034	1.17413	2.12609
GRMZM2G311328	0.380156	0.15855	1.91924	1.53909	1.253	4.48911e-05	1.70627	0.453272	0.732023	0.000171224	1.67627	0.944251
GRMZM5G854604	-0.0489436	0.556664	0	0.0489436	-3.6855	2.30703e-06	0	3.6855	-2.81347	2.5771e-07	0.0526171	2.86609
GRMZM2G344566	0.890679	0.0406557	3.3798	2.48913	1.39471	0.00240264	3.29488	1.90017	1.00797	0.00129497	3.58032	2.57236
GRMZM2G167902	-1.15568	0.000122656	3.59125	4.74693	1.61637	6.50973e-05	4.34565	2.72928	0.716631	0.000264016	5.01745	4.30082
GRMZM5G855629	0.334435	0.489637	2.14465	1.81022	1.08183	0.000772082	2.2064	1.12457	0.390454	0.473263	1.63935	1.24889
GRMZM2G515226	-0.0948477	0.835417	1.99858	2.09343	-1.21445	0.00148358	1.84991	3.06437	-0.33083	0.366167	1.92989	2.26072
GRMZM2G453379	1.04271	9.01497e-06	1.35838	0.315663	0.916456	0.000110151	1.5143	0.597848	1.6406	4.6612e-07	1.90848	0.267879
AC214517.2_FG002	1.39289	8.23758e-06	1.55715	0.164259	1.5324	0.000538221	1.5324	0	1.23001	0.00147284	1.23001	0
AC198230.4_FG003	-0.204754	0.370201	3.33953	3.54429	-1.00871	0.000859779	3.46166	4.47037	-0.755638	0.0169097	3.33454	4.09018
GRMZM2G331524	0.607437	0.0184394	1.25135	0.643912	1.22767	0.00350552	1.95796	0.730293	-0.0595724	0.784353	1.16968	1.22925
GRMZM5G874612	2.19611	2.47199e-05	3.44213	1.24602	2.30812	0.00081931	4.14327	1.83515	1.81576	1.12625e-05	4.94184	3.12608
GRMZM2G122013	-2.40736	4.28923e-05	0.045797	2.45316	-0.0893289	0.336523	0	0.0893289	-1.69154	0.0188244	0.0320666	1.7236
GRMZM2G702103	-0.199836	0.0736649	0.377346	0.577182	-1.29012	0.000200784	0.375919	1.66604	-0.240178	0.34154	0.54224	0.782418
GRMZM2G572013	-2.5864	3.3283e-08	0	2.5864	-2.07207	2.74187e-07	0	2.07207	-1.7178	0.000120642	0.118966	1.83676
GRMZM2G384298	-2.34159	2.22717e-07	0	2.34159	-1.32221	1.20915e-06	0	1.32221	-1.26277	0.000398816	0.0169457	1.27971
GRMZM5G843972	-0.390435	0.073411	0.847913	1.23835	-1.01382	0.000808055	0.422771	1.43659	-0.845732	0.00512458	0.117135	0.962867
GRMZM2G085303	3.15892	1.6809e-09	3.15892	0	0.854226	0.000603412	3.54505	2.69082	1.28014	7.8969e-05	4.03134	2.7512
GRMZM2G390691	1.05424	8.97608e-07	1.29721	0.242973	0.702548	0.0012657	1.32131	0.618764	0.911643	4.00579e-05	1.79038	0.878734
GRMZM2G361896	1.15049	0.000290157	2.32277	1.17227	0.512771	0.015022	2.42026	1.90749	0.905534	0.000480185	2.71299	1.80746
GRMZM2G027130	1.12466	0.000191076	2.3146	1.18993	0.089032	0.585232	1.93254	1.84351	0.0420413	0.833157	1.70373	1.66169
GRMZM2G009987	-0.0768018	0.415323	0.284293	0.361095	-1.22795	5.90046e-05	0.227006	1.45495	-0.0307222	0.757728	0.369663	0.400386
GRMZM2G059526	1.18109	0.00993515	1.96632	0.785224	1.18649	0.00180165	1.53243	0.34594	-0.0281099	0.93729	0.229006	0.257116
GRMZM5G811318	0.0251006	0.964629	3.10765	3.08255	1.76447	0.000332384	4.11896	2.3545	1.21717	0.0233665	4.21995	3.00278
GRMZM2G095363	3.14847	1.83538e-09	3.14847	0	0	1	0	0	2.65769	8.5606e-06	2.65769	0
GRMZM2G143426	1.03525	0.00273168	1.09853	0.0632865	0.536137	0.00560596	0.769553	0.233416	0.352319	0.104382	0.693497	0.341178
GRMZM5G892338	2.08921	4.35466e-06	2.16786	0.0786458	0.0370744	0.71095	0.0845101	0.0474357	0.0355358	0.659035	0.0355358	0
AC203909.3_FG006	-2.05205	0.000166091	0.941205	2.99325	0.515153	0.0801635	1.22064	0.705488	-0.940986	0.00184442	1.02321	1.9642
GRMZM5G847707	-0.329153	0.306259	3.32497	3.65412	-1.66245	0.000339464	2.97169	4.63414	-0.38251	0.0647785	4.11402	4.49653
GRMZM2G568061	1.6845	0.000296765	1.8681	0.183593	-0.670386	0.0126328	1.77074	2.44113	0.653713	0.00760551	2.18848	1.53476
GRMZM5G802395	3.84668	2.48047e-07	3.99748	0.150798	1.84914	4.45964e-05	4.41156	2.56242	1.40007	0.0322411	4.32332	2.92324
GRMZM2G046155	0.99891	0.00127374	2.70989	1.71098	1.65387	0.00242885	2.72791	1.07405	0.898365	0.035633	3.00367	2.1053
GRMZM2G042013	-1.53604	3.97248e-06	0	1.53604	-2.93609	1.41795e-06	0	2.93609	-2.90374	2.49958e-06	0	2.90374
GRMZM2G092835	0.814426	0.00144256	1.23607	0.421642	1.45246	0.000282349	1.65723	0.204769	0.774322	0.0182058	1.54532	0.770997
GRMZM5G835599	-2.37429	0.000623456	0.339057	2.71334	-3.93335	5.6572e-08	0	3.93335	-2.50224	0.000120778	0.196792	2.69903
GRMZM5G875675	-3.27238	0.000475528	1.46329	4.73567	-1.66849	0.000157211	3.03888	4.70736	0.0586565	0.794714	4.5229	4.46424
GRMZM5G820215	-0.97527	0.000365752	0.0637272	1.039	-2.51961	2.65895e-07	0	2.51961	-2.29754	7.64117e-06	0	2.29754
GRMZM5G868381	0.255083	0.372358	3.51986	3.26477	1.62264	0.000454926	4.25056	2.62792	0.756546	0.0157712	4.10031	3.34377
GRMZM5G872618	3.14135	1.21338e-05	3.43105	0.289694	-0.157286	0.629405	3.63291	3.7902	1.06415	8.61664e-05	4.20648	3.14233
GRMZM2G064374	-3.38535	1.36689e-06	0.0215869	3.40694	-2.33198	9.59235e-05	0.0233607	2.35534	-3.51125	2.88891e-08	0.0350666	3.54632
GRMZM2G082785	1.38345	0.0155017	3.16695	1.7835	0.745212	0.00818162	0.911342	0.16613	0.535923	0.0101948	0.535923	0
GRMZM2G383093	-0.568473	0.000292095	0.166246	0.734719	-1.08095	2.29822e-05	0.0636063	1.14456	-1.16247	0.000106628	0.119393	1.28186
GRMZM2G149646	-1.68348	1.3234e-06	0	1.68348	-2.18308	5.46256e-06	0.026277	2.20935	-2.05219	2.24513e-06	0	2.05219
GRMZM2G103475	0.214275	0.247573	2.81461	2.60033	1.09359	0.0109513	2.95633	1.86273	0.363921	0.0636638	2.85495	2.49103
GRMZM2G089741	-1.30243	1.79529e-05	0.0296087	1.33204	-1.1405	5.45207e-06	0.0390126	1.17951	-0.747195	0.000769018	0.1377	0.884895
GRMZM2G011523	-1.00998	2.43095e-05	0.493625	1.50361	-2.01853	3.74266e-06	1.48652	3.50505	-1.86174	9.18419e-07	1.87731	3.73905
GRMZM2G517972	0.120112	0.420176	3.96502	3.84491	-1.05257	0.000282372	4.13213	5.1847	-0.38298	0.0434497	4.41573	4.79871
GRMZM5G802365	-1.35952	9.70988e-05	0.259106	1.61862	0.174203	0.179431	1.76996	1.59575	-0.161671	0.41569	1.18686	1.34853
AC194410.3_FG002	1.64432	3.4774e-05	1.78039	0.13607	2.09487	5.21862e-06	2.25237	0.157503	1.98768	0.000132488	1.98768	0
GRMZM2G119550	-1.15808	0.00546089	2.32362	3.4817	-1.52626	0.000925636	0.25544	1.7817	0.555494	0.0750396	3.14752	2.59203
GRMZM5G872399	-0.517083	0.0749612	2.32738	2.84446	-3.73439	2.0394e-08	0	3.73439	-3.61185	2.88891e-08	0	3.61185
GRMZM5G878615	3.89143	4.5994e-08	4.62896	0.737526	4.22212	1.57747e-08	4.63545	0.413335	4.35908	2.35011e-09	4.88775	0.528672
GRMZM2G155503	1.93276	0.000602816	2.00354	0.0707714	0.833356	0.0149511	2.12896	1.29561	1.49566	0.0033212	2.17425	0.678591
GRMZM2G704347	-0.377407	0.0566046	4.26294	4.64035	-1.4523	4.1168e-05	3.8913	5.3436	-0.353031	0.00370395	4.50809	4.86112
GRMZM5G873581	2.34777	2.55486e-07	4.2575	1.90973	0.832796	0.000774268	4.24242	3.40962	0.483026	0.00667813	3.96109	3.47807
GRMZM2G148675	1.6042	5.42648e-08	2.34105	0.736848	1.84002	5.80281e-05	3.04506	1.20503	1.33689	0.00129497	3.30071	1.96381
AC211471.3_FG002	0.151903	0.342102	5.17957	5.02767	3.0865	0.00140893	5.65876	2.57227	1.01255	0.000281713	5.56232	4.54977
GRMZM5G833054	0.354996	0.378935	3.17744	2.82245	1.77173	0.000121368	2.71102	0.939289	0.812716	0.000483586	2.92985	2.11713
GRMZM2G483490	2.39737	5.97865e-06	5.37963	2.98226	1.75929	9.79914e-05	5.44742	3.68814	1.22351	0.000204784	4.67133	3.44781
AC186164.3_FG001	3.23269	1.72471e-09	3.23269	0	2.57902	0.000686276	3.13351	0.554494	1.71909	0.00156116	2.65704	0.937949
GRMZM2G087870	0.568303	0.00299553	2.11203	1.54373	1.14144	0.00109992	2.09363	0.952188	0.120742	0.696382	2.16818	2.04743
GRMZM5G887752	3.84691	6.11308e-08	3.93872	0.0918113	3.51043	1.33042e-05	3.80335	0.292921	-4.41671	5.53493e-07	0.162682	4.57939
GRMZM2G562970	-0.558475	0.152555	3.49892	4.0574	-2.89748	0.0145707	0	2.89748	-4.03331	5.56375e-06	0.108981	4.1423
GRMZM2G147845	0.535672	0.155246	4.05852	3.52284	2.25327	0.000644432	4.42686	2.17359	1.20579	4.15371e-05	4.63936	3.43357
GRMZM2G051012	-0.101394	0.525337	3.79656	3.89796	0.608063	0.00603671	3.86457	3.25651	-1.86223	0.000154683	0.487271	2.3495
GRMZM2G307553	1.07122	4.12167e-06	1.99933	0.928108	0.279303	0.202072	1.60212	1.32282	0.291921	0.13661	1.16054	0.86862
GRMZM2G143992	1.24716	1.96292e-05	1.24716	0	0.191621	0.405327	1.77672	1.5851	1.22822	8.52373e-05	1.22822	0
GRMZM2G120475	1.19957	1.1308e-05	4.47012	3.27055	1.51409	7.1062e-06	5.28656	3.77248	0.632872	0.000992522	5.39723	4.76436
GRMZM2G059549	-1.97025	2.23297e-07	0	1.97025	-1.21039	7.33762e-05	0	1.21039	-0.828987	2.67985e-05	0	0.828987
GRMZM2G301294	-0.129785	0.392254	3.06546	3.19524	-0.515978	0.00354743	3.02066	3.53664	-3.08716	3.49826e-08	0.0252283	3.11239
GRMZM2G083042	-0.143005	0.519617	1.3563	1.4993	-1.45662	0.000928293	1.32805	2.78467	-0.527136	0.0457032	1.18634	1.71348
GRMZM5G825025	1.46361	0.000488385	3.95057	2.48696	0.308229	0.220373	3.19506	2.88683	0.956041	0.00413621	3.89713	2.94109
GRMZM2G181415	1.05095	7.56647e-06	2.04587	0.994924	0.952561	0.00114271	2.20967	1.25711	0.876895	0.00088602	2.21836	1.34146
GRMZM5G843157	-2.71314	1.6637e-08	0	2.71314	-2.83179	2.02273e-05	0	2.83179	-1.26035	0.0016548	0	1.26035
GRMZM2G546175	2.81305	5.41415e-05	3.25261	0.439561	1.67685	0.0017305	3.37833	1.70149	1.21066	0.000127737	3.16271	1.95206
GRMZM2G088336	1.50922	2.15418e-05	3.20323	1.69401	1.35597	5.73609e-05	4.05898	2.70302	1.66711	3.46396e-05	4.84362	3.1765
GRMZM2G130877	-1.06166	0.00366598	1.44169	2.50335	-1.08199	0.00100124	0.362417	1.4444	-1.30466	0.000218656	0.134552	1.43921
GRMZM2G126574	1.04254	0.138123	1.98324	0.940699	-1.10821	0.00153475	0.460017	1.56822	-0.125556	0.535455	0.272414	0.39797
GRMZM2G180879	0.13618	0.0645761	1.92237	1.78619	1.10503	6.23675e-05	2.90929	1.80425	0.293331	0.0234926	2.4492	2.15587
GRMZM2G113750	-1.08706	8.17622e-06	0.249615	1.33668	-0.679567	0.000585185	0.248647	0.928214	-0.491812	0.000391106	0.321458	0.81327
GRMZM5G875999	0.359178	0.0251673	2.4659	2.10672	-1.32156	0.000443486	1.69245	3.01401	-0.885015	0.00222944	1.29874	2.18375
GRMZM2G084421	-0.479121	0.00838331	5.42279	5.90191	-1.15074	9.59235e-05	5.35115	6.50189	-0.537603	0.00158399	5.36413	5.90174
GRMZM2G563726	0.343385	0.192728	1.9451	1.60171	1.85315	5.17048e-05	2.27763	0.424483	0.943655	0.00126192	2.06431	1.12066
GRMZM2G475349	0.664109	0.0298414	3.7202	3.05609	2.30043	3.05436e-05	3.80538	1.50495	0.863653	0.000265571	3.48196	2.61831
GRMZM2G703586	-1.89848	1.91959e-05	0.639441	2.53792	-1.63903	0.000145476	0.625273	2.2643	-2.47285	9.16918e-07	0.358403	2.83125
GRMZM2G036484	-1.18305	0.000133348	0.0503469	1.2334	-1.22228	0.000106424	0	1.22228	-0.89727	0.00077492	0	0.89727
GRMZM5G837621	-0.701088	0.00530261	1.5289	2.22999	-1.18187	0.00578636	1.10122	2.28309	0.299691	0.387759	1.36308	1.06339
GRMZM2G090626	0.32759	0.195409	4.38635	4.05876	1.86412	0.00326792	4.45275	2.58864	0.0545357	0.821151	3.85253	3.798
GRMZM2G520313	-0.201784	0.341994	2.43951	2.64129	-1.23021	0.000743899	2.02989	3.2601	-0.588745	0.040038	2.04956	2.63831
AF546187.1_FG001	0.210841	0.686321	3.20117	2.99033	4.26103	2.67096e-06	4.73048	0.469444	2.11555	0.0110489	4.04017	1.92461
GRMZM2G138479	2.28989	4.10204e-07	2.28989	0	0.73105	0.000489206	2.23282	1.50177	1.10973	0.000770888	2.34095	1.23122
GRMZM2G453148	-1.9604	2.06284e-06	0.0888315	2.04923	-2.49462	2.45715e-07	0.080435	2.57505	-1.76296	3.43072e-06	0.144105	1.90707
GRMZM2G048377	0.618483	0.351839	2.96897	2.35049	2.53134	2.59345e-06	3.0586	0.527261	1.38224	1.88617e-05	2.66499	1.28275
AC196170.2_FG003	-1.2833	0.000211436	0.619582	1.90288	-0.0304317	0.911927	0.609225	0.639657	0.0846986	0.72293	0.758205	0.673506
GRMZM2G005664	-0.147681	0.293486	0.0625545	0.210235	-1.00315	0.00191581	0.13069	1.13384	0.0823304	0.406948	0.326128	0.243797
AC214267.3_FG004	2.53184	1.13371e-05	3.52903	0.997184	2.82264	5.14365e-06	3.74105	0.918404	2.56696	2.81337e-05	3.12091	0.553948
GRMZM2G385186	2.18748	1.22733e-08	2.22596	0.038474	2.57226	4.79966e-07	2.82961	0.257351	2.53603	1.90766e-06	2.72337	0.187342
GRMZM2G497131	-0.536924	0.01885	3.29916	3.83608	-1.85425	1.94771e-06	2.35392	4.20817	-0.03744	0.91854	2.91214	2.94958
GRMZM2G517849	0.0530233	0.671739	0.116723	0.0636997	-1.06691	0.000656693	0.244063	1.31097	-0.00392787	0.984282	0.168556	0.172483
GRMZM2G500076	-1.19982	0.00809061	3.52711	4.72693	-2.25114	0.000127391	3.22154	5.47267	-1.55563	4.28612e-05	2.9137	4.46933
GRMZM5G820122	0.194265	0.67925	7.10257	6.90831	3.38278	5.03928e-05	6.80596	3.42318	1.67463	4.81868e-05	6.61696	4.94233
GRMZM2G429128	-2.52798	8.15201e-08	0.031479	2.55946	-1.41448	8.64199e-07	0.0715999	1.48608	-1.42146	9.8239e-07	0.0368708	1.45833
GRMZM2G439337	1.08005	2.43095e-05	1.44152	0.361471	0.682291	0.00282024	1.17661	0.494323	0.258122	0.277654	0.821375	0.563253
GRMZM2G103227	4.39609	2.24339e-07	4.80723	0.411136	3.81543	2.51711e-06	4.45202	0.63659	3.32189	1.31264e-05	4.264	0.942111
AC193402.3_FG004	1.86353	7.99003e-07	1.86353	0	1.47373	0.000230018	1.75256	0.278828	1.08127	0.00145753	1.56617	0.484907
GRMZM5G899708	2.79685	8.74755e-06	2.79685	0	2.41722	1.04666e-06	2.41722	0	0.683245	0.00627815	0.829156	0.145911
GRMZM2G515262	-1.3401	0.000197915	0.254768	1.59487	-0.978668	0.011118	0.458606	1.43727	-0.458477	0.0365936	1.02285	1.48132
GRMZM2G099166	0.462689	0.000607986	3.89838	3.43569	-1.30579	0.000264403	4.33081	5.6366	-0.570179	0.000233475	4.80182	5.372
GRMZM2G336285	-0.693869	0.00153805	5.75379	6.44766	-1.79338	1.71407e-05	5.4378	7.23118	-0.829746	0.000305652	5.35564	6.18539
GRMZM2G046321	1.5028	0.000174711	1.5028	0	-0.0941462	0.583416	1.10581	1.19996	0.558154	0.0228684	1.19103	0.63288
GRMZM2G039036	2.42988	1.06427e-08	2.4803	0.0504169	-0.118486	0.543953	2.31969	2.43818	0.743358	0.0382948	2.3145	1.57114
GRMZM2G526142	1.16536	0.000180397	2.54421	1.37885	1.94203	1.34817e-05	2.63636	0.694335	0.934683	0.00194875	2.52105	1.58637
GRMZM2G178640	-2.09793	7.28561e-05	1.33906	3.43699	-0.562778	0.0974965	1.01539	1.57817	-0.845564	0.1188	1.04962	1.89518
GRMZM2G098377	-0.657896	5.04297e-05	2.46645	3.12435	-1.48728	0.000775459	1.41351	2.90079	-1.24021	0.000887187	1.32249	2.5627
GRMZM5G868191	-1.0467	0.0170889	1.50327	2.54996	-1.75211	0.031534	1.1303	2.88241	0.482151	0.47557	2.32106	1.83891
GRMZM2G172086	1.36883	1.64223e-06	1.96336	0.594531	0.461421	0.0148082	2.43249	1.97107	0.461041	0.0129825	2.11069	1.64965
GRMZM2G566484	1.00786	0.0636893	3.1395	2.13164	-3.1638	5.16628e-05	0	3.1638	0.479582	0.417809	2.53659	2.05701
GRMZM5G855413	-0.552084	0.116021	0.998029	1.55011	-1.16738	0.0216608	1.19894	2.36633	0.140372	0.502938	1.65501	1.51464
GRMZM2G508530	1.34369	1.22546e-05	1.34369	0	-0.0773548	0.84027	1.21628	1.29364	0.422084	0.116724	1.33799	0.915909
GRMZM2G375435	0.302473	0.215911	0.896116	0.593644	-1.22574	0.00072624	1.78672	3.01246	-0.340402	0.330508	1.96373	2.30414
GRMZM2G484653	-0.401022	0.00722335	5.20127	5.60229	-1.11956	3.23278e-05	4.9975	6.11706	-0.246757	0.10638	5.26988	5.51664
GRMZM2G053170	0.0819466	0.565308	1.97119	1.88925	-1.32595	2.31077e-05	1.49438	2.82033	-0.164202	0.402878	1.86139	2.0256
GRMZM2G415228	1.4804	0.000155787	3.81068	2.33027	-0.557367	0.0157983	4.07751	4.63487	0.492808	0.00495836	4.31239	3.81958
GRMZM2G154290	0.250349	0.609156	2.69162	2.44127	1.68087	0.00248764	2.64854	0.967664	0.413601	0.0540301	2.36854	1.95494
GRMZM5G808787	1.26283	0.00312314	3.69302	2.43018	2.21479	3.5158e-07	4.64794	2.43315	1.95593	3.43758e-05	5.22983	3.2739
AC195807.3_FG004	0.735824	0.0568603	2.48265	1.74683	1.2826	0.00140853	2.1944	0.911799	0.0203088	0.94263	1.97308	1.95277
GRMZM5G875253	1.85316	1.63681e-07	1.86165	0.00848567	0.82729	0.00209744	2.8764	2.04911	1.32103	5.06202e-07	3.41614	2.09511
GRMZM5G871827	2.3881	8.19068e-07	2.3881	0	-0.0876213	0.821076	1.67387	1.76149	0.166892	0.428726	1.36915	1.20226
GRMZM2G177182	4.39993	1.56375e-09	4.87235	0.472415	0.567015	0.00485759	4.87415	4.30713	1.14657	5.12319e-05	5.23011	4.08354
GRMZM2G086285	0.252353	0.125884	1.86511	1.61276	1.01951	0.0012657	1.95868	0.939171	0.400247	0.0118623	2.08811	1.68787
GRMZM2G700252	1.22704	1.12828e-06	1.52893	0.301882	0.710523	0.000577432	1.03794	0.327422	0.0599048	0.682148	0.514492	0.454587
GRMZM5G853281	1.47224	0.000210681	2.79415	1.3219	1.23868	0.000909425	3.02434	1.78565	1.01225	0.000984735	3.24783	2.23558
GRMZM5G838812	-0.179366	0.0283697	0.12532	0.304686	-1.16767	8.15508e-05	0.0634095	1.23108	-1.53	0.000485159	0.253697	1.7837
GRMZM2G038827	4.14429	9.24475e-09	4.14429	0	4.15926	3.5158e-07	4.15926	0	3.22313	2.4477e-07	3.22313	0
GRMZM5G859330	-1.10372	0.000120672	2.54329	3.64701	-3.45113	5.68056e-08	0.110003	3.56113	0.145027	0.428789	3.00602	2.86099
GRMZM2G345128	0.918597	0.00085881	2.29853	1.37993	1.43948	0.000195691	2.53152	1.09204	0.606774	0.000536207	2.62968	2.0229
GRMZM2G704222	1.18235	3.11794e-05	2.13176	0.949414	0.181135	0.730362	2.78062	2.59949	0.254597	0.319594	3.12029	2.8657
GRMZM2G181242	1.70168	4.13607e-06	1.70168	0	0.243913	0.289088	2.0817	1.83778	0.732119	0.00287121	2.46832	1.73621
GRMZM2G323287	1.57186	1.98767e-07	1.6037	0.0318413	0.0228561	0.836034	0.0659035	0.0430475	2.55899	1.11486e-05	2.55899	0
AC191049.3_FG007	1.5569	5.17619e-05	3.6154	2.0585	0.137344	0.74525	0.825987	0.688643	0.118087	0.757047	0.978575	0.860488
AC199058.2_FG001	0.897794	0.00107006	2.17971	1.28191	1.53538	9.73136e-05	1.93959	0.404205	0.878893	0.00507839	1.90293	1.02404
GRMZM2G407760	1.9907	3.94389e-08	1.9907	0	-0.634842	0.0136887	1.31185	1.9467	0.351934	0.0868886	1.42011	1.06818
GRMZM2G570968	1.74875	1.5277e-05	1.9887	0.239945	0.786816	0.0422357	1.89946	1.11265	0.234976	0.375657	1.70083	1.46586
GRMZM2G121047	-0.21503	0.366696	3.29034	3.50537	-1.4312	0.000166932	2.85533	4.28652	-0.495035	0.0066044	3.00184	3.49687
GRMZM2G035128	-1.97451	6.36629e-06	0.0620368	2.03654	-2.90385	7.75954e-07	0	2.90385	-2.50541	3.14826e-07	0	2.50541
GRMZM2G060161	2.56569	3.42086e-07	4.173	1.60731	0.872878	0.00241429	4.3326	3.45972	0.643661	0.108305	3.74561	3.10195
GRMZM2G124744	0.474621	0.019684	3.64303	3.16841	-1.28728	0.000479083	3.26485	4.55213	-0.655216	0.00612181	2.88244	3.53766
GRMZM5G885445	-0.610254	0.018992	3.13232	3.74257	-1.66902	0.00019275	3.0013	4.67031	-0.242087	0.247524	3.16025	3.40233
GRMZM2G502277	1.26835	4.43246e-06	1.26835	0	-0.809515	0.00754612	1.1286	1.93812	0.551622	0.0226565	1.59541	1.04378
GRMZM5G809743	0.282949	0.201512	5.10935	4.82641	1.21232	1.1856e-05	5.48354	4.27122	1.29563	0.000540213	5.58257	4.28694
GRMZM5G868730	-0.54337	0.00353743	4.57502	5.11839	-1.12089	4.23008e-05	3.25319	4.37407	-0.884466	0.00121559	3.07813	3.9626
GRMZM2G554644	0.164589	0.665367	1.97919	1.8146	1.31221	0.0209899	2.24219	0.929979	0.148886	0.647419	1.81617	1.66729
GRMZM2G159470	0.0115406	0.924472	1.22081	1.20927	-1.09355	2.67096e-06	0	1.09355	-0.511455	0.0307368	0.427411	0.938866
GRMZM5G883222	1.87747	1.1767e-06	2.006	0.128539	0.926228	0.00066594	1.71602	0.789789	1.27635	0.000137558	1.57009	0.29374
AC200138.3_FG003	1.34094	2.86374e-07	1.36239	0.021453	0.612258	0.00459232	1.24888	0.636627	0.856065	0.00738573	1.51336	0.657292
GRMZM5G841343	-0.235985	0.434728	3.4403	3.67629	-1.10432	0.00216144	2.71202	3.81634	-0.110474	0.390674	4.28272	4.3932
GRMZM5G835672	-2.28718	5.64564e-06	0	2.28718	-2.73999	7.28248e-07	0	2.73999	-1.72423	0.000762467	0	1.72423
GRMZM5G859526	-1.79656	1.15986e-05	0.0809704	1.87753	0.0951803	0.706124	1.4616	1.36641	0.156447	0.40838	1.87187	1.71542
GRMZM2G702579	0.231955	0.548999	1.57418	1.34222	1.32666	0.00313552	1.81099	0.48433	0.634762	0.00292369	1.96331	1.32855
GRMZM2G700716	2.02209	2.08333e-07	2.0302	0.00810854	1.81334	5.21862e-06	2.10982	0.296484	1.85768	7.68962e-06	2.46996	0.612279
GRMZM5G807424	-1.99027	7.70102e-05	0	1.99027	-2.23763	1.80395e-06	0	2.23763	-1.96625	0.000187461	0	1.96625
GRMZM2G131351	1.73648	6.06166e-06	1.80178	0.0652981	2.30972	3.5158e-07	2.30972	0	2.08197	5.57994e-07	2.08197	0
GRMZM2G362174	0.0220133	0.928673	2.17563	2.15361	1.02712	0.00101183	2.34881	1.32169	0.688579	0.0361786	2.50311	1.81453
GRMZM2G423900	1.62076	8.39562e-06	1.62076	0	0	1	0	0	0.831215	0.00200141	0.831215	0
GRMZM2G538829	-1.26583	0.000663284	0.20582	1.47165	-2.42467	4.97925e-05	0.526835	2.9515	-1.3433	0.00126519	0.566518	1.90982
GRMZM2G154422	1.06576	7.68819e-05	2.13124	1.06547	1.68419	2.49204e-06	2.61593	0.93174	1.60387	7.63049e-05	2.7975	1.19364
GRMZM2G089425	-0.168943	0.38339	2.83435	3.00329	-1.58357	0.00138633	2.05606	3.63963	-0.42026	0.0237598	2.77453	3.19479
GRMZM2G583644	-1.65561	1.04107e-05	0.27144	1.92705	-1.19282	0.000564032	0.221809	1.41462	-1.33013	1.50327e-05	0.042888	1.37301
GRMZM2G008578	0.472285	0.156255	2.1401	1.66781	1.31907	0.0030296	2.3717	1.05264	0.980599	0.00742083	3.02459	2.044
GRMZM2G433849	1.18621	2.19942e-07	1.18621	0	0.384513	0.187845	0.768554	0.384041	0.385451	0.160962	0.631405	0.245954
GRMZM5G855304	2.54328	4.40029e-05	2.54328	0	1.12687	0.0117024	3.59759	2.47072	1.47777	0.0013404	4.89014	3.41237
AC203753.4_FG007	0.809997	0.0731562	2.72309	1.91309	1.66067	0.000837542	2.26722	0.606546	1.00318	0.00810426	2.11459	1.11141
GRMZM2G409724	-0.702084	0.0600767	1.01689	1.71897	1.07256	0.000778644	1.70546	0.632904	-0.0219502	0.914381	0.83458	0.85653
GRMZM5G881349	-1.92724	1.75863e-05	0.490378	2.41762	-1.60025	1.89174e-05	0.90912	2.50937	-1.40823	8.96883e-05	0.771552	2.17979
GRMZM2G356839	2.85466	4.74385e-08	2.94555	0.0908926	0.0319119	0.830314	3.3021	3.27019	1.20666	4.08461e-06	3.99948	2.79282
GRMZM5G828284	1.30429	0.00171102	1.55237	0.248073	0.469433	0.268203	0.990973	0.52154	0.331295	0.417652	0.743752	0.412457
GRMZM5G818247	-2.13124	2.42531e-05	0.200081	2.33132	0.0655772	0.494809	0.183597	0.118019	-0.966786	0.00194253	0.23649	1.20328
GRMZM2G052869	-1.02861	1.46004e-05	8.69939	9.728	-0.563647	0.000697657	9.99613	10.5598	-0.485535	0.0011411	10.2887	10.7743
GRMZM5G818347	2.59943	1.53202e-05	3.28218	0.68275	-0.477386	0.309373	1.94786	2.42525	-0.824883	0.148547	0.779793	1.60468
GRMZM2G166686	-1.93782	1.09743e-06	0.642232	2.58005	-1.14346	0.00038327	1.71866	2.86211	-0.42055	0.0453794	1.97675	2.3973
AC192381.3_FG004	2.23101	3.56696e-08	2.23101	0	-0.138167	0.374718	2.12994	2.26811	0.398768	0.152867	2.28811	1.88934
GRMZM2G060942	1.49435	2.42731e-05	3.11394	1.61958	0.622006	0.00289522	3.74408	3.12207	1.22234	2.63532e-05	4.44272	3.22038
GRMZM2G003711	0.404935	0.0599733	0.404935	0	0.539525	0.165203	0.845448	0.305923	1.10765	0.00340291	1.68951	0.581855
GRMZM5G819140	1.49021	9.05964e-05	3.43286	1.94265	1.19633	0.000610831	3.67796	2.48163	1.11497	0.00102021	3.97907	2.8641
GRMZM2G349074	1.48307	1.2675e-06	1.66989	0.186817	0.230997	0.287436	1.72625	1.49525	0.14623	0.165144	1.63672	1.49049
GRMZM5G884407	0.147202	0.414945	4.63957	4.49237	1.97273	0.00189565	4.47761	2.50488	0.320984	0.176963	4.22684	3.90585
GRMZM2G079321	-0.852405	0.00791921	0.229151	1.08156	-1.94105	2.45217e-07	0	1.94105	-2.06061	5.06913e-08	0	2.06061
GRMZM2G105173	1.06478	7.06368e-05	1.57512	0.510344	0.697834	0.00507347	1.3184	0.620564	0.769638	0.00104958	1.5546	0.784962
GRMZM2G114866	-0.330804	0.219624	5.4038	5.73461	-4.38282	7.62022e-07	2.1764	6.55922	-0.305758	0.256226	4.81747	5.12322
GRMZM2G097880	1.23943	0.000109321	2.32554	1.0861	0.166692	0.127983	1.94461	1.77792	0.904632	5.68032e-05	2.36754	1.46291
GRMZM5G838907	-3.17446	4.36913e-06	0.399126	3.57358	1.14456	0.000593693	3.51122	2.36666	0.399939	0.0291128	4.71677	4.31683
GRMZM2G068959	-0.748529	0.00126791	0.993888	1.74242	-2.2162	0.000109893	0.652894	2.8691	-0.201173	0.528353	1.69838	1.89956
GRMZM2G358827	-1.15513	0.000149365	3.95278	5.10791	0.521226	0.0113706	3.16922	2.64799	0.459581	0.00298173	3.71576	3.25618
GRMZM5G812860	0.31884	0.417285	1.66976	1.35092	1.17958	0.0104683	1.62894	0.449352	1.28571	0.0143598	2.09297	0.807259
GRMZM2G056842	-1.24937	0.00018796	0.354479	1.60385	-0.230159	0.224852	0.562241	0.7924	-0.602446	0.00751307	0.491083	1.09353
GRMZM2G092877	-2.28845	5.57031e-07	1.95456	4.24302	-0.724907	0.0224781	2.0694	2.7943	-1.49023	4.39382e-05	2.093	3.58323
AC195253.3_FG002	0.815734	0.00194216	2.71109	1.89536	1.17364	0.0393899	1.39841	0.224771	0.849952	0.000836688	0.954123	0.104171
GRMZM2G703290	0.33726	0.222412	2.27385	1.93659	-1.07904	0.0423015	2.10404	3.18309	-0.383799	0.408202	1.89198	2.27578
GRMZM2G137145	0.843231	0.000101535	1.0465	0.203273	1.05189	3.04057e-05	1.11977	0.0678827	0.988404	2.5867e-05	1.1249	0.1365
AC196957.3_FG005	0.124297	0.119491	0.124297	0	1.06002	0.00765801	2.1569	1.09689	0.50984	0.0676905	1.62924	1.1194
GRMZM2G005678	-1.40537	2.17864e-05	0	1.40537	0.0451153	0.828891	1.31722	1.27211	-0.51312	0.00764783	0.768486	1.28161
GRMZM2G143522	1.93657	1.17419e-06	4.08781	2.15124	-1.27565	5.37765e-05	0.766903	2.04255	-0.806059	0.00153668	0.649317	1.45538
GRMZM2G702204	0.147923	0.362836	1.46382	1.3159	-1.0971	0.00230718	1.11468	2.21178	-0.204381	0.294045	1.36837	1.57275
GRMZM2G162336	1.07538	3.98801e-05	1.35691	0.281524	0.288254	0.118791	1.44209	1.15384	0.997066	8.85744e-05	2.22612	1.22906
GRMZM5G842219	0.226149	0.185677	3.72982	3.50367	1.51218	0.00117464	3.84108	2.3289	0.293806	0.209286	3.62682	3.33302
GRMZM2G032531	1.66385	0.000248249	1.66385	0	1.59748	1.86581e-05	1.63788	0.0404032	0.166592	0.117386	0.227586	0.0609943
GRMZM2G324973	4.59744	4.38725e-09	4.96254	0.365103	1.30596	5.87552e-06	5.25811	3.95215	1.89234	1.86278e-05	6.11699	4.22465
GRMZM2G701576	1.00711	6.36574e-05	1.47743	0.470325	1.05143	0.00672861	1.70799	0.656558	0.538051	0.00642239	1.66917	1.13112
GRMZM2G559088	-3.46751	2.59868e-07	0.332768	3.80028	-4.00107	1.5985e-07	0.145987	4.14706	-3.60887	2.57921e-06	0.284596	3.89347
GRMZM2G082794	-2.138	9.87201e-07	0.0263531	2.16435	-1.04942	0.00276284	0.0337745	1.0832	-1.09868	0.0227764	0	1.09868
GRMZM2G409589	-2.66347	9.69078e-05	0	2.66347	-1.11944	0.0077743	0	1.11944	-1.34775	0.000535923	0	1.34775
GRMZM2G445059	1.71026	1.55556e-07	1.94886	0.238599	-0.0829829	0.487335	2.16478	2.24777	0.618421	0.000375186	2.18183	1.56341
GRMZM5G884508	1.37493	0.0304958	2.40832	1.03339	0.124776	0.821393	1.64855	1.52377	0.862365	0.129577	1.92183	1.05946
GRMZM5G804773	-1.32774	2.89013e-05	2.50521	3.83295	-0.550055	0.0213984	3.20235	3.7524	0.699242	0.00710092	3.49344	2.79419
GRMZM2G463577	-1.34627	6.77566e-05	0.515755	1.86202	-0.480035	0.0519542	0.284487	0.764522	-1.15448	0.00327675	0.10248	1.25696
GRMZM5G824763	0.132717	0.545353	2.20368	2.07096	2.2708	4.91354e-06	2.2708	0	1.89575	0.000638177	2.14693	0.25118
GRMZM2G104854	0.172493	0.543123	1.56417	1.39168	1.48984	0.00265958	2.08203	0.592186	0.499647	0.116492	1.70925	1.2096
GRMZM2G541687	-0.949915	0.000146206	3.16543	4.11534	-0.240893	0.150766	3.69259	3.93348	1.0721	3.16e-05	4.04925	2.97715
GRMZM5G834171	-3.91549	1.10264e-06	0	3.91549	-0.38079	0.116952	2.66455	3.04534	0.688927	0.0379788	3.96346	3.27453
GRMZM2G051942	0.736933	0.00053412	1.71781	0.98088	-1.02625	0.00151702	1.32034	2.34659	0.363608	0.173084	1.76516	1.40156
GRMZM2G701310	-0.462202	0.00780874	5.10043	5.56263	-1.45507	0.000121358	4.85838	6.31345	-0.537951	0.0110582	4.95416	5.49211
GRMZM5G843216	-2.00379	0.000386837	3.17926	5.18305	1.94999	0.000226914	5.30262	3.35263	1.42461	0.000424381	5.84136	4.41674
GRMZM5G893397	-2.22236	1.74731e-08	0	2.22236	-1.07847	0.026516	0	1.07847	-0.570465	0.0603934	0	0.570465
GRMZM5G826020	-4.25051	1.23006e-10	0	4.25051	-2.74309	5.72686e-07	0	2.74309	-3.40597	5.31205e-06	0	3.40597
GRMZM2G424397	1.00966	5.97309e-05	1.00966	0	1.01799	0.00550372	1.5905	0.572507	0.252266	0.10169	0.681683	0.429417
GRMZM2G046371	-2.24206	2.53777e-07	0	2.24206	-1.48778	9.35468e-05	0.131259	1.61904	-1.93021	2.21555e-06	0.163352	2.09356
GRMZM2G001889	1.28352	1.44406e-05	2.16274	0.879223	1.79484	3.87518e-05	3.30465	1.50981	2.66885	2.78368e-06	4.04424	1.37539
AC191548.3_FG005	1.09002	0.000556337	1.31986	0.229842	0.972081	0.0390122	1.12318	0.151096	0.754972	0.0307602	1.10297	0.348002
GRMZM2G020357	-1.12696	9.32633e-06	0.694467	1.82143	-0.643972	0.000175253	0.813989	1.45796	-0.222343	0.0720035	1.08027	1.30262
GRMZM2G012127	0.0717578	0.82301	1.83354	1.76179	-1.52231	0.000228471	1.62061	3.14292	1.07801	0.0083468	2.31789	1.23988
GRMZM2G361131	2.5009	4.8903e-08	2.87732	0.37642	2.63805	1.10509e-06	3.2556	0.617552	2.18032	1.28373e-05	3.36377	1.18346
GRMZM2G702923	-4.82486	1.57515e-09	0.184479	5.00934	3.92522	6.9239e-06	4.06415	0.138935	1.08503	0.000204262	5.05279	3.96776
GRMZM2G402171	-3.56408	1.29154e-08	0.0281947	3.59228	-2.4143	1.80649e-06	0.310716	2.72501	-2.13947	6.85755e-06	0.452442	2.59191
GRMZM2G031404	1.25238	3.04345e-07	1.25238	0	0.868626	0.0525237	0.868626	0	-1.01208	0.00449503	0	1.01208
GRMZM2G110843	1.45421	1.16625e-07	3.46707	2.01286	-0.344169	0.00627572	2.27324	2.61741	-0.145094	0.187171	2.16076	2.30585
GRMZM2G152041	-1.1026	9.13136e-05	0.493557	1.59616	-1.12121	0.00444026	0.343587	1.4648	-0.928726	0.000902218	0.152068	1.08079
GRMZM5G813343	0.401528	0.0283116	1.41024	1.00871	-1.01478	0.000301854	1.36216	2.37694	-0.706117	0.0340052	1.11	1.81612
GRMZM5G852505	-1.80643	0.0021619	4.48232	6.28875	-0.885557	0.00133458	5.43645	6.322	-0.426676	0.243862	4.75308	5.17975
GRMZM5G857936	-3.46495	1.2007e-08	0.0873421	3.5523	-2.9394	3.5158e-07	0.418266	3.35766	-2.63342	6.96679e-07	0.280643	2.91407
AC209093.3_FG006	0.96107	0.0182275	2.13433	1.17326	1.51101	3.59097e-05	2.73435	1.22334	0.80744	0.000122767	2.54403	1.73659
GRMZM2G087552	0.902935	0.000576027	2.91895	2.01601	1.74082	5.62712e-05	2.79822	1.0574	0.474407	0.0905302	2.30159	1.82719
GRMZM2G301853	1.92954	1.14232e-07	1.92954	0	0.551097	0.13427	1.9803	1.42921	0.837026	0.0176466	2.2335	1.39648
GRMZM2G176940	-0.354598	0.173197	1.94921	2.30381	-2.6282	5.30301e-05	0.152202	2.7804	-0.635735	0.0760303	1.5746	2.21033
GRMZM2G701675	-4.29924	8.30478e-08	0.111396	4.41063	-1.23619	0.000508171	3.74367	4.97986	-1.75008	0.00120822	2.77359	4.52366
AC194022.3_FG014	1.08337	0.000277465	1.38734	0.30397	0.742535	0.000555667	1.39654	0.654009	0.730491	0.00167643	1.59179	0.861296
GRMZM5G813903	0.191984	0.403631	4.39218	4.20019	1.39194	0.0110396	4.66234	3.2704	0.781286	0.00398839	5.21724	4.43595
GRMZM2G169440	0.978349	0.000329198	5.46045	4.4821	2.14953	0.000702656	5.74934	3.59981	1.42971	1.39468e-05	5.65034	4.22062
GRMZM2G002112	-0.996643	0.00368192	1.94301	2.93966	-1.81658	0.000831915	1.78114	3.59773	-0.453136	0.0914912	2.14427	2.5974
GRMZM2G369884	0.916373	0.0292589	2.81953	1.90315	1.71358	0.00233953	3.02184	1.30826	1.16387	0.000538742	3.54267	2.3788
GRMZM2G552793	-1.40491	0.000183458	2.32171	3.72662	-1.50725	2.01418e-05	2.5518	4.05905	-0.0835498	0.793729	2.81774	2.90129
AC187090.3_FG011	0.0402832	0.864506	1.00731	0.967022	-1.84839	6.49619e-07	0	1.84839	-0.918535	9.4878e-05	0.899506	1.81804
GRMZM2G310552	-0.499701	0.00436567	0.0302292	0.52993	-1.73052	0.000200634	0.252517	1.98304	-1.37501	0.000506079	0.459498	1.8345
GRMZM5G855401	1.59675	9.95121e-06	1.59675	0	0.875489	0.0192707	2.09637	1.22088	0.681199	0.00589205	2.25581	1.57462
GRMZM2G440855	-1.01437	7.00082e-05	0	1.01437	-1.34559	0.000245387	0	1.34559	-0.862003	0.000543313	0	0.862003
GRMZM5G813556	-2.5667	6.74153e-07	0	2.5667	-2.81666	4.00002e-07	0	2.81666	-1.3328	0.000491522	0	1.3328
GRMZM2G438178	-1.16706	1.19049e-06	1.80223	2.96929	-1.4152	1.64055e-06	1.80197	3.21717	-1.48276	1.281e-05	1.89034	3.3731
GRMZM2G701746	0.171666	0.617658	1.67976	1.50809	0.446993	0.00875119	3.38682	2.93982	1.5376	0.00253761	3.68403	2.14643
GRMZM2G340935	-0.866729	0.0138763	2.54922	3.41595	1.0877	0.000650606	2.59577	1.50806	1.36962	0.000196091	3.93624	2.56662
GRMZM2G085238	0.161697	0.288361	3.30022	3.13852	1.16903	0.00188003	3.53928	2.37025	0.469882	0.0822011	3.92095	3.45107
GRMZM5G881730	-1.8562	3.96421e-05	0.269741	2.12594	-1.54428	0.000340724	0	1.54428	-0.658404	0.0233395	0.175039	0.833443
GRMZM2G092415	-0.817321	0.0361278	2.8249	3.64222	2.62304	6.11766e-05	3.70551	1.08247	0.831492	0.0150743	2.92161	2.09012
GRMZM2G416644	1.46247	4.48197e-07	1.66279	0.200321	1.10325	0.00107484	1.40811	0.304853	0.246597	0.175202	0.961071	0.714475
GRMZM2G525605	-0.829647	0.0207375	1.51099	2.34064	-1.42471	0.0140293	1.21912	2.64383	-0.861855	0.00252856	1.19011	2.05196
GRMZM2G343974	-1.29643	0.000818344	2.32803	3.62447	-0.302723	0.0509455	3.56484	3.86756	0.818098	0.00224418	3.97015	3.15205
GRMZM5G816386	-0.399841	0.0853572	3.44215	3.84199	-0.467299	0.096138	2.69996	3.16725	-1.26032	3.71642e-06	1.59399	2.85431
GRMZM2G392909	1.30523	1.80056e-07	1.39788	0.0926428	1.2091	0.000123876	1.39411	0.185012	1.33138	1.41545e-06	1.47899	0.147617
GRMZM2G117482	-2.10261	3.79657e-07	1.48151	3.58412	-2.07321	2.66787e-05	1.6826	3.75581	-1.31056	6.19081e-05	2.49326	3.80383
GRMZM2G582776	2.05583	1.05308e-07	2.11758	0.061751	1.3215	0.00337041	2.26089	0.939384	0.770965	0.0326887	2.00376	1.23279
GRMZM2G322717	1.90405	8.46193e-06	3.78052	1.87647	0.796218	0.00821761	3.96222	3.16601	0.25324	0.434548	3.0289	2.77566
GRMZM2G423116	0.199331	0.461623	3.13532	2.93599	-3.06639	1.01726e-05	0.637251	3.70364	0.106799	0.366434	3.68574	3.57894
GRMZM2G029868	2.8613	4.19131e-08	3.38256	0.521263	0.488182	0.00627572	3.77103	3.28285	1.48591	1.13941e-05	4.28163	2.79572
GRMZM2G702626	0.931259	1.35946e-05	0.983449	0.0521898	0.0120803	0.956793	0.797898	0.785818	1.1822	0.000176321	1.1822	0
GRMZM2G703309	2.08337	1.53643e-08	2.08337	0	-0.259804	0.286717	1.75211	2.01192	0.0374482	0.645636	0.0374482	0
GRMZM2G355062	0.150729	0.322864	4.55704	4.40631	-1.30158	9.00186e-05	3.88951	5.19109	-2.48527	2.37288e-06	2.75375	5.23902
AC225790.2_FG003	1.74182	0.00010313	3.25394	1.51212	0.541368	0.133021	3.10857	2.5672	0.84414	0.0052128	3.22318	2.37904
GRMZM2G328356	1.34885	1.69869e-05	1.37576	0.0269098	-0.130246	0.255786	1.36323	1.49347	0.0909374	0.622543	1.26848	1.17755
GRMZM2G407273	-0.249854	0.0301983	2.74997	2.99983	-0.146027	0.297594	3.0822	3.22823	-1.1872	0.000148521	1.69433	2.88154
GRMZM2G558842	-1.84838	6.46803e-06	1.44643	3.29482	-1.03426	0.000167612	2.76533	3.79959	-0.59228	0.0216663	2.83844	3.43072
GRMZM2G083186	4.76898	1.70795e-09	4.95198	0.182994	0.340195	0.0280023	5.33448	4.99428	1.32991	1.28451e-05	6.07098	4.74107
GRMZM5G834833	0.142323	0.422597	4.63083	4.4885	0.402947	0.0053396	5.06025	4.65731	1.60638	3.65612e-05	4.61962	3.01324
GRMZM2G054221	-0.256708	0.327695	3.96647	4.22318	4.17002	1.01773e-07	4.26242	0.0923992	1.69578	0.000164797	4.43563	2.73985
GRMZM5G833945	2.20121	2.50151e-07	2.20121	0	0.324485	0.340739	0.61906	0.294576	0.155799	0.584568	0.335788	0.17999
GRMZM5G829304	-1.10963	2.88661e-05	1.06551	2.17514	-1.44228	0.00107613	0.939546	2.38182	-1.08222	0.000428394	0.939113	2.02133
GRMZM2G121083	-0.619195	0.0667773	0.730176	1.34937	-1.32741	0.000810189	0.508496	1.83591	-0.494514	0.0748804	0.667236	1.16175
GRMZM2G053882	2.13634	6.54671e-07	2.42256	0.286218	2.10016	9.76107e-08	2.18664	0.0864804	2.38071	1.50016e-05	2.63523	0.254519
GRMZM5G831843	-0.508833	0.0175389	2.69018	3.19901	-1.05217	0.00132157	2.5079	3.56007	-0.776052	0.00634685	2.73113	3.50718
GRMZM2G475732	-0.25555	0.0951306	1.33312	1.58867	-1.00248	0.00039001	1.21359	2.21607	-0.179179	0.169718	1.39542	1.5746
GRMZM2G701044	1.01555	0.00123089	2.54492	1.52937	0.927359	0.00568395	2.5883	1.66094	1.12451	0.0184378	3.22008	2.09557
GRMZM2G703250	0.42058	0.636072	2.60069	2.18011	2.50742	0.00324178	3.22649	0.71907	0.328177	0.424836	3.01939	2.69122
GRMZM2G167686	-1.45162	0.00129684	3.01604	4.46766	-0.423436	0.0570537	2.94113	3.36457	-1.66975	1.21306e-05	2.93323	4.60298
AC196202.3_FG007	1.90645	6.76547e-05	2.26135	0.3549	1.14329	0.000857708	2.14581	1.00252	0.452644	0.278636	2.27841	1.82577
GRMZM2G115972	-2.66892	1.76688e-07	0	2.66892	-0.554228	0.123269	0.495808	1.05004	-1.32543	0.00102085	0.127338	1.45277
GRMZM2G037505	0.00148901	0.996976	1.56238	1.56089	-1.30385	0.00132749	1.10368	2.40753	-0.256829	0.488696	1.78267	2.03949
GRMZM2G151858	-0.410191	0.0200065	1.8413	2.2515	-1.35471	0.00012991	1.93007	3.28478	-0.0810205	0.419282	2.2411	2.32212
GRMZM5G806441	2.56841	2.21993e-07	2.56841	0	2.49753	3.5158e-07	2.5488	0.0512765	2.41361	2.05273e-06	2.6421	0.228483
GRMZM2G064601	2.7727	1.31357e-05	4.0613	1.28861	3.52339	3.5158e-07	4.03056	0.507161	2.97556	1.3245e-05	4.36666	1.3911
GRMZM2G129450	2.85344	5.09572e-07	6.39081	3.53737	-0.434543	0.0695193	4.83838	5.27292	0.0432307	0.845167	4.51556	4.47233
GRMZM5G810847	0.127709	0.631567	2.68995	2.56224	-1.40364	0.00216644	0	1.40364	0.122985	0.622165	1.64076	1.51777
GRMZM2G075489	-0.367531	0.152389	2.29221	2.65974	-1.65915	0.0014307	1.48346	3.14261	-0.00673381	0.98051	2.3597	2.36643
GRMZM5G842508	2.92179	3.9442e-08	3.13703	0.215238	0.530153	0.000667138	2.95184	2.42168	0.784329	0.000935295	2.91606	2.13174
GRMZM2G015788	-2.00257	4.74385e-08	0	2.00257	-0.965451	0.00629063	0	0.965451	-1.48589	1.23036e-06	0	1.48589
GRMZM5G851838	-2.37901	1.43834e-06	0	2.37901	-2.30609	2.66787e-05	0.126386	2.43248	-1.13493	0.0447049	0	1.13493
GRMZM5G884316	1.5075	1.83622e-07	1.51624	0.00873372	0.187753	0.163765	1.57145	1.3837	1.15149	0.000106222	2.46255	1.31106
GRMZM2G114882	1.4976	0.000426009	3.4332	1.9356	0.240882	0.194954	3.31956	3.07868	0.843978	9.71682e-05	3.98874	3.14476
GRMZM5G866581	-0.698883	0.00164224	5.62013	6.31901	2.49149	0.000780054	6.79958	4.30809	1.15233	0.000111418	6.11965	4.96732
AC233864.1_FG002	1.77947	0.000354728	1.77947	0	0.613673	0.0658689	1.25144	0.637767	0.399557	0.114892	1.54525	1.1457
GRMZM5G834666	-0.526637	0.160174	1.98585	2.51249	-1.50651	0.00260476	2.11676	3.62328	-0.704805	0.00464882	2.63976	3.34457
AC198229.4_FG002	-1.39569	0.000135588	2.09645	3.49214	0.31856	0.32851	2.14694	1.82838	0.938401	0.00302971	2.87593	1.93753
GRMZM2G560811	3.73554	6.02083e-07	4.36865	0.633109	1.29108	0.000655116	5.93423	4.64315	-4.37268	1.10891e-07	0.910715	5.28339
GRMZM2G147475	3.18886	1.70795e-09	3.25868	0.0698183	0.739639	0.00871874	3.32598	2.58634	0.803142	0.000211518	3.21391	2.41077
GRMZM5G857351	0.32644	0.294778	3.11325	2.78681	1.70661	0.00120881	3.08628	1.37967	0.690658	0.000385316	3.48026	2.7896
AC205709.3_FG001	-1.28337	0.000323323	0.261303	1.54467	0.00252109	0.991417	0.385337	0.382816	-0.117061	0.603475	0.220035	0.337096
GRMZM5G829831	-2.15493	6.76037e-08	0.0299797	2.18491	-1.18153	3.70751e-06	1.41612	2.59764	0.32585	0.0866782	2.76505	2.4392
GRMZM2G103479	0.335097	0.218685	1.08467	0.74957	1.04483	0.000127391	1.11874	0.0739075	0.887126	0.0133311	1.25666	0.36953
GRMZM2G488726	-0.42013	0.136097	0.833405	1.25354	-1.42413	0.000294851	0.487403	1.91153	-0.532748	0.112742	0.62899	1.16174
GRMZM5G853844	2.28998	2.66599e-05	2.85815	0.568171	1.27532	0.00274531	2.61436	1.33904	0.290639	0.199376	2.05274	1.76211
GRMZM2G012716	1.46321	0.000788755	1.46321	0	0.375698	0.236335	1.53088	1.15518	0.518287	0.0407292	1.91383	1.39554
GRMZM2G052323	-0.741323	0.00338861	2.74493	3.48626	-1.84958	0.000154378	2.44392	4.29351	-0.204993	0.468825	3.13616	3.34115
AC201985.4_FG003	-0.170726	0.29291	3.10252	3.27324	1.75737	0.0011716	3.79487	2.0375	0.454699	0.0302701	3.47571	3.02101
GRMZM2G457193	1.23397	2.85355e-07	1.23397	0	0.292634	0.141592	1.35217	1.05954	0.413788	0.154188	1.27657	0.862781
GRMZM5G878347	-0.769517	0.00318591	3.43166	4.20117	-1.37642	1.37806e-05	3.41296	4.78938	-0.49385	0.00167919	3.61709	4.11094
AC193787.3_FG008	1.66433	0.000901575	3.52607	1.86175	2.0246	4.71218e-05	3.5954	1.5708	1.30941	0.000176897	3.37376	2.06434
GRMZM2G131391	-0.979425	0.0258301	0	0.979425	-3.00837	4.56195e-06	0.102355	3.11073	-3.42765	9.3318e-07	0.0907956	3.51845
GRMZM2G058597	-1.27466	0.000175199	1.92144	3.1961	-0.679335	0.0234283	2.51856	3.19789	0.642925	0.0157835	3.24242	2.59949
GRMZM2G038570	0.257783	0.186685	1.60869	1.35091	-1.12229	0.00968441	0.973825	2.09612	-0.601988	0.0140254	0.784454	1.38644
GRMZM2G700599	3.87355	3.85939e-09	4.06199	0.188436	1.07989	2.31077e-05	3.89711	2.81722	1.0877	2.58246e-05	3.55654	2.46883
GRMZM2G041039	2.26936	1.36604e-06	5.09411	2.82475	0.309886	0.00345632	6.44498	6.1351	1.04539	4.03405e-05	7.54207	6.49668
GRMZM2G404367	0.726885	0.00161402	1.38123	0.65434	0.84201	0.000959368	1.80178	0.959768	1.19128	0.00955866	1.85688	0.665596
GRMZM2G399604	-0.0588022	0.75063	2.19128	2.25008	-1.28014	0.000420499	1.32334	2.60348	-0.343889	0.209218	1.51534	1.85923
GRMZM2G305167	3.27965	8.55222e-10	3.30525	0.0256038	-0.0785874	0.797931	3.24072	3.31931	0.85532	0.000507443	3.48309	2.62777
GRMZM2G349380	-1.13643	9.46318e-07	0.0316423	1.16808	-1.46794	7.10577e-06	0	1.46794	-0.87989	4.831e-05	0	0.87989
GRMZM5G803802	-1.36613	0.000321415	1.17675	2.54289	-1.56804	5.8709e-05	0.33687	1.90491	-1.12271	0.0010554	0.260926	1.38364
GRMZM2G050262	-0.0199612	0.873906	0.527998	0.54796	-0.405561	0.152769	0.186266	0.591827	-1.52963	5.68032e-05	0	1.52963
AC197387.3_FG004	1.79289	0.000115901	4.81249	3.01959	1.17945	0.000474785	5.25777	4.07832	0.183644	0.107514	4.50921	4.32557
GRMZM2G122057	3.59459	2.86464e-08	3.66851	0.0739198	3.26274	3.5158e-07	3.91684	0.654101	3.13934	8.99752e-06	4.53825	1.39891
GRMZM2G704308	1.77087	0.000416358	2.4598	0.688922	1.04473	0.00353355	2.70774	1.66301	1.00713	0.0169295	2.97199	1.96486
GRMZM2G150928	-2.84724	2.34338e-07	0.106248	2.95348	-4.09306	1.21594e-08	0.144574	4.23763	-3.96421	7.0584e-08	0.0950036	4.05921
GRMZM2G587543	-0.203547	0.331968	0.401707	0.605254	-1.35747	0.000409191	0.269892	1.62736	-0.511728	0.138182	0.521927	1.03365
GRMZM2G702017	-0.126257	0.754219	1.33501	1.46127	-2.196	5.86607e-05	1.29236	3.48836	-0.60246	0.0415906	1.67971	2.28217
GRMZM2G064558	-0.195166	0.251847	0.224937	0.420104	-1.91979	0.000347872	0.296599	2.21639	-0.275931	0.165612	0.616625	0.892556
AC206425.3_FG004	1.16887	9.37943e-07	1.16887	0	0.72444	0.0170307	1.398	0.673556	0.61553	0.0201574	1.38199	0.766461
GRMZM5G817301	-0.192769	0.428571	2.21858	2.41135	-1.28636	0.000133585	2.44998	3.73634	-0.81988	0.00842365	2.33109	3.15097
GRMZM2G403162	-0.290148	0.144799	3.61906	3.9092	-1.36339	0.000206565	3.3816	4.74499	0.0286582	0.873651	3.90207	3.87341
GRMZM2G020468	0.440818	0.00133606	2.98014	2.53933	-1.34186	1.56752e-05	3.43399	4.77585	-0.538541	0.00934246	3.44975	3.98829
GRMZM2G176355	-1.79576	8.63905e-06	1.9601	3.75586	-2.03777	0.000129708	2.63426	4.67204	-1.07095	0.000135412	2.99089	4.06184
AC212351.4_FG001	1.75627	0.000346424	2.36062	0.604346	0.97021	0.00576491	1.6053	0.635093	1.07526	0.00651166	1.78317	0.707901
GRMZM2G040460	1.17501	1.56772e-05	1.31573	0.140717	0.0769324	0.661647	0.184679	0.107747	0.577029	0.00520525	0.881149	0.30412
GRMZM5G841693	-0.000680222	0.999034	2.3406	2.34128	-1.51943	0.0155533	1.50011	3.01955	-0.14847	0.572192	2.12734	2.27581
AC204662.3_FG005	2.78089	9.02334e-06	3.31693	0.536036	2.28155	0.000149709	3.86906	1.5875	0.893399	0.00313311	3.66728	2.77388
AC190832.2_FG006	2.77327	1.32023e-08	2.77327	0	2.21901	0.000118403	2.47126	0.252247	0.01376	0.970485	1.9719	1.95814
GRMZM2G018369	-0.455674	0.0161507	3.06799	3.52366	-1.10534	1.27791e-05	2.90607	4.01141	0.139428	0.188832	3.35789	3.21846
GRMZM2G092556	2.46583	3.85939e-09	2.49872	0.0328864	2.37869	6.40013e-07	2.48947	0.110781	2.83699	3.10446e-08	2.83699	0
GRMZM5G831025	0.43463	0.0382238	3.5272	3.09257	-0.381425	0.0153856	3.63736	4.01879	-1.09367	0.00370875	2.39572	3.48939
AC197340.3_FG003	1.27892	0.00119253	1.63095	0.352024	0.330003	0.346764	1.1726	0.842594	0.467372	0.177444	0.68775	0.220378
AC198901.4_FG004	-0.908551	0.00202175	0.494742	1.40329	-1.58502	4.77988e-05	0.32513	1.91015	-0.277155	0.208707	0.568742	0.845897
GRMZM2G000288	0.654058	0.00661766	4.21969	3.56563	1.69424	0.000294851	3.90344	2.2092	1.16903	8.64743e-05	4.20624	3.03722
GRMZM2G405818	0.10317	0.725525	2.42295	2.31978	-1.2114	0.00066011	2.45256	3.66396	0.340874	0.0477873	3.0205	2.67962
GRMZM5G870970	0.0949891	0.49293	4.51366	4.41867	1.81331	0.00611108	4.71324	2.89994	1.02217	0.000211518	5.08217	4.06
GRMZM2G703661	-3.47632	4.47403e-07	0	3.47632	-0.0951966	0.531609	3.70242	3.79762	-0.323578	0.265458	3.18813	3.51171
GRMZM2G514986	-0.878337	0.00163928	3.97709	4.85542	-1.92061	2.4285e-05	4.02599	5.9466	-0.46816	0.0431461	4.36773	4.83589
GRMZM2G504398	-0.246054	0.280494	4.44222	4.68827	-1.4568	0.000570594	4.00557	5.46238	-0.461605	0.00981511	4.14247	4.60407
GRMZM5G815032	0.149087	0.457367	4.15786	4.00878	-1.19071	0.000111432	3.58651	4.77722	-0.13003	0.259277	3.96928	4.09931
GRMZM5G862071	-0.409385	0.0756145	4.28223	4.69161	-1.53129	0.000197836	4.37921	5.9105	-0.436129	0.0872865	4.76748	5.20361
GRMZM2G542591	2.53261	4.34711e-08	2.57721	0.0445932	-0.169694	0.171931	2.77458	2.94427	0.629812	0.00581793	3.06936	2.43954
GRMZM5G871018	1.35663	5.62735e-06	2.29462	0.937986	0.977214	8.15533e-05	2.29914	1.32193	0.880755	4.23768e-05	2.2928	1.41204
GRMZM2G702819	-2.62756	2.11832e-07	0.364879	2.99243	-2.26961	3.5158e-07	0.0529351	2.32254	-0.852993	0.00753331	0.652043	1.50504
GRMZM2G502467	2.33171	1.81647e-06	2.43581	0.1041	-0.198665	0.268961	2.47283	2.6715	1.17529	0.000973334	3.19896	2.02367
GRMZM2G154016	-3.35299	7.47923e-09	0.0462809	3.39927	-2.56392	1.41795e-06	0.0877379	2.65166	-1.99219	9.4878e-05	0.0870069	2.0792
GRMZM5G877884	-0.305201	0.165428	2.51659	2.82179	2.28301	3.83291e-05	2.97341	0.690404	1.18435	9.81745e-05	2.80904	1.62469
AC184857.2_FG006	-2.75966	3.74226e-06	0.425283	3.18494	-0.584724	0.0193009	0.652562	1.23729	-1.09015	0.00434184	0.845459	1.93561
GRMZM2G567452	-0.0151796	0.92772	6.52805	6.54323	1.96745	0.000272327	7.2362	5.26875	0.255598	0.0752178	6.25337	5.99777
GRMZM2G052009	-1.56281	1.81326e-05	1.3551	2.9179	-2.31096	3.10469e-05	1.03802	3.34898	-1.42112	0.0005011	1.07308	2.49419
GRMZM2G064885	2.00838	1.18954e-07	2.31417	0.305785	0.865714	0.000345849	2.67928	1.81357	1.20727	3.90863e-05	3.18419	1.97692
AC202432.3_FG006	1.01667	1.79592e-05	1.42956	0.412886	1.43341	0.000126844	1.75809	0.324678	-0.3843	0.0168649	0.19159	0.57589
AC177838.2_FG015	0.785825	0.0034241	3.5253	2.73948	3.10056	4.97563e-05	4.40435	1.30378	1.94453	0.000376936	4.68844	2.74391
GRMZM2G474019	1.03501	0.000111572	1.93356	0.898547	-0.134564	0.708386	1.10665	1.24121	0.516332	0.0173143	1.55262	1.03629
GRMZM2G701246	-0.522236	0.100109	3.53162	4.05385	-1.8124	4.81229e-05	2.67732	4.48972	-0.040399	0.852151	3.3848	3.4252
AC211325.4_FG003	1.0871	5.15791e-07	1.0871	0	0.0436299	0.747875	0.125353	0.0817229	-0.244406	0.0645846	0	0.244406
GRMZM5G873209	0.492775	0.0516577	1.67544	1.18266	1.072	0.00732139	2.14373	1.07173	0.713059	0.0349291	1.95804	1.24498
GRMZM2G485905	2.47122	5.17619e-05	2.47122	0	0.198557	0.326266	2.60496	2.40641	0.401594	0.013107	2.42063	2.01903
GRMZM2G047951	-1.23452	0.000229344	0	1.23452	0.105579	0.591109	0.473415	0.367836	0.0781429	0.727062	0.902773	0.82463
GRMZM2G119499	1.16775	0.0004944	3.27042	2.10267	-0.0971714	0.509658	5.53642	5.63359	-0.0961283	0.520456	6.17555	6.27168
GRMZM2G118074	0.487446	0.000507552	1.26931	0.781864	1.31933	8.99159e-06	1.70479	0.385458	1.00237	1.65076e-05	1.50138	0.499014
GRMZM2G176363	0.851512	0.000136155	4.92434	4.07283	1.99725	0.000965481	4.96945	2.9722	3.31312	0.000956908	5.4156	2.10247
GRMZM2G542990	-0.715709	0.000711653	0.591668	1.30738	-0.851314	0.000102472	0.141958	0.993272	-1.25298	6.29229e-05	0.155758	1.40874
GRMZM2G380112	1.23509	1.51587e-05	1.23509	0	1.02842	8.36545e-05	1.27301	0.244588	0.911849	0.000863739	1.50618	0.594327
GRMZM5G869320	1.28588	8.60698e-05	1.28588	0	0.930776	0.000718254	0.930776	0	1.23366	0.000226654	1.23366	0
GRMZM2G104673	0.188598	0.230169	2.19057	2.00198	0.686571	0.183926	1.97837	1.2918	1.04721	0.00368902	2.65916	1.61195
GRMZM2G574383	-2.26534	0.000426215	0.788865	3.05421	-3.83424	2.37325e-05	0.337057	4.1713	-2.23267	2.27528e-05	0.561817	2.79449
AC207225.3_FG003	0.539958	0.0472296	1.60743	1.06748	1.08044	0.000431672	1.46413	0.383689	0.933834	0.000489069	1.9845	1.05067
GRMZM2G121502	1.03928	0.00156214	1.81342	0.774142	1.04348	0.00141391	2.29454	1.25107	0.478574	0.120825	2.19673	1.71816
GRMZM2G146940	0.0639632	0.720127	1.51884	1.45488	1.11756	9.33467e-05	1.49011	0.372552	0.470979	0.0474312	1.33871	0.867729
GRMZM2G476655	-0.0985963	0.757772	1.50185	1.60045	0.590773	0.0597477	1.42027	0.829495	1.05279	0.000202618	1.61987	0.567079
GRMZM5G848503	-1.2578	4.79174e-06	3.28439	4.54219	-4.50143	5.6572e-08	0.0408067	4.54224	-1.47246	0.000323639	3.55878	5.03124
GRMZM2G701066	0.271254	0.436514	0.959144	0.687889	-2.08585	6.04883e-05	0.176378	2.26223	0.559564	0.198196	1.1313	0.571738
GRMZM5G869530	1.0244	0.00039491	1.46151	0.437109	1.28779	0.000233932	1.84255	0.554764	1.28836	0.00105971	2.03551	0.747152
GRMZM5G851207	0	1	0	0	-1.44944	0.0195494	0	1.44944	0.758694	0.0537349	2.05848	1.29979
GRMZM5G893953	1.19269	1.44856e-07	1.19269	0	0.0927664	0.652941	1.18318	1.09041	0.644439	0.00878884	1.32095	0.676507
GRMZM2G569752	0.506565	0.00234109	0.555202	0.0486368	0.718433	0.00212571	0.747426	0.0289934	1.47306	8.88336e-05	1.47306	0
GRMZM2G038082	-3.0342	3.84648e-08	1.85617	4.89037	-0.731337	0.0194298	1.76709	2.49843	-1.38421	0.000250485	1.3699	2.75412
GRMZM2G407223	1.26418	0.000245393	2.63712	1.37294	0.278785	0.0328515	6.62589	6.3471	0.541153	0.000262484	8.02202	7.48087
GRMZM2G092689	-3.38191	3.1674e-07	0	3.38191	-2.7462	0.00105849	0.481099	3.22729	-2.12893	0.000176897	0.403425	2.53236
GRMZM5G876112	2.61669	2.13237e-06	3.1483	0.531614	1.49384	0.0034839	3.40059	1.90676	1.15381	0.00374116	3.24164	2.08783
GRMZM2G056022	0.963672	0.000362835	5.82411	4.86043	2.83623	2.84843e-05	4.14588	1.30965	2.59875	0.00012278	3.60353	1.00478
GRMZM5G835985	-1.05757	0.000859924	0.478117	1.53569	-0.831229	0.00267378	0.172438	1.00367	-0.719932	0.0082376	0.0408016	0.760734
GRMZM2G036262	-1.2155	0.000566362	3.00505	4.22055	-1.38096	2.27541e-05	3.74069	5.12166	-1.70767	0.000457631	2.58054	4.28821
GRMZM2G317033	-1.36006	0.000448068	0.0662034	1.42626	-0.600926	0.124132	0	0.600926	-0.820053	0.0202173	0	0.820053
GRMZM2G179918	0.484751	0.0038278	0.714447	0.229696	1.19712	2.97009e-05	1.44103	0.243914	1.22108	2.84765e-05	1.52866	0.307579
GRMZM2G529658	1.42086	0.000132721	1.42086	0	0.223317	0.438044	1.56778	1.34447	0.837848	0.000313493	1.91144	1.0736
GRMZM2G094808	1.97748	3.25197e-06	2.0191	0.0416256	0.763388	0.042964	2.17905	1.41566	1.4063	0.000234131	3.28212	1.87583
GRMZM2G535019	0.214785	0.059539	1.3609	1.14611	-1.19028	0.000487598	1.29615	2.48643	-0.292352	0.0843193	1.51443	1.80679
GRMZM2G006759	1.93538	1.35051e-08	1.93538	0	-0.0888583	0.712282	1.50724	1.5961	0.363773	0.118941	1.5738	1.21002
AC205035.3_FG004	-2.08725	0.000506451	0.164827	2.25208	-1.81521	0.000352228	0	1.81521	-1.39606	9.44978e-05	0.14569	1.54175
GRMZM2G112951	1.31822	5.82851e-05	2.62463	1.30642	1.39713	1.59169e-05	3.75504	2.3579	1.40523	1.41545e-06	4.28697	2.88173
GRMZM5G845532	1.42754	5.27168e-06	2.00567	0.578137	0.581661	0.014004	1.72736	1.1457	0.566006	0.0235015	1.95646	1.39045
GRMZM5G854666	-1.19373	0.00104533	2.23092	3.42466	-0.257923	0.32168	2.37117	2.62909	-0.0124297	0.968626	3.09742	3.10985
GRMZM2G142241	1.60971	4.48331e-05	1.60971	0	0.189686	0.382644	1.50533	1.31564	0.811054	0.00869066	1.79263	0.981574
GRMZM5G848879	0.990698	0.000818344	2.452	1.4613	1.25551	0.000499793	2.31507	1.05956	1.37343	0.00725428	2.95544	1.582
GRMZM2G169013	-0.625126	0.0705384	2.0897	2.71482	1.89817	6.29012e-05	3.94815	2.04998	1.26832	1.19114e-05	5.44815	4.17983
GRMZM2G704414	-1.42503	0.000124502	1.16711	2.59213	-1.235	0.000153054	0	1.235	-0.472121	0.135957	1.59634	2.06846
GRMZM5G877929	-0.710807	0.0153066	6.06771	6.77852	-1.82962	0.000199554	5.74686	7.57648	-0.549781	0.000301822	5.86282	6.4126
GRMZM2G170826	2.46472	3.90426e-06	2.56823	0.103518	-0.0329198	0.921251	2.23924	2.27216	0.523044	0.0190891	2.10053	1.57749
GRMZM5G823318	-2.48077	2.31017e-06	2.52807	5.00884	-4.05537	1.84155e-08	0.0787957	4.13417	-1.3281	5.74755e-05	2.32195	3.65006
GRMZM2G518751	1.07857	5.81812e-05	1.28069	0.202118	1.61398	3.56247e-06	2.04866	0.434673	0.776922	0.000219979	1.69137	0.914448
GRMZM5G849152	1.3407	9.55856e-05	2.95421	1.61351	0.486858	0.0122224	3.72025	3.23339	0.908253	0.000798308	3.98522	3.07697
GRMZM2G138029	2.84918	7.36568e-08	2.93187	0.0826999	0.513311	0.0120504	3.19285	2.67954	0.928459	0.000142602	2.97589	2.04744
GRMZM2G536768	-1.55385	3.0037e-06	1.66465	3.21849	-1.84435	1.76834e-06	2.19128	4.03564	-0.458814	0.130321	2.73094	3.18975
GRMZM2G329484	0.487477	0.00950602	3.21498	2.7275	1.10676	0.00150776	2.36529	1.25853	0.489906	0.0533956	2.39565	1.90575
GRMZM2G123820	-2.09099	8.31845e-08	0.0218096	2.1128	-2.35157	3.24518e-07	0.0261258	2.37769	-2.01479	3.14826e-07	0	2.01479
GRMZM2G472473	-3.08306	5.01925e-08	0.0796564	3.16272	-3.3642	5.37983e-07	0	3.3642	-2.15969	3.24294e-06	0	2.15969
GRMZM5G834313	1.36406	2.17864e-05	1.40585	0.0417888	-0.20714	0.0715201	1.28804	1.49518	0.450889	0.0308417	1.51798	1.06709
GRMZM2G065596	0.275439	0.0227148	2.8173	2.54186	-1.08858	9.36012e-05	3.50348	4.59206	-0.758573	0.00171384	3.42727	4.18584
AC207260.3_FG003	1.45338	0.00142467	4.10787	2.65449	2.38364	0.000269683	3.49958	1.11594	0.0248871	0.919937	2.42506	2.40017
GRMZM5G851347	-0.720532	0.229915	3.4935	4.21404	-1.68472	0.00708942	3.23286	4.91758	-0.298653	0.0146966	4.15788	4.45654
GRMZM2G170689	-0.289753	0.235647	0.941246	1.231	-1.55571	2.378e-05	0.0538701	1.60958	-1.60565	1.72803e-05	0	1.60565
GRMZM2G442057	0.360382	0.0681211	1.4953	1.13492	1.06944	0.000226824	1.48032	0.410881	0.662703	0.00101968	1.49581	0.833112
GRMZM2G063162	1.05027	5.22519e-06	2.65197	1.6017	0.452849	0.00963682	5.00463	4.55178	0.572949	0.000662647	6.77934	6.20639
GRMZM2G012220	-0.320883	0.0918135	2.64249	2.96337	-1.20412	1.56752e-05	2.26221	3.46633	-0.288076	0.020382	2.42607	2.71415
GRMZM2G019971	1.20237	3.51824e-05	2.98004	1.77766	1.09229	3.8114e-05	2.9215	1.82921	0.964601	0.00106784	3.12331	2.15871
GRMZM2G480978	-0.157956	0.18618	0.226287	0.384243	-1.15312	9.019e-06	0.158221	1.31134	-0.49141	0.0052788	0.0524873	0.543897
GRMZM2G129092	-0.268984	0.0375671	0.0539456	0.32293	-1.22116	0.000104052	0.157749	1.37891	-1.34431	0.00472422	1.69314	3.03745
GRMZM2G044771	1.5485	1.10795e-06	4.83739	3.28889	0.329074	0.0640205	4.75767	4.4286	0.0417891	0.86544	4.60539	4.5636
GRMZM2G030571	1.86502	3.94802e-05	3.42839	1.56338	1.58743	5.16888e-05	1.85095	0.263519	1.04137	9.34062e-05	1.57019	0.52882
GRMZM2G093092	0.703233	0.000893321	0.703233	0	1.22716	0.000911154	1.34509	0.117933	0.664237	0.00133835	0.664237	0
GRMZM2G481005	0.321086	0.0207149	1.77331	1.45222	0.970556	5.30913e-05	2.39617	1.42562	1.13527	1.81291e-05	2.97681	1.84154
AC217051.3_FG005	-1.50765	0.00450698	1.3581	2.86575	-0.738783	0.17673	0.691455	1.43024	-0.743403	0.140962	0.84757	1.59097
GRMZM2G058474	-0.0547335	0.650753	0.125481	0.180214	1.34913	4.25347e-05	1.80717	0.45804	0.98565	0.00146161	2.82232	1.83667
GRMZM2G353195	-0.251532	0.0845235	1.78118	2.03271	-2.18002	8.17314e-07	1.5242	3.70421	-1.45913	0.000168001	1.28874	2.74787
GRMZM5G806387	-0.159618	0.142165	7.16339	7.32301	1.30778	2.58062e-05	7.25973	5.95196	0.419256	0.0404938	7.14472	6.72547
GRMZM2G056093	-1.25011	6.82294e-06	0.912317	2.16243	-0.16854	0.121068	0.358865	0.527405	0.0447532	0.61509	0.274791	0.230038
GRMZM2G389881	-0.270733	0.174135	2.5865	2.85723	-1.3017	0.000247997	2.14421	3.44591	-1.23573	1.71436e-05	1.43126	2.66699
GRMZM2G134334	0.583041	0.00410799	1.8531	1.27006	1.20819	0.00135086	3.52132	2.31313	0.273029	0.339297	2.96627	2.69324
GRMZM2G303587	0.662526	0.00750084	3.51277	2.85024	1.5275	0.000710083	3.89563	2.36813	0.907651	0.000117726	4.06274	3.15508
GRMZM2G127591	0.179998	0.178944	3.3022	3.1222	1.03306	0.00163216	3.11948	2.08642	0.284311	0.0392413	2.89157	2.60725
GRMZM2G037327	0.284247	0.597703	2.1887	1.90445	2.34846	0.000163675	2.9733	0.624842	1.09104	0.00788104	2.13782	1.04677
GRMZM2G123314	-1.91077	1.54467e-07	0.26584	2.17661	-0.867879	0.00032128	0.211411	1.07929	-0.455354	0.00247079	0.189037	0.644391
GRMZM2G380361	0.282636	0.053756	3.03829	2.75565	1.27822	0.000725038	2.99809	1.71988	0.759033	0.000209779	3.04732	2.28829
GRMZM2G173865	-0.0138995	0.972205	2.19988	2.21377	-1.58141	0.00643691	1.86892	3.45034	-0.175407	0.614565	2.44758	2.62299
GRMZM2G010868	0.228926	0.213967	4.94904	4.72011	1.12777	0.000225599	6.8615	5.73373	0.624287	0.00567445	7.36638	6.74209
GRMZM2G103512	-0.461667	0.0413611	0	0.461667	-0.873227	0.000649147	0.514068	1.38729	-1.13739	5.51089e-05	0.10541	1.2428
GRMZM2G064473	-1.38969	2.12989e-06	3.49758	4.88727	-0.698652	0.00115547	3.44144	4.14009	-0.58411	0.000209779	3.7742	4.35831
GRMZM2G144155	0.167974	0.129249	3.2158	3.04783	1.22876	9.59235e-05	4.16679	2.93803	0.534441	0.00741294	3.90427	3.36983
GRMZM2G049766	0.0458705	0.8014	3.34151	3.29564	-1.08453	0.00277431	3.10393	4.18846	-0.170414	0.168963	3.41516	3.58557
GRMZM2G086486	1.9705	1.70907e-06	2.38483	0.414336	1.68751	3.57972e-05	2.02644	0.33893	-2.62788	9.93393e-08	0.126593	2.75448
GRMZM2G060410	0.029115	0.881284	2.52878	2.49967	0.149488	0.439129	3.43072	3.28124	1.18672	0.000943092	4.22196	3.03524
GRMZM2G168752	-1.02265	7.54178e-06	0.678393	1.70105	-0.441033	0.00942088	0.721318	1.16235	-0.524005	0.00265355	0.372084	0.896089
GRMZM2G062504	-0.325982	0.186866	0.537376	0.863358	-1.00774	0.000509914	0.644544	1.65228	-0.212458	0.08206	0.74946	0.961918
GRMZM2G308595	0.376982	0.164585	2.95372	2.57674	1.18296	0.00203249	3.02744	1.84449	-0.449008	0.31138	2.13515	2.58416
GRMZM2G130354	-1.10484	8.55005e-05	2.21518	3.32002	-0.952675	0.0106013	1.12798	2.08066	-0.844141	0.0131824	1.37373	2.21787
GRMZM2G349407	0.123234	0.358164	2.02058	1.89735	1.27763	0.000440098	2.24519	0.967562	0.472072	0.0887229	2.42679	1.95472
GRMZM2G030945	0.709459	0.013996	3.25404	2.54458	2.78896	4.48896e-05	4.4851	1.69614	0.912146	0.0129092	4.65372	3.74157
GRMZM2G024733	1.60338	5.31278e-07	3.65783	2.05444	1.43302	1.09504e-06	4.73779	3.30478	0.6375	0.00529061	4.25993	3.62243
GRMZM2G079807	-1.11039	5.21189e-05	0	1.11039	-0.908958	2.36143e-05	0	0.908958	-0.518442	0.00558048	0	0.518442
GRMZM2G177771	0.427327	0.150562	3.84886	3.42154	2.01795	0.00109178	3.81772	1.79977	1.15496	0.000200786	3.91257	2.75761
GRMZM2G392101	0.810488	0.00669408	2.06647	1.25598	-1.10695	9.33134e-06	1.71703	2.82398	-0.00163512	0.992934	2.64205	2.64368
GRMZM2G026333	0.16991	0.472778	2.434	2.26409	1.25565	0.00216705	2.45741	1.20176	0.567733	0.0541656	2.35808	1.79035
GRMZM2G114050	-1.90586	4.77391e-06	1.38726	3.29312	-1.80165	0.000255147	0.155113	1.95676	-0.622562	0.00909707	0.0696136	0.692176
GRMZM2G125081	-1.36345	9.82398e-06	1.3786	2.74205	-0.11748	0.230881	0.833228	0.950708	-0.82997	6.58982e-05	0.290934	1.1209
GRMZM2G437859	-0.575277	0.00237683	3.00418	3.57945	-1.08585	0.00101551	2.11394	3.19978	-0.662025	0.000649386	1.71965	2.38168
GRMZM2G059064	2.13212	3.16207e-06	3.64117	1.50905	2.03673	0.000288339	4.17207	2.13534	1.12888	0.000417004	3.39059	2.2617
GRMZM2G006329	-1.18336	1.66672e-06	2.48766	3.67102	-0.580978	0.000223416	2.57898	3.15996	-0.548318	0.000983994	2.53014	3.07846
GRMZM2G018241	0.740914	0.0176574	2.43323	1.69232	2.13969	4.1032e-05	2.84441	0.70472	1.03601	0.000246718	2.82603	1.79003
GRMZM2G033359	2.13319	5.22519e-06	3.58399	1.4508	1.90004	3.59304e-05	2.50779	0.607746	1.77641	1.9669e-05	2.58909	0.81268
GRMZM2G339545	0.747584	0.0320813	2.31275	1.56516	1.30699	2.12645e-05	1.91597	0.608975	0.91362	8.8296e-05	2.1251	1.21148
GRMZM2G040453	-0.0616224	0.786148	4.27164	4.33326	-1.18066	0.000189424	3.54589	4.72654	0.0372851	0.764453	3.70227	3.66499
GRMZM2G025611	0.0453222	0.647627	1.23487	1.18954	1.0641	6.65547e-05	1.80841	0.744316	0.792744	0.000411751	1.79429	1.00154
GRMZM2G391596	0.692763	0.000569275	0.93571	0.242948	1.01269	0.000949329	1.88045	0.867757	0.36253	0.192822	1.76554	1.40301
GRMZM2G318689	-0.565631	0.00026974	4.52822	5.09385	1.14334	0.000219508	4.37718	3.23384	0.480765	0.0965577	4.45208	3.97131
GRMZM2G465953	0.0945541	0.709915	3.77003	3.67548	-0.492995	0.0847191	2.75721	3.2502	-1.19015	0.00236706	2.00314	3.19329
GRMZM2G139621	0.118229	0.562276	2.57347	2.45524	1.1572	0.00104208	2.54139	1.38419	0.353969	0.025554	2.30045	1.94649
GRMZM2G117558	-1.09306	0.000802068	0.0740556	1.16711	-0.484039	0.035669	0.160598	0.644637	-0.573854	0.0500814	0.0424305	0.616284
GRMZM2G141510	1.02459	6.31752e-05	3.44133	2.41673	1.47598	8.22241e-05	3.15616	1.68018	0.686965	0.00118002	2.9216	2.23464
GRMZM2G080501	-1.27962	4.85933e-06	2.27537	3.55498	-0.946059	0.000163121	2.3207	3.26676	-1.04353	0.000282954	2.16774	3.21127
GRMZM2G066345	0.799079	0.000151998	3.39039	2.59131	1.33479	2.48769e-05	3.32382	1.98902	0.568247	0.0286495	3.0229	2.45465
GRMZM2G123714	-0.397065	0.010003	4.15253	4.5496	-0.823342	0.00142958	3.14753	3.97087	-1.11695	1.28373e-05	2.00407	3.12101
GRMZM2G153488	-0.66123	0.000134735	7.11	7.77123	-0.929559	0.000553231	6.08849	7.01805	-1.154	1.13094e-05	5.15697	6.31097
GRMZM2G074946	-0.0994056	0.152602	2.13007	2.22948	-1.02129	4.77615e-05	1.15899	2.18028	-0.531171	0.0104665	0.926574	1.45774
GRMZM2G096680	-2.17242	0.000310234	2.32863	4.50106	-0.255082	0.158361	5.2989	5.55399	-2.29095	0.000206699	4.78694	7.07789
GRMZM2G304548	-0.606489	0.141889	3.33441	3.94089	3.22125	3.6571e-05	4.26517	1.04392	1.78763	0.00642706	3.46608	1.67845
GRMZM2G160473	-0.224386	0.213571	3.26289	3.48728	-1.39615	2.51901e-05	3.18328	4.57944	-0.225839	0.202994	3.62305	3.84889
GRMZM2G444621	0.277443	0.267655	2.00546	1.72802	1.1594	0.00965543	2.95217	1.79277	0.117809	0.613267	1.79016	1.67235
GRMZM2G159641	0.785245	0.00458474	2.50965	1.7244	1.46111	0.000412327	2.78291	1.3218	0.405513	0.0435916	2.5025	2.09699
GRMZM2G096403	-0.849938	0.00139678	1.82213	2.67207	-0.659706	0.0290696	1.36735	2.02706	-1.67754	0.000131859	1.34812	3.02566
GRMZM2G162359	2.17337	7.03927e-05	2.33873	0.165369	2.85678	0.000375081	4.51278	1.656	2.95692	1.28373e-05	3.05056	0.0936431
GRMZM2G375956	-0.160889	0.503212	3.37701	3.5379	-2.25918	4.54773e-06	2.35601	4.61519	-1.72836	9.41481e-06	2.52454	4.2529
GRMZM2G552278	0.641529	0.000108168	2.15194	1.51041	1.15377	0.000859779	2.38454	1.23077	0.809889	0.00166999	2.58428	1.77439
GRMZM2G010657	0.655417	0.0677431	1.94878	1.29337	1.62662	3.56121e-06	2.02958	0.402966	0.953039	0.000138655	1.81062	0.85758
GRMZM2G147727	1.23848	4.10801e-06	2.21566	0.977181	0.86256	0.00290299	2.1016	1.23904	0.53443	0.0114438	1.9877	1.45327
GRMZM5G857708	0.719823	0.0277982	2.96939	2.24957	1.54121	0.0388458	2.60138	1.06017	0.425284	0.251932	2.96911	2.54383
GRMZM2G091995	0.267994	0.0220094	3.01994	2.75194	1.04139	0.00159309	2.94712	1.90573	0.567886	0.000440943	2.87115	2.30326
GRMZM2G327564	-0.680283	0.000853361	7.02293	7.70321	-1.20998	3.09412e-05	6.86864	8.07862	-0.899994	2.03946e-05	6.68142	7.58141
GRMZM2G310431	0.954761	9.0231e-05	4.26434	3.30958	1.51198	3.44172e-05	5.46676	3.95478	0.650071	0.00314452	7.04452	6.39445
GRMZM5G851485	-0.274198	0.14125	3.49214	3.76634	-1.08066	0.000318353	3.08506	4.16572	-0.576052	0.000188041	2.9999	3.57596
GRMZM2G013773	0.367985	0.375603	2.84723	2.47924	2.32639	2.54119e-05	2.91616	0.589772	1.0099	0.0005011	2.64517	1.63527
GRMZM2G361388	-0.598991	0.00846829	3.10107	3.70006	-0.190508	0.466162	2.11793	2.30844	-1.15812	0.000396651	1.41528	2.5734
GRMZM2G067277	1.09689	2.03629e-06	4.9952	3.8983	0.0594377	0.615033	5.29401	5.23457	0.248296	0.0115539	5.30992	5.06163
GRMZM2G343236	-1.85869	0.00304744	3.34657	5.20527	-3.5175	1.50229e-07	0.0639971	3.58149	-1.78802	0.000795725	3.42634	5.21436
GRMZM2G040493	0.107728	0.249133	2.74206	2.63433	1.11363	0.00265729	2.73083	1.6172	0.622173	0.0216407	2.63208	2.00991
GRMZM2G110739	0.94365	3.23532e-05	0.992461	0.0488112	1.24036	0.000334058	1.37498	0.134617	1.24704	0.000137721	1.49613	0.249094
GRMZM5G883632	-1.65305	5.65222e-07	4.26835	5.92139	-0.337358	0.0144443	3.24577	3.58312	-0.919484	0.000758413	2.13481	3.0543
GRMZM2G146047	1.09717	1.42891e-06	1.94594	0.848772	0.253018	0.0268074	1.75931	1.50629	0.30673	0.00902756	1.51569	1.20897
GRMZM2G443785	1.539	2.217e-06	4.55655	3.01755	1.42428	5.01182e-06	5.27496	3.85068	0.811799	0.00276242	5.42267	4.61087
GRMZM2G366622	0.420019	0.0899807	2.19934	1.77932	0.552756	0.00404494	2.71925	2.16649	1.0431	0.000113779	3.12411	2.08101
GRMZM2G005557	-1.03391	0.000112199	0	1.03391	0.22819	0.42053	0.548448	0.320258	-0.143398	0.359983	0.188988	0.332386
AC194158.3_FG005	1.43041	7.79252e-05	1.7837	0.353292	1.06332	0.0421128	1.61986	0.556539	-0.472107	0.315813	0.656279	1.12839
GRMZM2G124550	0.435937	0.193703	2.10629	1.67035	1.81317	2.60981e-05	2.32528	0.512111	1.15099	2.47176e-05	2.15857	1.00759
GRMZM5G807823	-0.0363788	0.873147	4.27567	4.31204	-1.85044	1.18031e-05	3.86321	5.71365	-0.157319	0.369039	4.39886	4.55618
GRMZM2G160609	-1.47251	1.91959e-05	0	1.47251	-1.84484	4.35131e-07	0	1.84484	-1.04799	0.000211597	0.0086624	1.05666
GRMZM2G132093	0.175394	0.418288	1.71068	1.53529	2.13989	0.000367905	2.60614	0.466252	1.68579	8.81234e-05	2.07062	0.384832
GRMZM2G375197	-1.30608	0.0018796	0.344602	1.65068	-2.41504	2.57684e-06	0.68876	3.1038	-2.6752	2.68234e-05	0.762358	3.43755
GRMZM2G172787	0.167503	0.380437	2.07104	1.90354	1.25274	0.000228471	2.1869	0.934157	0.763028	0.00250479	2.16937	1.40634
GRMZM2G146553	0.360299	0.0435295	2.03134	1.67104	1.11371	3.93717e-05	1.81095	0.697243	0.503079	0.00157445	1.5186	1.01553
GRMZM2G163325	0.175235	0.501241	2.4829	2.30766	1.62788	0.000123708	2.55002	0.922143	0.888923	6.19081e-05	2.30325	1.41433
GRMZM2G141731	0.944746	3.63414e-05	4.70791	3.76317	0.595998	0.000604218	4.61934	4.02335	1.18462	6.38242e-06	4.74681	3.56219
GRMZM2G112524	0.455372	0.0211197	1.34225	0.886879	2.4797	0.00362259	3.75876	1.27906	2.08696	0.00029387	3.34377	1.25681
GRMZM2G007953	0.331743	0.00218854	2.99371	2.66197	-0.726945	0.00404801	2.0149	2.74185	-1.10671	0.000160027	1.11568	2.22239
GRMZM2G133394	-1.06819	0.000161783	4.71595	5.78415	-0.514165	0.0142852	4.04049	4.55466	-0.994855	0.000231557	3.48163	4.47648
GRMZM2G123446	-1.1903	1.6312e-06	2.20478	3.39508	-0.275502	0.140634	2.48084	2.75634	-0.603294	0.0608547	2.46603	3.06932
GRMZM2G312974	1.26907	0.00218814	2.79768	1.52861	2.36513	5.01182e-06	3.00935	0.644218	1.5687	9.46585e-07	3.28969	1.72099
GRMZM2G176998	-0.303898	0.0650467	1.6965	2.0004	1.19548	5.65596e-06	2.94471	1.74923	-0.206483	0.0726654	2.45081	2.65729
GRMZM5G863656	-0.211897	0.0539451	7.1079	7.3198	-1.27753	5.07764e-05	7.28574	8.56327	-0.339497	0.0284199	7.4651	7.80459
GRMZM2G045720	0.753746	5.65757e-05	4.35633	3.60258	1.53173	5.8191e-06	4.68471	3.15298	0.693289	0.00118707	4.55222	3.85893
GRMZM2G402977	0.963158	0.000437944	1.27593	0.31277	1.2641	0.0014816	1.93147	0.667378	1.62433	0.00261575	2.33086	0.70653
GRMZM5G829544	0.210997	0.0654321	3.69416	3.48316	1.14289	0.000206016	3.69042	2.54753	0.278106	0.0272114	3.29723	3.01912
GRMZM2G133966	-0.125008	0.549313	1.99124	2.11624	1.51301	1.90571e-05	1.82009	0.307075	0.945482	0.000356369	1.64477	0.699288
GRMZM2G470914	-0.0517908	0.837466	3.3198	3.37159	1.55542	0.000511549	2.70982	1.1544	0.538515	0.0227328	2.32015	1.78163
GRMZM2G108076	-0.200763	0.130978	5.93948	6.14025	-1.14284	1.71407e-05	5.73135	6.87418	-0.494559	0.00124103	6.03475	6.52931
GRMZM2G356817	1.84276	1.23874e-07	2.96792	1.12516	2.03261	2.378e-05	3.64366	1.61106	1.60396	2.27528e-05	4.04075	2.4368
GRMZM2G000423	-0.283811	0.00557411	6.12534	6.40915	1.84475	2.35668e-06	7.43481	5.59006	0.445797	0.00539569	7.74399	7.29819
GRMZM2G016923	1.05362	1.42893e-05	3.90422	2.8506	0.270226	0.0162836	3.44612	3.17589	0.133248	0.212994	3.15299	3.01975
GRMZM2G473138	0.256304	0.152602	2.86505	2.60875	1.12492	0.000265924	3.0671	1.94218	0.673531	0.00293889	3.13952	2.46599
GRMZM2G082683	0.527104	0.000701123	2.21279	1.68569	1.01521	0.000347386	2.56948	1.55427	0.680602	0.0010204	2.50425	1.82365
GRMZM2G099340	3.51078	1.10152e-08	9.59503	6.08425	1.79204	3.40968e-07	10.2466	8.45452	1.40523	3.03383e-06	10.1718	8.76659
AC203048.3_FG001	0.976968	0.00401378	1.63308	0.656112	1.89437	5.36657e-06	2.011	0.116633	1.15254	0.000228789	1.78244	0.629903
GRMZM2G113228	-0.920066	0.00034418	0.826095	1.74616	-1.01533	0.000659103	0.42815	1.44348	-0.596282	0.000815366	0.405705	1.00199
GRMZM2G051932	0.60822	0.00824608	2.45721	1.84899	1.27567	0.000175178	2.14411	0.868439	0.199408	0.216709	1.57086	1.37145
GRMZM2G003765	-0.226452	0.0207664	4.42021	4.64666	-1.00101	0.000106627	3.99134	4.99235	-0.549059	0.00121346	4.00709	4.55615
GRMZM2G175071	-1.00164	5.72124e-06	2.51946	3.5211	-0.594795	0.000835508	2.64218	3.23697	-0.664473	0.000137096	2.7779	3.44237
GRMZM2G056350	-1.02249	0.000426404	3.7434	4.76589	-1.58538	4.24092e-07	3.97064	5.55602	-1.17889	0.000303128	4.12614	5.30503
GRMZM2G455978	-1.01965	8.4553e-06	0.203926	1.22358	0.479204	0.040848	0.907367	0.428163	0.140533	0.248061	1.51261	1.37207
GRMZM5G823135	-0.270873	0.0529237	3.77243	4.04331	1.29155	0.00098618	3.43015	2.1386	0.299077	0.158557	3.84033	3.54126
AC203424.3_FG001	-0.221036	0.129613	4.80567	5.0267	-1.04875	0.000101772	4.68666	5.73542	-0.45444	0.000802619	4.65341	5.10785
GRMZM2G071433	0.217338	0.613969	1.95526	1.73793	3.06491	8.8479e-06	3.44865	0.383742	1.35549	0.00725428	2.0398	0.684314
GRMZM2G136364	0.918461	0.0049625	2.36782	1.44935	-1.10165	0.00289677	2.50572	3.60737	-0.39965	0.00234168	3.2993	3.69895
GRMZM5G806347	0.350018	0.170293	1.52261	1.17259	1.33637	2.53186e-05	1.65148	0.315109	0.607895	0.00155132	1.43767	0.829774
GRMZM2G013853	0.119774	0.760218	1.8361	1.71632	1.1796	0.00124507	2.0053	0.825706	0.452992	0.262681	2.15378	1.70078
GRMZM2G106950	-1.51683	0.00266428	2.56778	4.08461	-0.748914	0.000476392	2.09281	2.84172	-1.34699	0.000391908	1.37596	2.72295
GRMZM2G046679	-1.12727	0.00031906	0	1.12727	-0.902125	0.00184002	0.0268915	0.929017	-1.06119	3.27042e-05	0.0260068	1.0872
GRMZM2G165939	-0.107572	0.269973	4.9407	5.04827	-1.03189	4.97181e-05	4.99596	6.02785	-0.495925	0.000182791	5.21714	5.71306
GRMZM2G471357	1.27565	5.58581e-05	1.59781	0.322161	0.797703	0.00650729	2.5806	1.7829	0.159641	0.488551	2.37348	2.21384
GRMZM2G125985	1.01372	0.000148828	1.4402	0.426475	0.280008	0.220507	1.09917	0.819161	0.0547741	0.724921	1.01659	0.961815
GRMZM2G108619	1.357	1.045e-05	1.86887	0.511873	0.256343	0.0577683	1.93912	1.68278	0.489476	0.0178012	2.10129	1.61181
AC203752.5_FG002	0.520435	0.0404243	1.79723	1.27679	1.43607	3.2877e-05	1.67354	0.237472	0.945668	0.000575998	1.72564	0.779969
GRMZM2G057623	-0.040855	0.834821	3.24857	3.28942	1.08098	0.000735056	3.05367	1.97269	0.347184	0.016383	2.77809	2.43091
GRMZM2G357660	0.380629	0.0680457	5.75321	5.37258	1.4335	5.11211e-06	5.8703	4.43679	0.761796	0.000152793	5.99213	5.23034
GRMZM2G379428	0.0826526	0.671985	2.34132	2.25867	1.12782	0.000299454	3.01352	1.8857	0.530904	0.0029758	2.86792	2.33702
GRMZM2G420789	0.525748	0.143624	2.41284	1.88709	1.67012	2.09258e-05	2.17522	0.505098	1.05758	8.88635e-05	2.22746	1.16988
GRMZM2G092442	-1.31551	0.000233391	1.13851	2.45402	-0.883288	0.000419866	0.329811	1.2131	-0.819801	0.00495046	0.308775	1.12858
GRMZM2G079067	-1.92892	3.3643e-05	0	1.92892	-0.294331	0.186065	0	0.294331	-0.271375	0.202452	0	0.271375
GRMZM2G154211	-1.8735	2.6935e-06	1.31462	3.18812	-1.53196	8.91899e-07	2.22541	3.75737	-1.11873	0.000615895	2.83025	3.94898
GRMZM2G022547	1.97481	1.14599e-07	4.41864	2.44383	1.1506	1.03747e-05	4.71092	3.56032	1.09238	1.22621e-05	4.78199	3.68961
GRMZM2G165949	0.316021	0.187293	2.59128	2.27526	1.54957	0.000296918	2.76142	1.21186	1.0372	1.80522e-05	2.75602	1.71882
GRMZM5G809335	-0.373741	0.000628714	4.86734	5.24108	-1.13081	1.90162e-05	4.78239	5.91321	-0.738356	7.01352e-05	4.80733	5.54568
GRMZM5G851862	-0.72948	0.00380757	0.673518	1.403	-0.672473	0.00475361	0.91096	1.58343	-1.29568	5.53194e-05	0.659225	1.9549
GRMZM2G467671	3.3076	1.59608e-09	3.3076	0	2.48376	9.96007e-07	2.51455	0.0307828	2.07838	1.96134e-07	2.09004	0.0116542
GRMZM2G165769	-0.129669	0.196912	0.50019	0.629859	-1.01923	3.54416e-05	0.989853	2.00909	-0.941058	0.000408178	1.03172	1.97278
GRMZM2G050329	-0.235973	0.0104473	3.75703	3.993	1.23653	1.31888e-05	3.14497	1.90844	0.79014	0.00105597	2.88809	2.09795
GRMZM2G463291	0.307766	0.0104324	5.93453	5.62677	1.01731	0.000328595	6.32962	5.31231	0.431672	0.000795391	6.61911	6.18743
GRMZM2G367023	0.308734	0.235668	1.07883	0.770093	1.17883	7.6314e-05	1.33089	0.152067	0.856932	0.000406026	1.28295	0.426014
GRMZM2G141665	0.995635	0.000469941	5.82782	4.83218	1.07932	0.000478179	5.156	4.07668	0.306001	0.0473421	4.90395	4.59795
GRMZM2G103055	1.23972	7.17035e-06	2.56392	1.3242	-1.11162	0.00504078	1.23277	2.34439	-1.29913	0.00182895	0.707893	2.00703
GRMZM2G100152	0.160166	0.522654	2.33534	2.17518	1.5046	8.62626e-05	2.4783	0.973702	0.563641	0.00117874	2.48313	1.91949
GRMZM2G348914	0.266587	0.0389139	4.20989	3.9433	0.848271	0.00813459	2.49071	1.64243	1.03484	0.000265616	2.06807	1.03323
GRMZM2G178787	0.352159	0.108612	3.86305	3.51089	1.97849	0.000370735	4.23526	2.25678	0.81632	0.000504207	4.4845	3.66818
GRMZM2G475362	0.373787	0.318189	1.64856	1.27477	1.3029	1.69671e-05	1.57212	0.269214	0.744333	0.00016339	1.52293	0.778598
GRMZM2G463167	-0.176259	0.55743	3.98919	4.16545	-1.10679	0.0024077	4.03951	5.1463	0.0964552	0.59074	4.58599	4.48953
GRMZM2G092261	0.257111	0.166416	1.97753	1.72042	1.52931	2.69225e-05	2.09859	0.569279	0.956283	0.000711838	2.10548	1.1492
GRMZM2G115198	0.944763	4.25456e-05	3.31786	2.3731	0.980071	1.48603e-05	3.29809	2.31802	1.60891	1.41545e-06	3.42863	1.81972
GRMZM2G076631	-1.13164	6.15328e-05	0.639353	1.77099	-0.680153	0.000853922	2.17788	2.85804	-0.210547	0.350579	2.8431	3.05365
GRMZM2G113365	0.455862	0.21586	3.26938	2.81352	1.88114	0.000520914	3.10834	1.2272	1.05619	8.40229e-05	3.12255	2.06637
GRMZM2G109142	-1.083	0.000424732	0.847384	1.93039	-0.165478	0.243995	2.61359	2.77907	-0.0710186	0.717766	2.89879	2.96981
GRMZM2G128248	-1.11703	3.84318e-05	0.279544	1.39657	-1.40209	1.22752e-05	0.171641	1.57373	-1.33098	0.000209779	0.117535	1.44852
GRMZM2G138382	-0.0675418	0.695016	4.3555	4.42304	2.04206	5.62712e-05	4.09806	2.056	1.04807	0.00017242	4.12375	3.07568
GRMZM2G172758	-1.08419	5.65764e-06	1.9212	3.00539	-0.619259	0.00441162	1.067	1.68625	-0.464346	0.0361608	0.494953	0.959299
GRMZM2G092762	0.586318	0.00441381	2.73372	2.14741	1.63543	0.000207017	2.91837	1.28294	0.96639	0.00212064	2.94	1.97361
GRMZM2G089365	-1.00597	1.51465e-05	4.04204	5.04801	-1.17309	1.96857e-05	3.70948	4.88256	-1.18973	9.39868e-06	3.44547	4.6352
GRMZM2G023237	0.969125	0.0139681	1.3487	0.37957	1.63894	0.000229975	1.96323	0.32429	0.0202568	0.931516	0.483588	0.463331
GRMZM2G307437	1.21199	5.20978e-07	1.24335	0.0313623	0.543949	0.0810094	0.934623	0.390674	0.481812	0.116655	0.966515	0.484703
GRMZM2G071166	-0.0174889	0.818214	0.0222843	0.0397731	-1.14043	0.00154818	0.0858755	1.2263	-1.31329	0.001232	0.0230313	1.33632
GRMZM2G007680	2.7374	1.20178e-07	3.28822	0.550816	0.847259	2.64858e-05	3.31449	2.46723	1.09676	0.000691829	3.60257	2.50581
GRMZM2G007590	-1.13198	1.33721e-06	3.27869	4.41068	-1.3976	3.95918e-05	3.1435	4.5411	-0.907807	3.1627e-05	3.36486	4.27267
GRMZM2G001772	-1.15281	9.5461e-05	0.673903	1.82671	-0.65222	0.00481109	1.09301	1.74523	-0.795013	0.00502592	0.590709	1.38572
GRMZM2G033017	-1.24352	2.30007e-05	0	1.24352	-0.401414	0.0558055	0.0391004	0.440514	-0.56487	0.000540431	0	0.56487
GRMZM2G037545	-1.32226	2.24592e-05	0	1.32226	-1.46561	4.48871e-05	0.0242536	1.48986	-1.41362	1.3549e-06	0	1.41362
GRMZM2G393935	0.342598	0.0797452	1.89884	1.55624	1.37878	0.00026242	2.21078	0.832001	1.16522	0.000422022	2.47216	1.30694
GRMZM2G093276	2.17496	1.31357e-05	5.25593	3.08097	0.397497	0.00276483	5.4324	5.03491	1.12048	0.000579615	5.50949	4.38902
GRMZM2G154007	2.37803	4.75271e-08	2.94377	0.565741	1.4719	0.00012384	3.30648	1.83458	1.04957	0.000412206	4.77867	3.72911
GRMZM2G153797	0.522303	0.416164	4.88046	4.35816	2.88778	0.000238631	4.77334	1.88556	1.09002	0.000216662	4.68282	3.5928
GRMZM2G470292	0.654285	0.00369821	1.63514	0.980851	1.2548	5.33194e-05	1.79824	0.543436	0.921776	0.000148521	1.78415	0.862375
GRMZM2G048335	0.0972201	0.855605	2.33772	2.2405	2.3973	0.000156214	3.33043	0.933132	0.875599	9.17762e-05	2.59083	1.71523
AC213050.3_FG002	-0.119884	0.451391	2.47381	2.59369	1.22187	0.000124968	3.06288	1.84101	0.354095	0.106307	2.94839	2.5943
GRMZM2G377694	-0.564258	0.0131588	2.45848	3.02273	-1.39644	0.00356978	1.38369	2.78014	-0.593668	0.0693563	1.03504	1.6287
GRMZM2G174716	-1.1944	5.07584e-07	2.04672	3.24112	-0.744603	0.000326157	2.16284	2.90744	-0.667755	0.00167574	2.02001	2.68776
GRMZM2G070429	-1.87598	8.24462e-07	1.41569	3.29166	-1.14049	3.35122e-05	1.10534	2.24583	-0.496239	0.00806805	1.21704	1.71328
GRMZM2G167868	0.401416	0.0762774	2.89366	2.49224	1.28232	0.00160153	2.91164	1.62933	0.735379	0.00123205	2.81978	2.0844
GRMZM2G149681	0.23144	0.162905	2.26067	2.02923	1.1521	0.00752542	2.56246	1.41036	0.405167	0.0167041	2.43195	2.02679
GRMZM2G064386	-1.10013	6.42374e-06	3.11688	4.217	-0.863597	0.00091212	2.41803	3.28162	-0.267413	0.0798882	2.25696	2.52438
GRMZM2G064605	-1.211	2.17864e-05	0.802407	2.0134	-0.195898	0.454861	0.999847	1.19575	-0.657641	0.0106596	0.999176	1.65682
GRMZM2G092125	-1.68748	2.78904e-06	2.24159	3.92907	-0.731586	0.0058273	2.22825	2.95984	-0.598431	0.00155105	2.44051	3.03894
GRMZM2G061043	-0.298277	0.0434949	2.75155	3.04983	-1.38124	6.78055e-05	2.26106	3.6423	-0.470869	0.00641867	2.4205	2.89137
GRMZM2G553687	0.557872	0.113851	5.2729	4.71503	2.14722	0.00041274	5.50366	3.35644	0.821189	0.000131196	5.49404	4.67285
GRMZM2G028432	1.10738	1.42304e-06	5.48839	4.38101	-0.180913	0.138856	5.18097	5.36188	-0.0139807	0.87979	4.83599	4.84997
GRMZM2G059671	1.00262	3.75134e-06	1.40625	0.403633	0.357452	0.00215469	1.76096	1.40351	0.762015	4.89096e-05	1.97169	1.20967
GRMZM2G065298	0.250751	0.091819	3.48172	3.23096	1.09173	0.00199436	3.26782	2.17609	0.455489	0.00512651	3.3734	2.91791
AC205703.4_FG010	0.970321	0.0108124	3.3133	2.34298	2.40843	6.90761e-05	3.94365	1.53522	0.661714	0.0158289	3.36294	2.70123
GRMZM2G011998	0.417849	0.141228	2.5192	2.10135	1.85008	6.19276e-05	2.77212	0.922045	0.803127	0.000880849	2.52505	1.72192
GRMZM2G007248	0.264214	0.288461	1.84557	1.58135	1.25985	0.000341552	2.48059	1.22074	0.53334	0.0122219	2.39856	1.86522
GRMZM2G312026	0.253967	0.176769	1.46558	1.21162	1.10936	2.15194e-05	1.44822	0.338862	0.727604	6.19081e-05	1.37178	0.644176
GRMZM2G093643	0.106191	0.579662	2.84367	2.73748	1.33564	0.000251373	2.62892	1.29328	0.768462	8.15801e-05	2.68886	1.92039
AC192244.3_FG001	-0.0730677	0.489047	7.05905	7.13212	1.12731	0.00234878	7.01231	5.885	0.0363927	0.787708	6.56526	6.52886
GRMZM2G045781	-0.223254	0.0942243	2.2389	2.46216	-1.52178	3.01468e-05	1.35827	2.88005	-0.822998	0.000568621	1.15553	1.97853
GRMZM2G135713	1.02667	7.56721e-05	1.77342	0.746745	-0.465997	0.0684081	1.20584	1.67184	-0.458668	0.108366	1.33207	1.79074
GRMZM2G475380	1.75876	3.42086e-07	2.83305	1.07429	0.21181	0.105404	2.31518	2.10337	0.309304	0.0605298	2.0175	1.7082
GRMZM2G000964	0.621721	0.0774976	1.86373	1.24201	1.11262	0.00145158	1.3555	0.242879	0.488687	0.0916532	1.44795	0.959264
GRMZM2G300111	0.332075	0.0114263	2.38106	2.04898	-1.20154	0.00396518	1.57512	2.77666	-0.529626	0.00920455	1.51913	2.04876
GRMZM5G855337	1.04386	0.000266542	3.60608	2.56222	-0.516788	0.00183512	3.32845	3.84523	-0.575742	0.0016548	2.43329	3.00904
GRMZM2G157166	-0.496644	0.0490947	3.00314	3.49979	-1.61704	0.000249637	2.59994	4.21698	-0.461512	0.0181874	2.69516	3.15667
GRMZM2G179810	-0.435194	0.0011066	6.22458	6.65977	-0.621629	0.00165297	4.27891	4.90054	-1.17548	0.000182	2.4649	3.64038
GRMZM2G009400	0.379655	0.0880525	0.616419	0.236764	1.37698	3.80965e-05	1.84424	0.467253	0.799757	0.00523953	1.70451	0.904755
GRMZM2G338696	3.40249	1.49909e-09	3.44316	0.0406735	0.842521	4.9273e-05	3.64781	2.80528	1.15266	0.000180317	3.90754	2.75489
GRMZM2G124301	0.106814	0.507391	2.44607	2.33925	-1.10336	0.000630227	2.20003	3.30339	-0.0142368	0.897695	2.49115	2.50539
GRMZM2G022726	0.362779	0.272555	2.15232	1.78954	1.3058	8.10873e-05	1.91888	0.613075	0.966017	0.000329713	1.95538	0.989361
GRMZM2G438602	0.807534	0.0361459	2.52672	1.71919	1.72876	0.000102042	2.30034	0.571578	0.935286	0.000311457	2.06257	1.12729
GRMZM2G395508	0.0250224	0.895347	3.0313	3.00628	1.22348	0.00276295	3.01037	1.78689	-0.0219069	0.897082	2.46349	2.48539
GRMZM2G081626	1.15024	1.86327e-06	2.08305	0.932817	0.46472	0.00143313	1.76083	1.29611	0.534436	0.000852472	1.87937	1.34494
GRMZM2G425863	-0.0162713	0.899133	4.9424	4.95867	1.01431	0.000403	5.76428	4.74997	0.839609	0.000116746	6.07481	5.2352
GRMZM2G390076	0.960343	0.0009841	2.66737	1.70703	1.13343	4.91354e-06	2.49849	1.36506	0.453065	0.00253104	2.31284	1.85977
GRMZM2G090563	-1.16618	0.000220321	0.426292	1.59247	-1.07817	4.20285e-05	0.274792	1.35296	-1.11538	0.00239599	0.128399	1.24378
GRMZM2G032253	1.34409	1.9336e-06	1.59699	0.2529	1.2925	2.72189e-05	1.5983	0.305806	1.22598	2.33976e-06	1.50189	0.27591
GRMZM2G159353	1.13816	7.26902e-05	4.57206	3.4339	0.915922	0.000824971	5.34119	4.42527	0.682685	0.006759	5.78347	5.10079
GRMZM2G112247	-1.60136	5.96446e-05	4.27233	5.8737	0.522366	0.0494775	3.13544	2.61307	-1.34076	0.00118946	1.7294	3.07016
GRMZM2G083402	-1.16342	6.86801e-05	0.465097	1.62852	-0.747591	8.00672e-05	0.241976	0.989566	-0.657602	6.71018e-05	0.178414	0.836016
GRMZM2G020826	-1.51029	3.29406e-06	0.293147	1.80344	-0.139925	0.464677	1.18046	1.32038	0.0865888	0.537006	1.51601	1.42943
GRMZM2G102903	-1.68879	8.1817e-07	0.753938	2.44273	-0.849812	1.73603e-05	0.771276	1.62109	-0.822422	0.0003038	0.550275	1.3727
GRMZM2G049077	0.578122	0.00144211	3.35397	2.77584	1.07384	0.000124779	4.5448	3.47095	0.607002	0.00924549	4.69537	4.08837
GRMZM2G175406	-0.272159	0.0238824	3.01584	3.288	-0.460801	0.000684694	3.34212	3.80292	-1.42563	0.000231557	3.71175	5.13739
GRMZM2G145654	1.0421	0.00418812	3.93509	2.89299	-0.264777	0.0456374	4.22728	4.49206	-0.316013	0.158917	3.97639	4.2924
GRMZM2G368898	-0.113184	0.245919	3.08858	3.20176	-1.16734	4.05039e-05	2.84337	4.01071	-0.412773	0.0166494	3.40816	3.82094
GRMZM2G111537	-0.89889	0.000783311	2.24133	3.14022	0.0381863	0.862906	3.74743	3.70924	-1.30217	0.000172699	2.25312	3.55529
GRMZM2G168261	1.67918	1.04787e-06	2.94408	1.2649	0.310722	0.124596	2.77987	2.46915	0.411346	0.0161236	3.47879	3.06745
GRMZM2G115124	-0.343745	0.0279317	1.51257	1.85632	-0.709634	0.00111936	4.39481	5.10444	-1.01855	0.000708185	3.16754	4.18609
GRMZM2G035023	1.08804	9.75844e-05	3.11121	2.02317	0.100797	0.497156	2.83871	2.73791	-0.843416	0.00594498	1.92287	2.76629
GRMZM2G034611	0.421633	0.00141103	0.438359	0.0167255	1.4779	7.17141e-06	1.56279	0.0848936	1.38303	9.95079e-05	1.38303	0
GRMZM2G094639	-0.283888	0.0484868	7.29343	7.57732	-0.471986	0.00200618	7.25446	7.72645	-1.12789	2.0778e-05	6.25499	7.38288
GRMZM2G070255	-0.798926	0.000191383	4.98766	5.78658	-0.725886	0.00304478	4.10024	4.82613	-1.09673	0.00100803	3.03647	4.13321
AC205471.4_FG007	0.756813	0.00626023	1.87069	1.11387	1.06789	0.0103794	1.96227	0.894382	0.618268	0.0496925	1.47688	0.858613
GRMZM2G546452	0.285988	0.0495148	2.32767	2.04169	1.14941	0.000553565	2.29505	1.14564	0.604401	0.000321819	2.20053	1.59613
GRMZM2G325247	0.0151193	0.93454	3.81861	3.80349	-1.06808	0.000210006	3.58964	4.65772	0.0755051	0.708872	3.74162	3.66611
GRMZM2G466292	0.320685	0.0783332	1.24725	0.926561	1.07403	1.61213e-05	1.38644	0.312409	0.704348	0.00119795	1.38082	0.676473
GRMZM2G417682	0.200898	0.192646	3.08827	2.88737	1.27697	0.000473544	3.23815	1.96118	0.712378	0.000790634	3.24405	2.53167
GRMZM2G117319	3.2977	8.55222e-10	3.31034	0.0126377	-0.28546	0.0289148	2.17062	2.45608	-0.0105642	0.955604	2.06977	2.08033
GRMZM2G073114	2.10006	1.32309e-06	2.80834	0.708279	2.49577	0.021004	2.88351	0.387742	1.94265	0.000172268	1.94265	0
GRMZM2G091278	-1.12097	0.000218517	0.19595	1.31692	0.0513516	0.886849	0.986087	0.934735	-0.560052	0.01142	0.130329	0.690381
GRMZM2G172834	2.14846	7.97029e-08	2.50828	0.359825	1.23365	0.00012991	2.3553	1.12164	1.00814	0.00110838	2.43156	1.42342
GRMZM5G833660	1.40991	3.17081e-06	3.73331	2.32339	0.0483793	0.697309	3.92271	3.87433	0.311988	0.147926	4.00763	3.69564
AC210173.4_FG005	-3.08881	3.94389e-08	0.600365	3.68917	-1.21855	5.69118e-05	1.02858	2.24713	-1.39329	0.000182791	0.894734	2.28802
GRMZM2G057416	0.55245	0.0149033	3.81555	3.2631	1.79648	0.00114563	3.54261	1.74613	0.903683	0.0005011	3.33851	2.43483
GRMZM2G132238	-1.56176	0.000142391	0.0803298	1.64209	-0.365158	0.216748	0.231023	0.596181	-0.732061	0.00133292	0.245567	0.977628
GRMZM2G142705	-1.46284	0.00013585	0.55804	2.02088	-1.10979	0.000571438	0.206591	1.31638	-0.586141	0.00179618	0.0714541	0.657595
GRMZM2G003821	-0.810102	0.00160468	1.13911	1.94922	-1.2364	0.000132813	0	1.2364	-0.402864	0.177301	1.44883	1.85169
GRMZM2G132810	-0.330771	0.0380056	2.76191	3.09268	-1.03589	5.80121e-05	2.16052	3.19641	-0.0886574	0.369926	2.54583	2.63449
GRMZM2G092474	2.4076	1.47835e-06	3.14554	0.737947	1.17301	0.10109	4.61457	3.44156	0.9672	0.000654812	5.32157	4.35437
GRMZM2G356935	0.477216	0.103666	3.42487	2.94765	2.13288	1.87867e-05	3.50728	1.3744	0.931349	0.000628228	3.15223	2.22088
GRMZM2G465812	5.67965	3.53881e-10	5.8039	0.124243	0.938793	0.133275	4.17765	3.23886	-0.11488	0.720299	3.78105	3.89593
GRMZM5G893381	0.419522	0.0611749	3.21348	2.79395	1.18595	0.00673235	3.15682	1.97087	0.781003	4.73002e-05	3.28607	2.50506
GRMZM2G131205	-1.01203	2.39435e-06	0.952182	1.96421	0.508883	0.000907178	1.71178	1.2029	0.335508	0.0122978	1.45804	1.12253
GRMZM2G135893	-2.59399	1.50268e-05	0.78599	3.37998	-2.60851	3.14049e-07	0.803115	3.41163	-1.29722	0.000289163	0.980601	2.27782
GRMZM2G428096	0.422559	0.383587	5.46472	5.04216	2.72715	8.85938e-05	5.17273	2.44558	1.12981	0.00062449	4.52722	3.39742
GRMZM2G449875	0.594429	0.00427091	0.718778	0.124349	-0.70985	0.0219109	1.22087	1.93072	-1.02238	0.00190412	0.618563	1.64094
GRMZM2G054093	-0.763593	9.11146e-05	3.89042	4.65402	-1.25891	6.62163e-06	2.97941	4.23833	-0.524126	0.00251197	3.07337	3.5975
GRMZM2G080898	0.424633	0.0616059	3.31076	2.88612	1.05161	0.000935219	3.21275	2.16114	0.31103	0.129474	3.15233	2.8413
GRMZM2G002830	-1.31484	6.59945e-06	3.66371	4.97855	-0.0406154	0.838918	3.75641	3.79703	-1.21233	0.00130341	1.97847	3.1908
GRMZM2G003662	-1.99038	5.32138e-08	1.54291	3.53329	-1.00939	0.000409675	1.63637	2.64576	-1.03231	0.000156523	1.46288	2.49519
GRMZM2G172204	1.0869	0.000508255	4.35942	3.27253	-0.589859	0.000218305	4.60859	5.19844	-0.88029	0.00150841	3.88162	4.76191
GRMZM2G036134	-0.609838	0.0012735	4.77877	5.3886	-0.889907	0.000150182	2.85631	3.74622	-1.30742	1.92142e-05	1.89837	3.20579
GRMZM2G443953	0.583817	8.29642e-05	1.59614	1.01232	1.04828	1.3711e-05	1.67232	0.624043	0.721832	0.000149941	1.49469	0.772863
GRMZM2G060947	-0.00310738	0.985913	4.46097	4.46408	1.36042	0.000156123	3.85665	2.49623	0.126841	0.605065	2.97705	2.85021
GRMZM2G099454	0.985556	3.14229e-05	2.36177	1.37622	-0.412183	0.0305553	3.82707	4.23925	-1.09881	0.000221937	3.46726	4.56607
GRMZM2G475948	0.104256	0.279411	0.43066	0.326404	0.39517	0.0297203	1.14721	0.75204	1.35506	1.88741e-05	2.6791	1.32404
GRMZM2G032852	0.431557	0.0105062	3.16274	2.73118	1.85349	5.62712e-05	3.79117	1.93768	1.10499	1.94732e-05	3.63601	2.53103
GRMZM2G410134	-3.7341	9.96367e-06	0.0388912	3.77299	-1.17801	0.000507298	0.151949	1.32996	-2.03424	6.06749e-05	0.0656942	2.09993
GRMZM2G172491	-1.04084	9.11825e-06	4.42329	5.46413	-0.0239438	0.871848	5.34746	5.3714	-0.61498	0.00292523	5.26602	5.881
GRMZM2G052422	1.17765	8.98424e-06	3.38112	2.20347	1.18699	3.7669e-05	3.62218	2.43519	1.07355	0.000126154	3.45396	2.38041
GRMZM2G030305	-0.278954	0.0796109	2.36948	2.64844	1.72629	0.000158233	2.91191	1.18562	0.430716	0.00924025	2.6316	2.20088
GRMZM2G703013	-0.437891	0.0935451	1.12373	1.56162	-0.408303	0.0182692	1.44501	1.85331	1.03982	0.00136076	2.27189	1.23207
AC233952.1_FG006	0.477092	0.13987	4.65512	4.17803	2.24235	0.00100362	4.20593	1.96358	0.823956	0.0034554	4.02679	3.20283
GRMZM2G024448	-1.30184	0.000239779	0.185712	1.48756	-0.74269	0.00143003	0.129312	0.872001	-1.55846	5.1687e-05	0.0777078	1.63617
GRMZM2G312521	1.20176	4.93213e-06	2.82388	1.62212	1.09899	4.79975e-05	3.04658	1.94759	0.608803	0.000783801	3.19581	2.587
GRMZM2G099642	0.542405	0.0513955	1.86987	1.32747	0.899592	0.00191877	1.29234	0.392744	1.15325	0.000113272	1.53272	0.379475
GRMZM2G105682	0.156953	0.454271	0.821838	0.664885	1.00948	0.000134605	1.55729	0.547816	0.097673	0.751407	0.672924	0.575251
GRMZM2G123489	0.0204957	0.95867	2.26071	2.24021	-1.67303	8.10873e-05	3.06793	4.74096	1.03808	0.00151906	6.52958	5.4915
GRMZM2G388585	1.21324	6.62788e-05	2.24722	1.03398	0.690151	0.00165973	2.06058	1.37043	0.121274	0.323832	1.8112	1.68992
GRMZM2G469697	0.312721	0.3056	2.15059	1.83787	1.37527	1.05473e-05	1.92491	0.549643	1.10102	0.000654728	2.27639	1.17537
GRMZM2G412492	0.292703	0.322868	2.4129	2.1202	1.64159	0.000144412	2.40294	0.761345	0.846891	0.00126362	2.22366	1.37677
GRMZM2G381402	0.452616	0.212585	1.90758	1.45497	1.69625	4.26119e-05	2.16241	0.466161	0.977376	0.000476338	2.02014	1.04276
GRMZM2G163494	0.581827	0.00296346	0.603341	0.0215141	0.99587	0.0201959	1.3815	0.385629	1.10755	0.00133835	1.78497	0.677426
GRMZM2G351318	1.1145	1.96292e-05	4.99812	3.88362	0.759743	0.000704368	4.41309	3.65334	-0.666619	0.00526473	3.7281	4.39472
GRMZM2G137375	0.333656	0.0525339	4.67132	4.33766	-0.275232	0.0510066	5.324	5.59923	-1.22267	2.07884e-05	4.19956	5.42223
GRMZM2G459841	-0.187508	0.318189	0.518784	0.706292	-1.06227	0.00110006	0.882882	1.94515	-0.186309	0.566554	1.35096	1.53727
AC183950.2_FG003	-1.46664	3.76681e-06	0.0484581	1.5151	-1.25103	0.00103413	0	1.25103	-1.51077	2.6019e-07	0	1.51077
GRMZM2G115395	0.967842	2.58569e-05	2.16321	1.19537	0.314933	0.0747577	1.67625	1.36132	-1.50993	5.78437e-05	1.18549	2.69542
GRMZM2G311003	0.123986	0.163743	3.67805	3.55406	1.07068	4.25613e-05	4.23442	3.16373	0.549822	0.00206534	4.04974	3.49992
GRMZM2G117344	1.21427	0.000168066	3.03729	1.82302	1.48772	1.94771e-06	2.50165	1.01393	1.27629	2.41378e-05	2.3552	1.07892
GRMZM2G133023	0.27977	0.0208478	2.93678	2.65701	1.06316	0.000329313	3.81946	2.75631	0.487823	0.00375664	4.3177	3.82988
GRMZM5G821411	0.269242	0.285564	0.924804	0.655562	1.13858	0.0172085	1.81396	0.67538	0.656086	0.0850384	1.34148	0.685392
GRMZM2G017670	1.3668	0.000175617	6.07486	4.70805	0.0904458	0.400536	7.00221	6.91177	-0.0681692	0.659855	7.17586	7.24402
GRMZM2G178906	-0.994241	0.000775101	0.68192	1.67616	-1.12969	0.00101323	0.640094	1.76979	-0.397853	0.00158246	0.717257	1.11511
GRMZM2G036448	2.23036	2.85919e-05	3.3082	1.07784	2.28734	2.85361e-05	2.8138	0.526454	2.49667	1.10891e-07	3.32306	0.826396
GRMZM2G448692	-0.531941	0.00375633	2.28608	2.81802	-1.66562	2.39312e-05	1.51673	3.18235	-0.898517	0.000146667	1.37665	2.27517
GRMZM2G098346	2.53054	8.72807e-09	4.36097	1.83043	1.02374	0.000866255	3.48396	2.46023	0.699547	0.000711605	3.06405	2.36451
GRMZM2G024680	-1.04406	3.64783e-05	1.28667	2.33073	-0.0374468	0.766695	0.979465	1.01691	-0.389672	0.103633	0.731712	1.12138
GRMZM2G179639	1.1213	1.689e-05	3.54227	2.42097	0.955701	0.000425629	2.91327	1.95757	0.876195	6.82921e-05	2.61849	1.74229
AC210173.4_FG002	0.353717	0.254659	2.46553	2.11181	2.03101	2.99469e-06	2.61484	0.583827	0.931003	0.00412271	2.59715	1.66615
GRMZM2G010196	-1.02953	0.000146564	1.7492	2.77874	-1.04803	0.000185919	1.35742	2.40545	-0.426251	0.122008	1.16911	1.59536
GRMZM2G020096	1.03028	7.2335e-06	2.42143	1.39115	0.131679	0.242627	2.6295	2.49782	0.325214	0.00306026	2.62857	2.30335
GRMZM2G055737	-1.27175	0.000183387	2.5968	3.86855	-3.09941	3.07182e-07	0	3.09941	-1.40719	0.00122305	1.36206	2.76925
GRMZM2G050172	0.708516	0.00384885	2.94997	2.24145	1.69164	0.00116434	2.67253	0.980886	0.890381	0.00413086	2.465	1.57462
GRMZM2G079583	1.06132	3.96169e-06	2.05866	0.997342	0.841758	0.00502526	2.0664	1.22464	1.34092	1.16428e-05	2.72801	1.38708
GRMZM2G465257	1.16916	0.000484415	3.72244	2.55328	-0.0297862	0.818851	3.60743	3.63722	0.399477	0.0992101	3.67842	3.27894
GRMZM2G007157	2.04364	4.45913e-08	3.69216	1.64852	-1.18441	0.000286023	2.93412	4.11853	-0.344364	0.0633416	2.0199	2.36426
GRMZM2G164134	-0.0243485	0.932525	1.28236	1.30671	-1.10348	7.60268e-05	1.49946	2.60295	-0.209724	0.152194	1.48315	1.69287
GRMZM2G092174	1.31199	7.27503e-06	2.29639	0.984405	1.70312	0.00020297	3.58552	1.8824	1.00308	4.06467e-06	3.92933	2.92626
GRMZM2G010933	-1.11216	2.61505e-05	1.87308	2.98524	-0.146169	0.494341	2.63728	2.78345	0.0273579	0.863524	2.86789	2.84053
GRMZM2G134749	-2.08992	1.22733e-08	0.0158878	2.10581	-1.98172	1.19074e-05	0.0178306	1.99955	-1.99551	3.59295e-07	0.0392735	2.03478
GRMZM2G413162	0.102529	0.567096	1.61012	1.50759	1.15121	0.000261953	1.67107	0.519858	0.517383	0.00132293	1.47797	0.960587
GRMZM2G062618	-0.443576	0.0134672	2.72275	3.16633	-1.08093	0.000555478	1.8567	2.93762	-0.611593	0.0650899	1.64456	2.25615
GRMZM2G157806	-0.420167	0.00542761	7.46205	7.88222	-1.54256	3.99071e-05	5.18639	6.72896	-1.52852	2.92313e-05	3.67345	5.20198
GRMZM2G121360	1.16154	1.33789e-05	4.35562	3.19407	0.185991	0.094343	3.58256	3.39657	0.00777241	0.961837	3.03086	3.02308
GRMZM2G094978	-1.12271	0.000167798	1.01523	2.13794	-0.879116	6.24189e-05	0.871644	1.75076	-1.04982	6.06456e-05	0.425541	1.47536
GRMZM2G379964	0.558988	0.0244875	1.67747	1.11848	1.43471	1.50963e-05	1.76814	0.333426	0.961056	3.63367e-05	1.93756	0.976508
GRMZM2G109668	1.05919	0.000212669	2.55635	1.49716	0.105328	0.457646	2.68513	2.57981	0.0120015	0.919431	2.61823	2.60623
AC233955.1_FG002	-1.02047	0.000151133	0.927179	1.94765	-0.331933	0.00492581	0.589827	0.921761	-0.439568	0.011799	0.497526	0.937094
GRMZM2G124207	-0.0405289	0.842081	1.08819	1.12872	2.15595	7.53488e-05	2.31912	0.163169	0.831752	0.000486403	0.903658	0.0719061
GRMZM2G135385	1.15451	0.000283389	2.26188	1.10737	0.751171	0.163091	2.95411	2.20294	0.717896	0.00301704	2.79274	2.07485
GRMZM2G480712	0.312633	0.0339769	3.41589	3.10325	1.22321	0.00794245	3.37193	2.14873	0.474167	0.0420931	3.23487	2.7607
GRMZM2G152140	-0.932107	0.000111825	1.30174	2.23385	-1.41678	0.00020592	2.12663	3.54341	-1.22027	0.00331014	2.36998	3.59025
GRMZM2G141252	5.4468	1.14667e-09	5.58589	0.139091	5.98456	2.17134e-07	6.3673	0.382742	6.65371	1.45234e-09	6.84737	0.193656
GRMZM2G333183	1.22513	1.03092e-05	1.3607	0.135575	1.37445	6.72797e-06	2.0818	0.70735	1.47998	4.43199e-05	2.2579	0.777915
GRMZM2G088018	-0.461315	0.0308367	4.26485	4.72616	-1.33571	0.00016385	3.1808	4.51651	-0.00904838	0.979968	3.15533	3.16438
AC225718.2_FG006	0.957431	0.0132911	3.14881	2.19138	0.768874	0.0168317	3.88154	3.11267	-1.21486	0.00603373	2.35945	3.57431
GRMZM2G141399	0.609002	0.00506427	3.43368	2.82468	1.12233	9.93163e-06	3.38087	2.25854	0.571145	0.00121764	2.8978	2.32665
GRMZM2G389303	0.808116	0.000687766	3.28574	2.47762	1.61461	0.000589282	3.11043	1.49582	0.983254	0.000725888	2.95462	1.97137
GRMZM2G319262	1.80423	2.58812e-05	2.91553	1.11131	0.0843946	0.773462	2.49954	2.41515	-0.252167	0.412368	1.17906	1.43123
GRMZM2G141325	-0.553783	0.127657	0.609135	1.16292	0.419196	0.0748056	0.944033	0.524836	-1.13014	7.74208e-05	0.0547123	1.18485
GRMZM2G019468	-0.42238	0.00331938	5.08089	5.50327	-1.17714	3.92947e-05	4.96058	6.13772	-0.274896	0.0857607	4.84506	5.11996
GRMZM2G151230	0.895899	0.000232459	1.05724	0.161338	1.0326	0.015695	1.4131	0.380499	1.12456	0.000187363	1.20429	0.0797284
GRMZM2G080530	0.997139	6.4626e-06	5.2541	4.25696	1.35838	3.7276e-05	5.47885	4.12047	0.39676	0.00830904	5.10239	4.70563
GRMZM2G073223	-1.20545	0.000365009	0.38151	1.58696	-1.06417	0.000437135	0.511648	1.57581	-2.05666	9.80769e-07	0.259616	2.31628
GRMZM2G032145	0.883642	0.0324535	2.02895	1.14531	1.0351	0.000150577	1.0555	0.020407	0.597525	0.00175604	0.637055	0.03953
GRMZM5G896560	-0.401988	0.0107624	3.59986	4.00185	1.03803	0.000848502	5.27187	4.23384	0.48673	0.0182881	4.87298	4.38625
AC233851.1_FG011	0.0751921	0.57974	1.44283	1.36764	-0.476316	0.00782716	1.48742	1.96374	-1.20827	0.000543313	0.645351	1.85362
GRMZM2G339327	2.43354	4.85956e-05	2.95479	0.521249	0.514433	0.0607658	1.9733	1.45887	2.34041	4.77957e-06	4.75965	2.41924
GRMZM5G840610	-0.0421145	0.874979	2.11424	2.15636	1.44753	0.00466766	2.09468	0.647152	0.740892	0.000337644	2.08199	1.34109
GRMZM5G856338	-0.20204	0.305107	3.41305	3.61509	-0.571832	0.0408421	3.4879	4.05973	-1.51217	6.71018e-05	2.58696	4.09912
GRMZM2G019257	-0.175388	0.163168	2.69415	2.86954	-1.17579	0.000166932	2.91144	4.08722	-0.0725573	0.651984	3.4631	3.53566
GRMZM2G061289	0.360218	0.152735	1.3256	0.965383	-1.0619	0.00143157	0.919956	1.98185	-0.44846	0.0600969	0.653631	1.10209
GRMZM2G358618	0.598644	0.000516256	3.25515	2.6565	1.74925	0.000710083	3.58572	1.83648	0.728541	0.00212451	3.68049	2.95195
GRMZM2G028676	-1.53841	7.71156e-07	1.8079	3.34631	-1.13719	0.000157366	1.92161	3.05879	-1.12726	0.000155079	1.64912	2.77638
GRMZM2G179147	-0.0111293	0.959971	0.351144	0.362274	1.21831	0.0010387	1.59647	0.378162	0.276406	0.0187729	0.900834	0.624428
GRMZM2G098750	2.3302	4.87872e-06	6.15273	3.82253	0.558824	0.00217213	7.61139	7.05257	0.735076	0.00106525	8.93786	8.20279
GRMZM2G111603	-1.09255	2.21649e-06	1.02743	2.11998	-0.734664	0.00366921	1.49522	2.22988	0.708851	0.00141099	2.1885	1.47965
GRMZM2G439281	-0.00556128	0.99067	2.21272	2.21828	1.45399	0.000116391	2.01163	0.557641	0.793378	0.00713793	2.22896	1.43558
GRMZM2G060001	-0.512594	0.000597325	2.95611	3.4687	-1.092	0.00150523	2.52827	3.62027	-0.246058	0.106134	2.41183	2.65789
GRMZM2G057907	0.585442	0.000175199	4.66237	4.07693	1.58942	5.30101e-05	3.5789	1.98948	0.412384	0.00379458	2.02012	1.60774
GRMZM2G307368	0.291496	0.0572444	0.913676	0.62218	0.123999	0.710336	1.6577	1.5337	1.0414	6.19081e-05	2.4011	1.3597
GRMZM2G375807	0.357154	0.137144	1.82381	1.46666	1.77512	1.52492e-05	2.22776	0.452638	1.15368	4.82478e-05	2.32358	1.1699
GRMZM2G425747	0.199661	0.507598	1.73666	1.537	1.10681	0.000554393	1.54075	0.433934	0.759429	0.000542958	1.38734	0.62791
GRMZM2G154954	-0.407595	0.0176325	5.45341	5.861	-1.32337	2.60324e-06	5.06411	6.38748	-0.920855	0.00157445	4.101	5.02186
AC197047.3_FG001	1.46131	5.95397e-05	2.67283	1.21153	-0.103935	0.688176	2.99345	3.09739	0.387829	0.0478364	3.08574	2.69791
GRMZM2G002178	-3.38759	8.55222e-10	1.83403	5.22161	-3.22066	8.56864e-08	1.63351	4.85417	-2.45276	7.39639e-06	1.74183	4.19459
GRMZM2G440943	0.261551	0.296773	1.74396	1.48241	1.25066	5.33938e-05	1.71853	0.467867	0.635347	0.00018779	1.60084	0.96549
GRMZM2G303105	0.578193	0.0543216	2.02473	1.44653	1.20392	1.95749e-05	2.21489	1.01097	0.586886	0.000386497	2.10837	1.52149
GRMZM2G004909	-0.146818	0.476688	0.391874	0.538691	-0.515952	0.114582	0.77168	1.28763	-1.17909	0.00260207	0.643722	1.82281
GRMZM2G306859	-1.72081	6.44632e-06	0.108098	1.82891	-2.55441	5.30294e-07	0.0428723	2.59729	-1.65045	3.71642e-06	0.0259676	1.67642
GRMZM2G361968	0.199967	0.452047	0.634802	0.434835	1.09362	6.3629e-05	1.42678	0.333158	0.617135	0.109453	1.42425	0.807115
GRMZM5G831577	1.40142	2.66973e-05	4.6135	3.21208	0.540358	0.00116141	5.22287	4.68252	0.355368	0.015022	5.07385	4.71848
GRMZM2G103342	-0.167788	0.360409	0.821772	0.98956	-1.25874	0.000341552	1.49192	2.75066	-1.74807	0.000685484	1.58322	3.33129
AC208436.3_FG007	0.226253	0.177184	2.48075	2.2545	1.17931	9.07328e-05	2.3968	1.21749	0.603351	0.00102373	2.26091	1.65756
GRMZM2G128651	-1.06253	5.90434e-05	3.94311	5.00564	-1.47662	0.000102377	2.94036	4.41698	-1.0238	0.000145963	2.74202	3.76582
GRMZM2G075161	1.22331	9.47149e-05	2.06999	0.846686	1.81417	4.97922e-05	3.28682	1.47264	1.76024	8.00304e-06	3.24398	1.48374
GRMZM2G402708	1.13392	2.76332e-05	2.45624	1.32232	1.10205	5.21034e-05	2.16763	1.06558	0.848733	0.000953477	2.46956	1.62082
GRMZM2G102079	0.381286	0.10461	2.94483	2.56354	-2.79094	4.35131e-07	0	2.79094	-0.888509	0.0775792	2.90957	3.79808
GRMZM2G145825	0.0605923	0.738477	2.51817	2.45758	1.34835	0.00396413	2.22805	0.879708	0.220156	0.166589	2.14392	1.92376
GRMZM2G128771	1.0689	6.35038e-07	1.63714	0.568238	-0.0156413	0.896612	1.10106	1.1167	0.0715186	0.555266	0.878742	0.807223
GRMZM2G118403	-0.542758	0.00448065	3.82788	4.37064	1.15999	7.32146e-05	3.84847	2.68848	0.437547	0.000766739	3.34528	2.90774
AC233955.1_FG008	-1.3726	1.66615e-05	1.25684	2.62944	0.15273	0.246008	1.86547	1.71274	-0.685224	0.0156154	1.73384	2.41906
GRMZM2G180150	1.141	0.0552657	4.35995	3.21894	3.11593	9.76107e-08	4.18406	1.06814	1.88649	0.000241455	3.63809	1.7516
GRMZM2G057959	-1.88818	3.82384e-06	0.117914	2.00609	-0.367092	0.0292051	0	0.367092	-0.348556	0.00403377	0.0588792	0.407436
AC185226.4_FG001	0.00946619	0.968879	1.80861	1.79914	1.00577	0.000810151	2.0507	1.04493	0.631457	0.00157634	2.25479	1.62333
GRMZM2G406712	0.146654	0.384008	3.21027	3.06362	1.10004	0.000849117	3.3888	2.28876	0.6235	0.000922935	3.27502	2.65152
GRMZM2G329119	-2.753	2.28806e-08	0	2.753	-2.32671	2.07168e-05	0	2.32671	-1.83993	4.84671e-07	0.0197746	1.85971
GRMZM2G448701	-0.715273	0.00407141	2.36964	3.08492	-2.15458	4.50096e-05	0.797169	2.95175	-1.16411	0.00119919	0.749133	1.91324
GRMZM2G134471	-1.70094	6.97512e-08	0.00876546	1.7097	-1.47056	9.019e-06	0.0103921	1.48095	-1.12613	1.67562e-05	0.00926705	1.1354
GRMZM2G078781	-1.44435	1.77615e-07	0.255912	1.70026	-0.549206	0.000644035	0.209396	0.758602	-0.523178	0.00230276	0.305059	0.828237
GRMZM2G156105	-2.56594	6.2091e-06	0.0437118	2.60965	-2.8945	3.93694e-07	0.0418924	2.9364	-1.67122	2.96831e-05	0	1.67122
GRMZM2G146809	0.156048	0.541735	4.60098	4.44493	-1.76308	8.21386e-07	5.32874	7.09182	-1.43432	6.06749e-05	4.71142	6.14575
GRMZM2G090029	-0.124272	0.325979	3.51471	3.63899	-1.51296	4.1168e-05	3.23388	4.74684	-0.516961	0.00193997	3.36225	3.87921
GRMZM2G419257	-0.785265	0.0418389	1.35787	2.14314	-1.45421	0.00668424	0.991476	2.44569	-0.870548	0.0195289	0.945553	1.8161
GRMZM2G144451	1.5813	6.89866e-07	1.77511	0.193813	-0.0883632	0.292574	0.231639	0.320002	1.63006	4.01037e-05	1.98472	0.354661
GRMZM2G404688	0.631522	0.0626406	2.01275	1.38122	2.1901	0.000347872	2.95134	0.761247	1.53074	0.00573626	1.9443	0.413555
GRMZM2G063864	0.0746669	0.589511	3.48593	3.41126	1.21577	0.000393127	3.22875	2.01298	0.367067	0.0199734	2.93477	2.5677
GRMZM2G440543	0.207533	0.349923	2.59192	2.38439	-1.03758	0.000507024	2.43499	3.47257	-1.03785	0.00502798	1.94944	2.98729
GRMZM2G118770	0.218684	0.179848	4.96646	4.74777	1.15478	0.000159781	4.55974	3.40496	0.717993	0.000321151	4.58303	3.86503
GRMZM2G112488	1.36833	0.000418365	1.4166	0.0482645	3.40165	0.00277431	3.50741	0.105758	2.67456	2.33929e-05	2.80431	0.129756
GRMZM2G014618	-1.14775	0.000312921	0.0668754	1.21462	-0.786152	0.000162309	0.206343	0.992495	-0.95073	4.38022e-05	0	0.95073
GRMZM2G406552	2.17451	0.00581925	6.48209	4.30758	3.93867	0.00103956	4.65916	0.720489	2.92568	6.82921e-05	3.33909	0.413404
GRMZM2G372930	0.631715	0.016898	2.15173	1.52001	1.72119	8.00003e-05	2.07475	0.353559	0.629498	0.0177089	1.97905	1.34955
GRMZM2G004528	0.446004	0.00396445	8.48973	8.04372	1.11689	3.59436e-05	8.42692	7.31002	0.566905	0.00135234	8.48388	7.91698
GRMZM2G364272	-1.17666	8.14887e-06	2.33371	3.51037	-0.618232	0.0236911	2.00025	2.61849	-0.231259	0.422777	1.95361	2.18487
GRMZM2G125023	0.691262	0.319461	0.850044	0.158782	2.10772	9.22142e-07	2.1921	0.0843883	1.09142	0.00033451	2.19345	1.10203
AC208892.3_FG005	-0.106158	0.661642	1.10119	1.20735	1.08864	0.00577161	1.93879	0.850152	0.367988	0.243963	2.22596	1.85797
GRMZM2G120178	0.118492	0.611874	1.58871	1.47022	1.09332	0.00115971	1.58979	0.49647	0.479849	0.0726968	1.42976	0.94991
GRMZM2G047368	-0.959453	0.000553649	5.16792	6.12738	-1.22533	2.13597e-05	5.19826	6.42359	-1.27435	0.000114122	4.71184	5.98619
GRMZM2G046520	0.730895	0.0101434	1.06617	0.335272	1.09479	0.000929962	1.18466	0.089879	0.797459	0.000380174	0.821735	0.0242763
GRMZM2G398527	0.554096	0.103252	2.20788	1.65378	1.6998	4.86457e-05	2.35922	0.659422	1.09475	0.000375187	2.36379	1.26904
GRMZM2G101625	-1.22423	3.05526e-06	0.391914	1.61614	-0.187259	0.14673	0.241861	0.429121	-0.122439	0.449053	0.690185	0.812624
GRMZM2G402088	0.20816	0.499978	1.5008	1.29264	1.18227	3.08316e-05	1.5816	0.399336	0.586316	0.000550543	1.38584	0.799523
GRMZM2G344376	-1.45452	1.9053e-05	0.296133	1.75065	-0.544058	0.288634	0.535457	1.07952	-1.61713	0.000137558	0.413812	2.03095
GRMZM2G040975	0.594344	0.00176104	3.19027	2.59593	2.18515	1.20629e-06	3.19952	1.01436	1.73336	0.000161588	3.34097	1.60761
GRMZM2G333022	-0.11443	0.650753	1.48538	1.59981	-2.28983	3.02715e-06	0.405992	2.69582	-0.762335	0.0013097	1.8711	2.63343
GRMZM2G376416	1.07253	0.000100449	6.65469	5.58215	0.360355	0.0114321	7.54054	7.18018	-0.004308	0.972346	7.66763	7.67194
GRMZM2G083111	-0.348564	0.0359784	0.0422558	0.390819	-1.27319	4.73893e-05	0.246868	1.52006	-1.29314	0.00184982	0.242613	1.53576
GRMZM2G132007	-1.00332	0.00184946	1.77827	2.78159	-0.954336	0.000262615	1.43673	2.39107	-0.695129	0.00808749	1.3164	2.01153
GRMZM2G038967	0.0689566	0.629731	4.16671	4.09775	-1.14671	5.62712e-05	3.77655	4.92327	-0.158375	0.261192	4.22731	4.38568
GRMZM2G103236	-0.768018	0.000527219	2.2748	3.04282	-1.49759	8.00672e-05	2.20341	3.701	-0.376493	0.00505465	2.54086	2.91735
[truncated: 1,530 more rows]
