# Supplementary material for: Non-syntenic genes drive RTCS-dependent regulation of the embryo transcriptome during formation of seminal root primordia in maize (Zea mays L.)
Source: J Exp Bot. 2016 Nov 10;68(3):403–14. doi: 10.1093/jxb/erw422 (PMC5444478; doi:10.1093/jxb/erw422)
Supplement: supplementary_table_S6 [file erw422_suppl_supplementary_table_S6.xlsx]

## Sheet: Sheet1 (2)
Table S6. Assignment of differentially expressed genes to MapMan categories.
Functional category	All genesa	DEGs 25 dap	p-Valueb	DEGs 30 dap	p-Value	DEGs 35 dap	p-Value
PS	153	8		9		9
major CHO metabolism	120	2		9		4
minor CHO metabolism	155	14	<0.01	23	0.000698575	12	<0.01
glycolysis	103	5		7		4
fermentation	20	2		4		1
gluconeog./ glyoxylate cycle	13	1		3		0
OPP	33	0		2		0
TCA / org. transf.	82	3		5		1
mitoch. E.transport / ATP synth	130	5		9		4
cell wall	355	12	0.328429	36	0.0728809	25	<0.01
lipid metabolism	400	18	0.949548	22	0.10232	10	0.278263
N-metabolism	41	3		1		0
amino acid metabolism	325	21	0.0729738	27	0.647687	14	0.410868
S-assimilation	12	2		2		0
metal handling	64	7		9		8
secondary metabolism	308	29	<0.01	33	0.0402954	15	0.178895
horm. metabolism	419	38	<0.01	45	0.0154885	19	0.23261
Co-factor and vitamine met.	77	5		5		3
tetrapyrrole synthesis	53	1		4		1
stress	773	61	<0.01	80	<0.01	47	<0.01
redox.regulation	217	20	<0.01	10	0.0902705	12	0.0971248
polyamine metabolism	15	2		0		0
nucleotide metabolism	178	5		9		7
Biodegr.of Xenobiotics	32	6		4		2
C1-metabolism	26	0		1		0
RNA	3256	114		236	0.340937	94
DNA	555	16		40	0.694841	12	0.0843151
protein	3652	114		244		90
signalling	1224	49		91	0.77641	48	0.380097
cell	895	22		57	0.139627	26	0.332978
development	548	36	0.0134879	56	0.0207185	22	0.487261
transport	1051	57	0.107047	85	0.572706	42	0.344581
Sum	15285	678		1168		532
a Funtional classification of the expressed genes. (genes without MapMan annotation and assigned to the categoriry "miscellaneous" were excluded)
b p-values are based on χ2 tests for independence with Yates’ continuity correction. p <0.01 is highlighted by grey background indicating overrepresentation of this category.
