# Supplementary material for: Non-syntenic genes drive RTCS-dependent regulation of the embryo transcriptome during formation of seminal root primordia in maize (Zea mays L.)
Source: J Exp Bot. 2016 Nov 10;68(3):403–14. doi: 10.1093/jxb/erw422 (PMC5444478; doi:10.1093/jxb/erw422)
Supplement: supplementary_table_S7 [file erw422_suppl_supplementary_table_S7.xlsx]

## Sheet: Table S6
Table S7. Hormone metabolism and cell proliferation related genes differentially expressed between wild-type (WT) and rtcs embryos.
Gene ID	25 dap				30 dap				35 dap				MapMan annotation
	logFC	FDR	FPKM		logFC	FDR	FPKM		logFC	FDR	FPKM
			rtcs	WT			rtcs	WT			rtcs	WT
GRMZM2G054651	-1.08261	5.3109e-07	4.17336	5.25597	-0.936202	3.01468e-05	3.78139	4.71759	-1.13345	1.1581e-05	3.41924	4.5527	abscisic acid.induced-regulated-responsive-activated
GRMZM5G892025	-0.0682935	0.750362	2.51946	2.58775	1.17169	0.000685847	2.54363	1.37194	0.210746	0.305737	2.17693	1.96618	abscisic acid.induced-regulated-responsive-activated
GRMZM2G162659	0.2075	0.141693	8.51926	8.31176	-1.03329	6.09208e-05	9.82696	10.8603	-0.180612	0.116055	10.5208	10.7014	abscisic acid.induced-regulated-responsive-activated
GRMZM2G106622	0.49862	0.00114088	2.80257	2.30395	1.23426	0.00029838	4.02924	2.79498	0.828744	0.000777803	4.66029	3.83154	abscisic acid.induced-regulated-responsive-activated
GRMZM2G092925	1.29782	1.97268e-05	5.36124	4.06342	0.333797	0.00778155	7.27793	6.94414	0.356127	0.0024434	7.8248	7.46867	abscisic acid.induced-regulated-responsive-activated
GRMZM2G172686	1.71649	2.58887e-06	1.73171	0.0152242	-0.0461441	0.793434	1.48063	1.52677	0.548912	0.00178371	1.71122	1.16231	abscisic acid.induced-regulated-responsive-activated
GRMZM2G149940	-1.79273	7.99314e-07	0.150039	1.94277	-2.14002	2.52252e-06	0.0742616	2.21428	-1.44659	2.47292e-05	0.118305	1.5649	abscisic acid.signal transduction
GRMZM2G044469	-0.0362191	0.784998	4.37459	4.41081	-1.50159	1.30043e-05	3.9167	5.41829	-0.347352	0.00786367	4.88869	5.23604	abscisic acid.synthesis-degradation
GRMZM2G101062	-0.0166675	0.907842	3.64828	3.66495	-1.11602	4.26119e-05	3.01814	4.13415	-0.575159	0.000920821	2.83751	3.41267	abscisic acid.synthesis-degradation
GRMZM2G406830	0.391835	0.129943	4.51111	4.11927	1.13663	0.00466787	4.39693	3.2603	0.612306	0.00143046	5.21894	4.60664	abscisic acid.synthesis-degradation
GRMZM5G899851	1.84217	7.50802e-08	2.98347	1.1413	0.599108	0.000912782	3.14877	2.54966	0.570128	0.000425411	3.14953	2.57941	abscisic acid.synthesis-degradation
GRMZM2G083186	4.76898	1.70795e-09	4.95198	0.182994	0.340195	0.0280023	5.33448	4.99428	1.32991	1.28451e-05	6.07098	4.74107	abscisic acid.synthesis-degradation
GRMZM2G408158	0.773695	2.087e-05	0.816148	0.0424527	1.80811	5.16628e-05	2.56547	0.757357	1.40947	7.8969e-05	3.05253	1.64306	abscisic acid.synthesis-degradation.9-cis-epoxycarotenoid dioxygenase
GRMZM2G001421	-2.43999	2.86464e-08	1.71166	4.15165	-1.04432	0.000101655	1.08129	2.12561	-1.06183	0.000295106	0.911646	1.97347	auxin.induced-regulated-responsive-activated
GRMZM2G364320	-1.76503	3.46949e-06	0.0303396	1.79537	1.05998	6.02208e-05	1.12136	0.0613768	0.395959	0.163944	1.6713	1.27534	auxin.induced-regulated-responsive-activated
GRMZM2G451037	-1.41069	8.64789e-06	2.19115	3.60184	-1.01956	0.0292514	0.937877	1.95743	-0.596781	0.0368277	0.652353	1.24913	auxin.induced-regulated-responsive-activated
GRMZM2G400156	-1.20441	0.00944995	0.744438	1.94885	0.653226	0.158469	0.873679	0.220452	-0.362236	0.0157007	0	0.362236	auxin.induced-regulated-responsive-activated
GRMZM2G378106	-1.06724	8.21006e-05	4.8427	5.90994	0.137991	0.440139	4.46634	4.32835	-0.123201	0.573063	4.64303	4.76624	auxin.induced-regulated-responsive-activated
GRMZM2G466229	-0.864357	0.000935963	1.70342	2.56778	0.365809	0.26273	2.30425	1.93844	-1.04073	0.0349705	1.78901	2.82974	auxin.induced-regulated-responsive-activated
GRMZM2G465383	-0.752357	0.00054438	2.62793	3.38028	-1.02747	0.000589282	2.21763	3.24509	-1.11941	0.000887923	2.1794	3.2988	auxin.induced-regulated-responsive-activated
GRMZM5G817948	-0.322778	0.0240965	3.43346	3.75624	-1.16859	2.15422e-05	2.85574	4.02433	-0.386971	0.0320368	3.22229	3.60926	auxin.induced-regulated-responsive-activated
GRMZM2G427451	-0.256202	0.166743	5.53237	5.78858	-0.557716	0.00186485	5.10395	5.66167	-1.00074	0.00120386	4.60564	5.60638	auxin.induced-regulated-responsive-activated
GRMZM2G020631	-0.0927854	0.454223	1.08864	1.18142	1.34752	0.000132449	3.31979	1.97227	-0.167286	0.0528441	2.07828	2.24556	auxin.induced-regulated-responsive-activated
GRMZM2G442000	0.0603659	0.812207	1.43813	1.37776	-1.41638	0.000165632	0.82897	2.24535	-0.40899	0.00865313	1.25711	1.6661	auxin.induced-regulated-responsive-activated
GRMZM2G466908	0.111332	0.69947	1.64233	1.531	-1.36909	0.00358787	0.974068	2.34316	-0.453847	0.15388	0.910238	1.36409	auxin.induced-regulated-responsive-activated
GRMZM2G133023	0.27977	0.0208478	2.93678	2.65701	1.06316	0.000329313	3.81946	2.75631	0.487823	0.00375664	4.3177	3.82988	auxin.induced-regulated-responsive-activated
GRMZM2G112530	0.444417	0.00461019	1.23788	0.793467	1.68528	0.00060367	2.20626	0.52098	-0.91234	0.000187363	1.0513	1.96364	auxin.induced-regulated-responsive-activated
GRMZM2G391596	0.692763	0.000569275	0.93571	0.242948	1.01269	0.000949329	1.88045	0.867757	0.36253	0.192822	1.76554	1.40301	auxin.induced-regulated-responsive-activated
GRMZM2G125985	1.01372	0.000148828	1.4402	0.426475	0.280008	0.220507	1.09917	0.819161	0.0547741	0.724921	1.01659	0.961815	auxin.induced-regulated-responsive-activated
GRMZM2G479596	1.04041	6.25482e-06	1.04041	0	0.416579	0.134559	1.71945	1.30287	-0.392062	0.0151163	0.061984	0.454046	auxin.induced-regulated-responsive-activated
GRMZM2G030465	1.0437	0.00561721	2.45653	1.41284	0.297564	0.262819	1.66433	1.36677	0.615497	0.0142465	1.8963	1.28081	auxin.induced-regulated-responsive-activated
GRMZM2G142802	1.33293	1.35246e-06	6.42131	5.08839	0.13663	0.369115	6.06319	5.92656	-0.0387757	0.777853	5.93484	5.97362	auxin.induced-regulated-responsive-activated
GRMZM2G113135	1.76004	1.23194e-05	3.90124	2.1412	0.960832	0.00272906	3.99749	3.03666	0.471175	0.00551787	3.92527	3.4541	auxin.induced-regulated-responsive-activated
AC233864.1_FG002	1.77947	0.000354728	1.77947	0	0.613673	0.0658689	1.25144	0.637767	0.399557	0.114892	1.54525	1.1457	auxin.induced-regulated-responsive-activated
GRMZM2G033359	2.13319	5.22519e-06	3.58399	1.4508	1.90004	3.59304e-05	2.50779	0.607746	1.77641	1.9669e-05	2.58909	0.81268	auxin.induced-regulated-responsive-activated
GRMZM2G419739	2.70468	5.74798e-08	2.78555	0.0808666	0.212252	0.155264	2.6653	2.45305	1.02352	0.00085083	2.90885	1.88533	auxin.induced-regulated-responsive-activated
GRMZM2G077356	-0.571604	0.00215604	4.20511	4.77671	-0.754417	0.000219031	4.37459	5.12901	-1.08775	8.04483e-06	3.89429	4.98204	auxin.induced-regulated-responsive-activated
GRMZM2G044902	-0.384029	0.0157491	2.16987	2.5539	0.446472	0.0138201	2.25238	1.80591	-1.23852	0.00041547	1.61111	2.84963	auxin.induced-regulated-responsive-activated
GRMZM2G000158	1.28408	4.1529e-05	3.62696	2.34288	0.884397	1.16486e-05	4.58555	3.70115	0.910771	4.15403e-05	4.7261	3.81533	auxin.induced-regulated-responsive-activated
GRMZM2G130953	1.9628	6.79559e-08	3.5102	1.5474	1.07734	0.000520759	3.4191	2.34176	1.70154	2.12787e-07	3.7503	2.04876	auxin.induced-regulated-responsive-activated
GRMZM2G461586	-0.026457	0.870167	6.72591	6.75237	-1.06389	0.000116117	6.39599	7.45988	-0.495222	0.00163403	6.62097	7.11619	auxin.signal transduction
GRMZM2G312110	0.681855	0.161203	4.65503	3.97317	2.51394	0.000959368	4.78229	2.26835	0.998208	0.000215209	4.71328	3.71508	auxin.signal transduction
GRMZM2G003789	0.171666	0.303761	3.84266	3.67099	0.937388	5.62712e-05	3.99132	3.05393	1.64127	0.000218656	3.61243	1.97116	auxin.synthesis-degradation
AC194970.5_FG002	-1.75354	3.00279e-06	2.94175	4.69528	-0.980438	0.000162015	2.49304	3.47348	-1.23299	5.46168e-05	2.39523	3.62823	brassinosteroid.signal transduction.BZR
GRMZM2G068465	-1.4346	1.23874e-07	6.18837	7.62298	-0.365516	0.00153606	5.50565	5.87117	-0.755456	4.3853e-05	5.04194	5.7974	brassinosteroid.synthesis-degradation.sterols.CYP51
GRMZM5G850019	-0.854562	7.04318e-06	2.78582	3.64038	-1.66215	8.63157e-07	2.64462	4.30677	-1.38642	1.3549e-06	2.68186	4.06828	brassinosteroid.synthesis-degradation.sterols.DWF7
GRMZM2G083111	-0.348564	0.0359784	0.0422558	0.390819	-1.27319	4.73893e-05	0.246868	1.52006	-1.29314	0.00184982	0.242613	1.53576	brassinosteroid.synthesis-degradation.sterols.HYD1
GRMZM2G351145	-1.66182	6.21895e-06	0	1.66182	-0.119869	0.394249	0	0.119869	-0.693252	0.000412051	0	0.693252	brassinosteroid.synthesis-degradation.sterols.SMT2
GRMZM2G438202	-1.39926	2.87979e-05	2.93905	4.33831	-0.492864	0.0175142	3.33011	3.82297	-0.797919	0.00313311	3.08738	3.8853	ethylene.signal transduction
GRMZM2G318689	-0.565631	0.00026974	4.52822	5.09385	1.14334	0.000219508	4.37718	3.23384	0.480765	0.0965577	4.45208	3.97131	ethylene.signal transduction
GRMZM2G020150	0.312081	0.0928693	3.17736	2.86528	1.01283	0.0032745	3.89171	2.87887	0.282469	0.112595	3.65731	3.37484	ethylene.signal transduction
GRMZM2G068967	0.553312	0.142865	2.98211	2.4288	1.70299	2.38529e-05	4.37972	2.67673	0.20297	0.596113	4.0711	3.86813	ethylene.signal transduction
GRMZM2G020054	0.62073	0.0942604	1.11307	0.492339	1.67132	0.00056606	2.30921	0.637893	0.113684	0.765815	1.32114	1.20745	ethylene.signal transduction
GRMZM2G340619	0.77231	0.00025313	1.85421	1.0819	1.34171	1.46803e-05	1.86723	0.525521	0.231274	0.0886229	1.51244	1.28116	ethylene.signal transduction
AC152495.1_FG012	1.64151	5.84889e-06	3.03658	1.39507	1.57207	0.00029774	2.8767	1.30462	0.816262	0.00128592	2.81776	2.0015	ethylene.signal transduction
GRMZM2G060249	2.58482	1.96156e-07	2.58482	0	1.73017	0.000339369	2.70487	0.9747	1.16986	0.00516327	2.28206	1.1122	ethylene.signal transduction
GRMZM2G000423	-0.283811	0.00557411	6.12534	6.40915	1.84475	2.35668e-06	7.43481	5.59006	0.445797	0.00539569	7.74399	7.29819	ethylene.synthesis-degradation
GRMZM2G121700	0.341359	0.0615416	2.91723	2.57587	1.23011	0.00321729	2.46857	1.23846	1.28659	4.57131e-05	3.01774	1.73115	ethylene.synthesis-degradation
AC148152.3_FG005	0.665726	0.12602	6.06811	5.40238	1.40442	2.44555e-05	5.46415	4.05973	-0.2297	0.20544	4.71542	4.94512	ethylene.synthesis-degradation
GRMZM2G703582	1.86165	4.625e-05	3.53095	1.66931	1.73632	0.00038571	4.36617	2.62985	0.787361	0.00618943	4.6635	3.87614	ethylene.synthesis-degradation
GRMZM2G013448	1.06861	5.62249e-05	6.02036	4.95176	0.360403	0.106513	4.04254	3.68213	-0.983093	0.00151183	2.57516	3.55825	ethylene.synthesis-degradation.1-aminocyclopropane-1-carboxylate oxidase
GRMZM2G052422	1.17765	8.98424e-06	3.38112	2.20347	1.18699	3.7669e-05	3.62218	2.43519	1.07355	0.000126154	3.45396	2.38041	ethylene.synthesis-degradation.1-aminocyclopropane-1-carboxylate oxidase
GRMZM2G068202	2.13874	7.44635e-08	3.72264	1.5839	-1.72533	0.000285977	1.68082	3.40615	0.242732	0.633788	3.85371	3.61097	gibberelin.induced-regulated-responsive-activated
GRMZM2G164090	6.7458	4.56672e-10	7.32099	0.575194	0.532811	0.00112745	7.06283	6.53002	0.726594	0.00112662	7.16567	6.43907	gibberelin.induced-regulated-responsive-activated
GRMZM2G357804	0.373877	0.114096	3.49786	3.12399	1.47213	0.000640113	3.30031	1.82818	0.658639	0.000247729	3.3901	2.73146	gibberelin.signal transduction
GRMZM2G016605	1.03808	7.17648e-06	4.24827	3.21018	0.960624	5.1273e-05	4.1813	3.22068	0.505855	0.0082376	3.79717	3.29131	gibberelin.signal transduction
GRMZM2G093195	-0.219199	0.108412	3.03759	3.25679	1.15387	1.42071e-05	3.82698	2.67311	0.623048	0.0158265	3.72255	3.0995	gibberelin.synthesis-degradation.ent-kaurenoic acid hydroxylase/oxygenase
GRMZM2G060940	1.51819	8.04829e-05	8.59562	7.07743	2.25706	0.000155601	7.83582	5.57876	1.99598	1.99106e-05	7.8552	5.85922	gibberelin.synthesis-degradation.GA20 oxidase
GRMZM2G087192	1.40242	3.98489e-05	2.74684	1.34443	1.36734	0.000180704	2.5146	1.14726	0.833031	0.00302971	2.26114	1.4281	jasmonate.synthesis-degradation.12-Oxo-PDA-reductase
GRMZM2G415793	2.13793	1.23874e-07	3.76493	1.627	1.00348	0.00197519	3.89185	2.88837	0.714068	0.00185275	3.89092	3.17685	jasmonate.synthesis-degradation.allene oxidase cyclase
GRMZM2G002178	-3.38759	8.55222e-10	1.83403	5.22161	-3.22066	8.56864e-08	1.63351	4.85417	-2.45276	7.39639e-06	1.74183	4.19459	jasmonate.synthesis-degradation.allene oxidase synthase
GRMZM2G040095	-1.46243	2.47491e-05	0.161981	1.62441	-0.134207	0.263732	2.57355	2.70775	-0.873405	7.97857e-05	2.11957	2.99297	jasmonate.synthesis-degradation.lipoxygenase
GRMZM2G102760	1.12425	5.61583e-05	2.7683	1.64405	0.37888	0.112096	2.32069	1.94181	-0.167249	0.405864	1.78393	1.95117	jasmonate.synthesis-degradation.lipoxygenase
GRMZM2G070092	2.01496	1.6413e-07	2.56647	0.551517	1.22625	0.000155827	2.73678	1.51053	0.816243	0.000400743	2.7194	1.90315	jasmonate.synthesis-degradation.lipoxygenase
GRMZM2G169280	0.210983	0.197887	2.628	2.41702	1.12891	0.000602741	2.88074	1.75184	0.655433	0.00525738	2.84822	2.19279	salicylic acid.synthesis-degradation
GRMZM2G162388	-4.10497	1.23815e-07	5.36422	9.46919	-3.54486	2.45527e-07	5.2399	8.78475	-3.0223	2.76899e-07	5.09931	8.12161	cell.cycle.peptidylprolyl isomerase
GRMZM2G031204	-2.58682	3.94081e-09	0	2.58682	-2.82664	7.65652e-08	0.0336847	2.86032	-2.66085	5.25731e-08	0.0398453	2.7007	cell.cycle.peptidylprolyl isomerase
GRMZM2G397044	-0.674416	0.00491922	3.61645	4.29087	-1.21031	9.29672e-05	3.62707	4.83738	-0.812319	0.000282003	3.75251	4.56483	cell.cycle.peptidylprolyl isomerase
GRMZM2G398736	-0.644873	0.00328681	2.93219	3.57706	-1.09502	0.000248902	2.7697	3.86472	-0.68172	0.00261391	2.97689	3.65861	cell.cycle
GRMZM2G040453	-0.0616224	0.786148	4.27164	4.33326	-1.18066	0.000189424	3.54589	4.72654	0.0372851	0.764453	3.70227	3.66499	cell.cycle.peptidylprolyl isomerase
GRMZM2G060410	0.029115	0.881284	2.52878	2.49967	0.149488	0.439129	3.43072	3.28124	1.18672	0.000943092	4.22196	3.03524	cell.cycle
GRMZM2G132811	0.490207	0.0254033	0.899983	0.409776	1.72406	2.29822e-05	2.1333	0.409233	1.29306	0.00253761	2.05316	0.7601	cell.cycle.peptidylprolyl isomerase
GRMZM2G371271	2.82008	4.38725e-09	3.22349	0.403411	-0.186632	0.343038	2.77569	2.96232	-1.75911	0.000580309	0.652419	2.41153	cell.cycle.peptidylprolyl isomerase
GRMZM2G170289	-0.295558	0.0717128	1.91016	2.20572	-1.05376	0.000131644	1.61256	2.66631	-0.611574	0.000182791	1.51859	2.13016	cell.division
GRMZM2G311003	0.123986	0.163743	3.67805	3.55406	1.07068	4.25613e-05	4.23442	3.16373	0.549822	0.00206534	4.04974	3.49992	cell.division
GRMZM2G402309	0.127991	0.556664	2.94568	2.81769	1.30947	0.00172636	3.32603	2.01656	0.421786	0.00872167	3.44077	3.01898	cell.division
GRMZM2G026333	0.16991	0.472778	2.434	2.26409	1.25565	0.00216705	2.45741	1.20176	0.567733	0.0541656	2.35808	1.79035	cell.division
GRMZM2G703490	0.298801	0.259233	4.84114	4.54234	1.45635	0.00576455	5.00377	3.54742	0.328996	0.0210084	5.03971	4.71071	cell.division
GRMZM2G459746	0.517329	0.0520756	3.45855	2.94122	1.60671	0.00039712	3.27807	1.67136	0.968684	5.14541e-05	3.41978	2.45109	cell.division
GRMZM5G899800	0.563494	0.191744	3.95212	3.38863	2.38742	7.46133e-05	3.95738	1.56996	1.37399	1.52833e-05	4.01021	2.63622	cell.division
GRMZM2G082131	0.863575	8.96978e-06	3.59235	2.72877	0.938916	0.000112105	3.6984	2.75949	1.07609	3.49837e-06	3.83032	2.75422	cell.division
GRMZM2G174971	0.915653	0.000187921	2.06972	1.15406	0.776894	9.70758e-05	1.71048	0.93359	1.27946	4.13292e-06	1.83908	0.55962	cell.division
GRMZM2G075906	1.32101	2.85116e-07	1.36861	0.0476054	0.0843468	0.590482	0.567477	0.483131	0.126014	0.165354	0.284509	0.158495	cell.division

## Sheet: Sheet2
GRMZM2G001421	OsGH3.3	GRMZM2G001421	1		hormone metabolism.auxin.induced-regulated-responsive-activated
GRMZM2G451037	ZmSAUR21	GRMZM2G364320	1		hormone metabolism.auxin.induced-regulated-responsive-activated
GRMZM2G400156	ZmSAUR5	GRMZM2G451037	1		hormone metabolism.auxin.induced-regulated-responsive-activated
GRMZM2G378106	ZmGH3	GRMZM2G400156	1		hormone metabolism.auxin.induced-regulated-responsive-activated
GRMZM2G466229	ZmSAUR57	GRMZM2G378106	1		hormone metabolism.auxin.induced-regulated-responsive-activated
GRMZM2G465383	ZmSAUR74	GRMZM2G466229	1		hormone metabolism.auxin.induced-regulated-responsive-activated
		GRMZM2G465383	na		hormone metabolism.auxin.induced-regulated-responsive-activated
		GRMZM5G817948	na		hormone metabolism.auxin.induced-regulated-responsive-activated
GRMZM5G817948	Auxin-responsive	GRMZM2G427451	1		hormone metabolism.auxin.induced-regulated-responsive-activated
GRMZM2G427451	ZmAIR12	GRMZM2G020631	1		hormone metabolism.auxin.induced-regulated-responsive-activated
GRMZM2G461586	Ubiquitin-ligase	GRMZM2G442000	1		hormone metabolism.auxin.induced-regulated-responsive-activated
GRMZM2G442000	ZmSAUR79	GRMZM2G466908	1		hormone metabolism.auxin.induced-regulated-responsive-activated
GRMZM2G466908	ZmSAUR58	GRMZM2G133023	1		hormone metabolism.auxin.induced-regulated-responsive-activated
GRMZM2G130953	ZmIAA27	GRMZM2G112530	na		hormone metabolism.auxin.induced-regulated-responsive-activated
GRMZM2G033359	AtGH3.1	GRMZM2G391596	1		hormone metabolism.auxin.induced-regulated-responsive-activated
GRMZM2G125985	AtLCV3	GRMZM2G125985	1		hormone metabolism.auxin.induced-regulated-responsive-activated
GRMZM2G479596	ZmSAUR24	GRMZM2G479596	1		hormone metabolism.auxin.induced-regulated-responsive-activated
GRMZM2G030465	ZmIAA17	GRMZM2G030465	1		hormone metabolism.auxin.induced-regulated-responsive-activated
GRMZM2G000158	ZmIAA18	GRMZM2G142802	na		hormone metabolism.auxin.induced-regulated-responsive-activated
GRMZM2G142802	OsTSJT1	GRMZM2G113135	1		hormone metabolism.auxin.induced-regulated-responsive-activated
GRMZM2G113135	ZmSAUR49	AC233864.1_FG002	1		hormone metabolism.auxin.induced-regulated-responsive-activated
AC233864.1_FG002	OsSAUR21	GRMZM2G033359	1		hormone metabolism.auxin.induced-regulated-responsive-activated
GRMZM2G312110	AtLPR1	GRMZM2G419739	1		hormone metabolism.auxin.induced-regulated-responsive-activated
GRMZM2G419739	Auxin-responsive	GRMZM2G461586	1		hormone metabolism.auxin.signal transduction
GRMZM2G020631	AtATB2	GRMZM2G312110	1		hormone metabolism.auxin.signal transduction
GRMZM2G133023	OsTSJT1	GRMZM2G003789	1		hormone metabolism.auxin.synthesis-degradation
GRMZM2G112530	Auxin-responsive		1
GRMZM2G391596	ZmSAUR55		1
GRMZM2G003789	AtILR1		1
GRMZM2G077356	ZmIAA14
GRMZM2G044902	Zmlbd6
GRMZM2G000158	ZmIAA18
GRMZM2G130953	ZmIAA27

## Sheet: Sheet3
			GRMZM2G077356
			GRMZM2G044902
			GRMZM2G000158
			GRMZM2G130953
