# Supplementary material for: Non-syntenic genes drive RTCS-dependent regulation of the embryo transcriptome during formation of seminal root primordia in maize (Zea mays L.)
Source: J Exp Bot. 2016 Nov 10;68(3):403–14. doi: 10.1093/jxb/erw422 (PMC5444478; doi:10.1093/jxb/erw422)
Supplement: supplementary_table_S8 [file erw422_suppl_supplementary_table_S8.xlsx]

## Sheet: Sheet3
Table S8. Nonsyntenic genotype-specific and differentially expressed (DEG) genes.
Gene ID	Genotype-specific		DEG
	WT	rtcs	25 dap	30 dap	35 dap
AC148152.3_FG005				x
AC148167.6_FG001
AC149818.2_FG004
AC152495.1_FG002
AC152495.1_FG010
AC152495.1_FG011		x
AC152495.1_FG012			x	x
AC155376.2_FG002
AC155376.2_FG005
AC155390.2_FG002
AC155496.2_FG009
AC155622.2_FG001
AC155622.2_FG004				x	x
AC155624.2_FG006
AC165178.2_FG004
AC177831.3_FG004
AC177833.2_FG001		x
AC177838.2_FG015				x	x
AC177850.2_FG005
AC177860.4_FG002		x
AC177890.3_FG005
AC177908.3_FG002
AC177924.2_FG003			x
AC177936.6_FG008
AC182838.3_FG006				x	x
AC183315.4_FG006
AC183413.3_FG006
AC183888.4_FG006			x
AC183927.3_FG004			x	x	x
AC183950.2_FG003	x		x	x	x
AC183968.2_FG001
AC184130.4_FG012
AC184789.4_FG002	x
AC184857.2_FG006			x		x
AC185226.4_FG001				x
AC185254.4_FG002
AC185276.2_FG004	x
AC185281.5_FG006		x
AC185422.3_FG005
AC185427.5_FG004
AC185466.3_FG001
AC185501.3_FG006			x	x
AC185522.2_FG002	x
AC185593.3_FG003
AC185623.4_FG010
AC186013.3_FG001
AC186145.3_FG002
AC186164.3_FG001			x	x	x
AC186189.3_FG005
AC186417.3_FG006		x
AC186431.5_FG001
AC186500.3_FG001	x		x
AC186506.3_FG001
AC186512.3_FG007
AC186524.3_FG005
AC186581.3_FG003
AC186684.4_FG001
AC186782.4_FG003
AC186815.3_FG003
AC187065.3_FG003		x
AC187090.3_FG011				x
AC187209.5_FG003
AC187222.4_FG001	x
AC187263.4_FG001
AC187404.3_FG006		x
AC187551.3_FG002
AC187567.4_FG004		x
AC187879.3_FG001
AC187885.3_FG002
AC188000.3_FG003	x
AC188023.3_FG011
AC188296.3_FG004		x
AC188710.4_FG006		x
AC188721.3_FG001		x
AC188735.3_FG001
AC188756.2_FG004	x
AC188831.3_FG005			x	x
AC189056.3_FG001	x		x	x	x
AC189280.3_FG001	x
AC189792.3_FG005			x
AC189795.3_FG001				x
AC189879.3_FG003
AC189883.3_FG002	x
AC190526.3_FG004
AC190549.3_FG004
AC190570.3_FG003
AC190628.4_FG007				x
AC190693.1_FG009
AC190740.2_FG004
AC190743.3_FG012
AC190750.2_FG014
AC190763.3_FG002
AC190771.2_FG003				x
AC190788.2_FG005
AC190792.2_FG006			x	x
AC190832.2_FG003
AC190832.2_FG006			x	x
AC190841.2_FG007				x
AC190882.3_FG003				x
AC190885.4_FG006
AC190909.3_FG004				x	x
AC190922.3_FG007
AC190925.2_FG002
AC190985.3_FG006		x
AC191009.3_FG004
AC191012.2_FG001
AC191042.4_FG001
AC191049.3_FG007			x
AC191050.3_FG003
AC191070.3_FG006		x
AC191254.3_FG001
AC191264.3_FG002
AC191360.3_FG015
AC191412.3_FG005
AC191418.3_FG003	x
AC191539.4_FG001
AC191548.3_FG005			x
AC191601.1_FG003
AC191686.3_FG002
AC191771.3_FG008
AC191778.3_FG001
AC191790.3_FG005	x
AC191804.4_FG002
AC192204.3_FG005		x
AC192362.3_FG002
AC192367.2_FG002
AC192368.3_FG009		x
AC192372.3_FG003			x	x
AC192381.3_FG004			x
AC192608.3_FG004
AC193353.3_FG002
AC193402.3_FG004			x	x	x
AC193499.3_FG007				x
AC193658.3_FG001
AC193754.3_FG008				x	x
AC193756.3_FG001
AC193787.3_FG008			x	x	x
AC194022.3_FG014			x
AC194039.4_FG009
AC194103.3_FG006
AC194112.3_FG001
AC194158.3_FG005			x	x
AC194176.3_FG002
AC194214.3_FG002				x
AC194341.4_FG002
AC194402.2_FG004				x
AC194410.3_FG002		x	x	x	x
AC194485.3_FG002		x
AC194592.2_FG001	x
AC194609.2_FG003				x
AC194670.2_FG001	x		x		x
AC194712.3_FG002	x		x
AC194905.2_FG003
AC194937.3_FG004
AC194974.3_FG001
AC194974.3_FG005
AC194980.3_FG002
AC195147.3_FG008
AC195172.3_FG001
AC195235.3_FG003
AC195253.3_FG002				x
AC195331.3_FG008
AC195340.3_FG002
AC195340.3_FG005
AC195351.3_FG001
AC195351.3_FG003
AC195402.3_FG001
AC195587.4_FG004
AC195807.3_FG004				x
AC195826.2_FG006
AC195914.2_FG003		x
AC195954.3_FG001
AC195957.3_FG003
AC195999.3_FG005		x
AC196002.2_FG002			x	x	x
AC196025.3_FG015		x
AC196043.3_FG005
AC196066.3_FG003				x
AC196090.3_FG006				x
AC196156.3_FG003
AC196170.2_FG003			x
AC196202.3_FG007			x	x
AC196259.2_FG010	x		x		x
AC196278.2_FG003				x
AC196278.2_FG004				x
AC196394.3_FG002			x
AC196395.3_FG001
AC196426.3_FG007				x
AC196431.2_FG001		x
AC196465.3_FG006
AC196488.3_FG007
AC196575.3_FG007
AC196954.2_FG012			x
AC196957.3_FG005				x
AC196961.2_FG003				x
AC196978.5_FG007
AC196984.3_FG001		x
AC197013.3_FG003			x	x	x
AC197029.3_FG003				x
AC197038.3_FG001
AC197056.3_FG002
AC197056.3_FG005
AC197122.3_FG003
AC197230.3_FG001				x
AC197340.3_FG003			x
AC197377.3_FG001		x
AC197387.3_FG004			x	x
AC197477.3_FG002
AC197545.3_FG002				x
AC197575.3_FG008
AC197583.2_FG003		x	x	x	x
AC197672.3_FG002				x
AC197699.3_FG008	x		x	x	x
AC197714.3_FG004				x
AC197718.3_FG002				x
AC197757.3_FG002			x
AC197757.3_FG003		x
AC197764.4_FG003
AC197771.3_FG001
AC197783.3_FG005
AC197909.3_FG002		x
AC198019.2_FG004		x
AC198229.4_FG002			x
AC198230.4_FG003				x
AC198291.3_FG001
AC198324.3_FG003	x
AC198352.4_FG005
AC198361.3_FG004
AC198380.3_FG001		x
AC198382.3_FG001
AC198386.3_FG001		x
AC198393.3_FG001
AC198481.3_FG004
AC198490.3_FG003
AC198518.3_FG002
AC198518.3_FG003
AC198901.4_FG004				x
AC198982.3_FG006
AC199001.3_FG005				x	x
AC199058.2_FG001				x
AC199175.2_FG006
AC199183.3_FG001
AC199194.3_FG002
AC199198.3_FG002				x
AC199355.3_FG004
AC199363.4_FG003
AC199382.3_FG005
AC199384.3_FG002		x
AC199439.4_FG005	x
AC199487.4_FG003
AC199526.5_FG001
AC199526.5_FG002				x
AC199541.4_FG001		x
AC199571.3_FG001
AC199571.3_FG003					x
AC199571.3_FG004				x	x
AC199703.3_FG003
AC199705.3_FG008
AC199765.4_FG008
AC199768.4_FG008		x
AC199826.4_FG003				x
AC199873.4_FG002	x		x		x
AC199908.4_FG002		x
AC199956.4_FG003
AC200057.4_FG006
AC200057.4_FG007
AC200099.4_FG006		x
AC200112.4_FG008		x
AC200138.3_FG003			x
AC200207.2_FG001
AC200210.1_FG006				x
AC200240.3_FG002				x
AC200565.4_FG001		x
AC200725.4_FG003
AC200739.5_FG001
AC201797.4_FG006
AC201815.4_FG001				x
AC201832.3_FG006
AC201891.3_FG001			x
AC201985.4_FG003				x
AC202000.4_FG006		x
AC202073.4_FG001
AC202092.2_FG003
AC202107.3_FG001
AC202178.3_FG002
AC202181.3_FG010			x	x	x
AC202417.5_FG002
AC202432.3_FG006		x	x	x
AC202549.3_FG008			x	x	x
AC202561.3_FG007
AC202864.3_FG002
AC202911.3_FG002		x
AC202915.3_FG002
AC202930.4_FG007
AC203048.3_FG001				x	x
AC203093.3_FG001
AC203159.3_FG009				x
AC203173.3_FG001
AC203237.3_FG001		x
AC203244.4_FG001
AC203257.2_FG003
AC203307.4_FG001
AC203366.4_FG001				x	x
AC203394.3_FG004
AC203401.3_FG003			x	x	x
AC203424.3_FG001				x
AC203430.3_FG007
AC203439.3_FG005			x
AC203570.4_FG005
AC203672.3_FG001
AC203752.5_FG002				x
AC203753.4_FG006				x
AC203753.4_FG007				x	x
AC203754.4_FG008				x
AC203761.3_FG002
AC203777.3_FG001
AC203834.4_FG004	x		x
AC203862.4_FG002
AC203909.3_FG006			x
AC203955.3_FG005			x
AC203972.3_FG001	x		x	x	x
AC203976.4_FG001	x
AC204048.3_FG002
AC204051.3_FG001
AC204070.3_FG004
AC204254.3_FG001
AC204271.3_FG003				x
AC204292.4_FG005				x	x
AC204298.3_FG006		x
AC204300.3_FG003		x
AC204472.3_FG002
AC204519.3_FG003
AC204530.4_FG006				x
AC204539.4_FG001				x
AC204539.4_FG002
AC204539.4_FG003			x
AC204563.3_FG011
AC204641.5_FG001		x	x
AC204662.3_FG005			x	x
AC204763.2_FG001			x
AC204897.3_FG007		x	x
AC204931.3_FG002			x	x
AC204931.3_FG004		x
AC204953.3_FG002
AC205033.4_FG004			x	x	x
AC205035.3_FG004	x		x	x	x
AC205057.3_FG004				x
AC205077.3_FG003				x
AC205100.3_FG001
AC205122.4_FG010
AC205336.3_FG003
AC205362.4_FG002
AC205376.4_FG008
AC205379.3_FG012	x
AC205466.3_FG003
AC205470.3_FG008
AC205471.4_FG003
AC205471.4_FG008
AC205484.3_FG005
AC205485.3_FG011	x
AC205490.4_FG004
AC205496.3_FG002				x
AC205513.3_FG003			x	x	x
AC205521.3_FG003
AC205558.3_FG002
AC205615.4_FG002
AC205664.3_FG001	x		x	x	x
AC205673.3_FG006
AC205709.3_FG001			x
AC205722.3_FG004
AC205725.3_FG010
AC205730.3_FG002
AC205813.4_FG008
AC205833.3_FG002
AC205853.3_FG014		x
AC205886.3_FG001
AC205907.3_FG004
AC205982.3_FG014	x		x	x	x
AC206156.3_FG003
AC206165.3_FG007		x
AC206165.3_FG019			x	x
AC206184.4_FG002	x		x	x	x
AC206194.3_FG003
AC206198.3_FG001
AC206201.3_FG004
AC206223.3_FG007
AC206265.3_FG006
AC206274.3_FG008	x		x	x	x
AC206319.2_FG004
AC206425.3_FG002
AC206425.3_FG004			x
AC206582.2_FG002
AC206642.4_FG001
AC206700.3_FG003		x
AC206764.4_FG001	x
AC206788.3_FG008				x	x
AC206968.3_FG003
AC206989.4_FG002
AC206999.1_FG002				x
AC207043.3_FG002
AC207107.4_FG001				x
AC207188.3_FG002			x	x
AC207205.3_FG004
AC207225.3_FG003				x
AC207254.3_FG005				x
AC207260.3_FG003			x	x
AC207321.3_FG003
AC207383.3_FG003		x
AC207472.3_FG001
AC207533.2_FG002				x	x
AC207619.3_FG001
AC207628.4_FG011
AC207652.3_FG001				x
AC207656.3_FG002
AC207790.2_FG001
AC207803.3_FG003
AC207890.3_FG002
AC208023.3_FG001
AC208031.3_FG005		x
AC208082.3_FG008
AC208110.2_FG001
AC208113.3_FG009				x	x
AC208204.3_FG006
AC208217.3_FG001
AC208221.3_FG002	x
AC208327.4_FG002
AC208327.4_FG003
AC208341.4_FG008
AC208434.3_FG001				x
AC208440.3_FG003				x
AC208454.3_FG002		x
AC208576.3_FG001				x
AC208577.3_FG005
AC208606.3_FG007
AC208610.3_FG010
AC208711.3_FG005	x
AC208724.3_FG001
AC208826.3_FG004
AC208895.3_FG004
AC208916.3_FG003
AC209015.3_FG004
AC209062.3_FG002	x
AC209093.3_FG006				x
AC209206.3_FG004				x
AC209206.3_FG011
AC209212.3_FG005		x
AC209213.4_FG002
AC209257.4_FG008				x
AC209460.3_FG002				x	x
AC209626.2_FG013
AC209651.2_FG001	x
AC209705.3_FG004				x	x
AC209718.1_FG009
AC209819.3_FG009
AC209819.3_FG012
AC209835.4_FG004
AC209859.2_FG006		x		x	x
AC209877.3_FG002
AC209898.2_FG004
AC209946.4_FG002	x		x		x
AC210013.4_FG003
AC210013.4_FG012
AC210023.3_FG014				x
AC210023.3_FG015				x	x
AC210035.3_FG002
AC210046.4_FG002
AC210158.3_FG004
AC210173.4_FG002				x
AC210199.4_FG003				x
AC210280.4_FG002
AC210303.3_FG001
AC210529.3_FG004
AC210593.3_FG001
AC210595.3_FG004				x
AC210598.3_FG003
AC210669.3_FG001				x
AC210727.4_FG002	x
AC210741.4_FG008
AC210809.4_FG006
AC210816.3_FG006
AC210892.4_FG006	x
AC210961.3_FG005
AC211175.3_FG005
AC211190.4_FG004			x	x	x
AC211192.3_FG003
AC211261.3_FG017	x
AC211269.3_FG003
AC211276.4_FG008
AC211325.4_FG003		x	x
AC211327.4_FG002		x
AC211327.4_FG005					x
AC211349.4_FG001
AC211467.4_FG002			x
AC211471.3_FG002				x	x
AC211514.2_FG003		x
AC211532.3_FG001
AC211588.3_FG002
AC211589.3_FG003	x		x	x	x
AC211652.4_FG001
AC211705.3_FG001			x	x	x
AC211737.3_FG012				x
AC211764.3_FG010
AC211892.4_FG002
AC211910.4_FG005
AC212035.3_FG008
AC212040.2_FG006		x
AC212112.4_FG002
AC212186.3_FG011
AC212351.4_FG001			x		x
AC212353.4_FG004
AC212449.4_FG007
AC212467.3_FG001
AC212565.3_FG002
AC212570.3_FG006
AC212574.4_FG002
AC212575.3_FG002
AC212732.4_FG005		x
AC212809.2_FG002
AC212827.3_FG005
AC212835.3_FG001
AC212859.3_FG007				x
AC212859.3_FG008	x
AC212898.2_FG006		x
AC212967.3_FG001	x
AC213455.3_FG008		x
AC213463.3_FG006		x
AC213612.3_FG002
AC213654.3_FG001
AC213654.3_FG006				x
AC213772.2_FG001
AC213884.3_FG002				x
AC213981.3_FG001				x
AC214119.3_FG009
AC214137.3_FG003
AC214147.3_FG002
AC214256.3_FG005		x
AC214267.3_FG004			x	x	x
AC214267.3_FG010		x
AC214358.3_FG001			x	x	x
AC214359.3_FG003		x
AC214360.3_FG001		x
AC214451.3_FG005
AC214502.2_FG009				x
AC214517.2_FG002		x	x	x	x
AC214602.3_FG012				x
AC214613.3_FG003		x
AC214743.3_FG002
AC215260.3_FG001
AC215309.3_FG001
AC215501.3_FG008
AC215607.3_FG004			x	x
AC215690.3_FG002				x
AC215723.3_FG001
AC215874.3_FG003
AC215907.3_FG003
AC216067.3_FG002
AC216201.3_FG005
AC216247.3_FG004
AC216247.3_FG005
AC216264.3_FG001
AC216353.2_FG005
AC216867.3_FG003	x		x	x	x
AC216870.3_FG005				x	x
AC217121.3_FG007
AC217241.3_FG004			x		x
AC217252.3_FG005				x
AC217311.3_FG001
AC217415.3_FG004
AC217499.3_FG001
AC217550.3_FG006
AC217553.3_FG001				x	x
AC217553.3_FG008				x	x
AC217556.3_FG003
AC217811.3_FG003
AC217814.2_FG006
AC217842.3_FG001
AC217941.2_FG002	x		x
AC217947.4_FG002			x
AC217965.2_FG012
AC217966.3_FG007		x
AC217977.3_FG003
AC218035.3_FG001
AC218035.3_FG004				x
AC218093.3_FG005			x		x
AC218900.3_FG001
AC218940.2_FG004	x
AC218972.3_FG001
AC219020.4_FG002
AC219079.3_FG005		x
AC219156.3_FG002
AC220972.3_FG002			x
AC225176.2_FG003
AC225179.3_FG003
AC225185.3_FG004
AC225205.3_FG003
AC225354.2_FG004
AC225359.3_FG006
AC225363.3_FG004			x
AC225555.3_FG005				x
AC225564.3_FG003
AC226199.2_FG002
AC226225.1_FG008				x
AC226227.2_FG004
AC226230.2_FG001
AC226545.2_FG003
AC226552.2_FG002	x
AC226723.2_FG001
AC226736.2_FG002
AC229978.2_FG002				x
AC230011.2_FG002
AC230020.1_FG002
AC231180.2_FG001
AC231226.2_FG007
AC231431.1_FG008		x
AC231441.1_FG004
AC231745.1_FG003
AC231752.1_FG002			x		x
AC231752.1_FG003
AC232238.2_FG008
AC233751.1_FG002
AC233855.1_FG003
AC233863.1_FG001				x
AC233864.1_FG002			x
AC233866.1_FG006
AC233870.1_FG004
AC233880.1_FG009
AC233885.1_FG001
AC233885.1_FG002
AC233893.1_FG002
AC233893.1_FG006
AC233898.1_FG003					x
AC233901.1_FG004
AC233901.1_FG005				x
AC233910.1_FG002
AC233912.1_FG001		x
AC233914.1_FG001
AC233922.1_FG004
AC233933.1_FG001
AC233936.1_FG003
AC233939.1_FG003
AC233942.1_FG001
AC233952.1_FG006				x
AC233955.1_FG002			x
AC233956.1_FG002
AC233966.1_FG001
AC233966.1_FG003
AC233967.1_FG001
AC233967.1_FG002
AC234149.1_FG002
AC234152.1_FG002
AC234152.1_FG007
AC234154.1_FG007
AC234160.1_FG001				x	x
AC234166.1_FG001
AC234166.1_FG002
AC234175.1_FG010				x
AC234180.1_FG002
AC234183.1_FG002				x
AC234185.1_FG004
AC234185.1_FG005				x
AC234185.1_FG006
AC234199.1_FG003
AC234203.1_FG009
AC234203.1_FG010
AC234513.1_FG005		x		x	x
AC234521.1_FG006
AC234522.1_FG005
AC234522.1_FG009				x
AC234528.1_FG001
AC234575.1_FG003			x
AC235535.1_FG001
AC235540.1_FG001			x
AC235540.1_FG002
AC235543.1_FG002
AC235544.1_FG006
AF466202.2_FG007			x	x	x
AF466202.2_FG008
AF546187.1_FG001				x	x
AF546187.1_FG007				x	x
AF546187.1_FG009
AF546188.1_FG001			x	x	x
AF546188.1_FG002			x	x	x
AF546188.1_FG003
AF546188.1_FG005				x	x
AF546188.1_FG006				x
AF546188.1_FG007				x	x
AY542798.1_FG003
EF517601.1_FG010
EF517601.1_FG012
EF517601.1_FG014	x
EF517601.1_FG015
EF517601.1_FG016					x
EF517601.1_FG023		x
EF517601.1_FG025
GRMZM2G000039
GRMZM2G000052
GRMZM2G000114
GRMZM2G000118		x
GRMZM2G000127
GRMZM2G000171
GRMZM2G000177				x	x
GRMZM2G000236		x
GRMZM2G000254
GRMZM2G000264
GRMZM2G000271
GRMZM2G000288				x	x
GRMZM2G000292
GRMZM2G000326			x	x
GRMZM2G000332		x
GRMZM2G000371
GRMZM2G000431
GRMZM2G000435
GRMZM2G000448		x
GRMZM2G000481			x
GRMZM2G000531
GRMZM2G000536
GRMZM2G000593
GRMZM2G000601
GRMZM2G000622				x
GRMZM2G000623
GRMZM2G000633
GRMZM2G000645
GRMZM2G000650
GRMZM2G000707
GRMZM2G000710
GRMZM2G000713
GRMZM2G000718
GRMZM2G000737		x
GRMZM2G000752		x
GRMZM2G000775
GRMZM2G000777
GRMZM2G000801
GRMZM2G000812
GRMZM2G000818
GRMZM2G000825
GRMZM2G000829		x
GRMZM2G000874
GRMZM2G000936
GRMZM2G000937
GRMZM2G000964				x
GRMZM2G000980
GRMZM2G001004
GRMZM2G001024
GRMZM2G001043		x
GRMZM2G001048
GRMZM2G001084
GRMZM2G001116
GRMZM2G001131	x
GRMZM2G001145
GRMZM2G001191
GRMZM2G001200
GRMZM2G001241					x
GRMZM2G001243
GRMZM2G001265
GRMZM2G001304
GRMZM2G001327
GRMZM2G001361	x
GRMZM2G001426
GRMZM2G001454
GRMZM2G001500
GRMZM2G001524	x		x	x	x
GRMZM2G001541
GRMZM2G001648
GRMZM2G001652
GRMZM2G001668
GRMZM2G001721
GRMZM2G001755
GRMZM2G001777
GRMZM2G001812
GRMZM2G001816
GRMZM2G001824		x
GRMZM2G001850
GRMZM2G001867	x
GRMZM2G001889			x	x	x
GRMZM2G001895
GRMZM2G001898				x
GRMZM2G001905
GRMZM2G001915
GRMZM2G001924		x
GRMZM2G001934
GRMZM2G001953
GRMZM2G001977
GRMZM2G001981
GRMZM2G002043				x
GRMZM2G002112				x
GRMZM2G002115
GRMZM2G002119
GRMZM2G002128
GRMZM2G002130
GRMZM2G002240
GRMZM2G002276
GRMZM2G002315
GRMZM2G002416
GRMZM2G002420
GRMZM2G002473		x
GRMZM2G002529
GRMZM2G002548
GRMZM2G002555		x
GRMZM2G002569
GRMZM2G002616
GRMZM2G002656
GRMZM2G002687
GRMZM2G002786
GRMZM2G002863
GRMZM2G002911	x
GRMZM2G002921	x		x	x	x
GRMZM2G002950	x
GRMZM2G002993
GRMZM2G002999
GRMZM2G003002
GRMZM2G003043
GRMZM2G003059	x
GRMZM2G003068
GRMZM2G003076
GRMZM2G003109		x
GRMZM2G003138
GRMZM2G003167		x
GRMZM2G003179
GRMZM2G003186
GRMZM2G003225		x
GRMZM2G003289
GRMZM2G003384
GRMZM2G003389
GRMZM2G003417
GRMZM2G003461
GRMZM2G003488
GRMZM2G003496
GRMZM2G003509
GRMZM2G003520
GRMZM2G003584			x	x
GRMZM2G003595
GRMZM2G003631
GRMZM2G003635
GRMZM2G003648
GRMZM2G003663
GRMZM2G003692
GRMZM2G003711					x
GRMZM2G003725
GRMZM2G003755
GRMZM2G003775				x	x
GRMZM2G003852
GRMZM2G003875
GRMZM2G003916		x
GRMZM2G003963
GRMZM2G003979
GRMZM2G003988
GRMZM2G004054
GRMZM2G004087				x	x
GRMZM2G004111
GRMZM2G004119
GRMZM2G004157
GRMZM2G004163
GRMZM2G004177
GRMZM2G004191
GRMZM2G004290
GRMZM2G004305
GRMZM2G004320
GRMZM2G004412
GRMZM2G004455
GRMZM2G004468
GRMZM2G004521			x
GRMZM2G004619
GRMZM2G004679
GRMZM2G004694
GRMZM2G004703
GRMZM2G004709
GRMZM2G004741
GRMZM2G004761	x
GRMZM2G004784
GRMZM2G004795
GRMZM2G004835
GRMZM2G004888
GRMZM2G004908				x
GRMZM2G004917		x			x
GRMZM2G004959
GRMZM2G005024
GRMZM2G005061
GRMZM2G005134			x	x
GRMZM2G005163
GRMZM2G005195
GRMZM2G005199
GRMZM2G005207	x
GRMZM2G005216	x		x	x	x
GRMZM2G005260				x
GRMZM2G005269
GRMZM2G005278
GRMZM2G005293
GRMZM2G005350
GRMZM2G005374
GRMZM2G005419
GRMZM2G005433
GRMZM2G005454	x
GRMZM2G005456				x
GRMZM2G005516
GRMZM2G005526
GRMZM2G005552			x
GRMZM2G005554
GRMZM2G005562				x	x
GRMZM2G005592
GRMZM2G005596
GRMZM2G005622
GRMZM2G005640			x		x
GRMZM2G005646
GRMZM2G005659
GRMZM2G005664	x			x
GRMZM2G005678			x
GRMZM2G005732
GRMZM2G005771
GRMZM2G005818
GRMZM2G005886	x
GRMZM2G005938
GRMZM2G005939
GRMZM2G005955
GRMZM2G005990
GRMZM2G005998
GRMZM2G006083
GRMZM2G006107
GRMZM2G006178
GRMZM2G006197	x
GRMZM2G006206				x	x
GRMZM2G006216
GRMZM2G006252
GRMZM2G006290		x
GRMZM2G006293
GRMZM2G006363
GRMZM2G006424		x
GRMZM2G006428
GRMZM2G006450			x
GRMZM2G006463
GRMZM2G006468
GRMZM2G006507
GRMZM2G006526
GRMZM2G006554				x
GRMZM2G006565		x
GRMZM2G006585	x
GRMZM2G006620				x	x
GRMZM2G006644
GRMZM2G006753	x
GRMZM2G006759			x
GRMZM2G006765
GRMZM2G006790
GRMZM2G006884	x		x
GRMZM2G006894
GRMZM2G006965
GRMZM2G007012
GRMZM2G007038
GRMZM2G007063
GRMZM2G007122
GRMZM2G007195
GRMZM2G007206
GRMZM2G007229
GRMZM2G007258
GRMZM2G007289	x		x	x	x
GRMZM2G007306
GRMZM2G007369				x	x
GRMZM2G007381
GRMZM2G007399
GRMZM2G007404				x
GRMZM2G007488
GRMZM2G007489
GRMZM2G007628	x
GRMZM2G007680			x		x
GRMZM2G007681
GRMZM2G007698			x	x	x
GRMZM2G007715
GRMZM2G007721
GRMZM2G007734
GRMZM2G007754	x
GRMZM2G007810
GRMZM2G007871
GRMZM2G007899
GRMZM2G007957
GRMZM2G008032		x
GRMZM2G008058
GRMZM2G008106
GRMZM2G008108
GRMZM2G008123
GRMZM2G008152
GRMZM2G008166
GRMZM2G008175
GRMZM2G008202
GRMZM2G008234
GRMZM2G008250
GRMZM2G008271		x
GRMZM2G008286	x
GRMZM2G008327
GRMZM2G008341			x	x	x
GRMZM2G008410
GRMZM2G008425
GRMZM2G008430
GRMZM2G008464	x		x	x	x
GRMZM2G008474			x	x	x
GRMZM2G008497
GRMZM2G008513				x
GRMZM2G008556
GRMZM2G008578				x
GRMZM2G008611
GRMZM2G008638
GRMZM2G008647
GRMZM2G008649
GRMZM2G008651
GRMZM2G008663
GRMZM2G008710
GRMZM2G008748
GRMZM2G008854	x
GRMZM2G008913				x	x
GRMZM2G008923		x	x
GRMZM2G008935		x
GRMZM2G009014
GRMZM2G009048
GRMZM2G009065
GRMZM2G009157
GRMZM2G009188
GRMZM2G009268
GRMZM2G009335
GRMZM2G009346
GRMZM2G009348	x
GRMZM2G009421					x
GRMZM2G009438				x
GRMZM2G009442
GRMZM2G009448
GRMZM2G009464
GRMZM2G009510	x
GRMZM2G009519
GRMZM2G009544
GRMZM2G009546
GRMZM2G009575
GRMZM2G009593
GRMZM2G009638
GRMZM2G009655
GRMZM2G009703
GRMZM2G009732			x
GRMZM2G009735				x
GRMZM2G009783
GRMZM2G009794
GRMZM2G009795
GRMZM2G009818
GRMZM2G009845
GRMZM2G009849
GRMZM2G009894				x
GRMZM2G009913
GRMZM2G009940
GRMZM2G009987				x
GRMZM2G010017
GRMZM2G010044
GRMZM2G010061		x
GRMZM2G010065
GRMZM2G010075
GRMZM2G010085
GRMZM2G010093
GRMZM2G010097
GRMZM2G010105
GRMZM2G010149
GRMZM2G010154			x
GRMZM2G010156	x			x	x
GRMZM2G010163		x	x
GRMZM2G010211					x
GRMZM2G010251	x
GRMZM2G010282
GRMZM2G010286
GRMZM2G010321
GRMZM2G010333		x
GRMZM2G010338
GRMZM2G010351
GRMZM2G010362
GRMZM2G010363
GRMZM2G010439
GRMZM2G010447
GRMZM2G010452
GRMZM2G010466
GRMZM2G010488
GRMZM2G010518
GRMZM2G010545
GRMZM2G010599
GRMZM2G010604
GRMZM2G010649
GRMZM2G010743
GRMZM2G010765
GRMZM2G010768
GRMZM2G010834
GRMZM2G010861
GRMZM2G010863
GRMZM2G010868				x
GRMZM2G010892
GRMZM2G010927
GRMZM2G010962
GRMZM2G011070		x
GRMZM2G011110				x
GRMZM2G011141
GRMZM2G011236
GRMZM2G011240				x	x
GRMZM2G011314
GRMZM2G011355
GRMZM2G011367			x	x
GRMZM2G011456
GRMZM2G011469
GRMZM2G011575
GRMZM2G011592
GRMZM2G011622
GRMZM2G011631
GRMZM2G011655
GRMZM2G011742
GRMZM2G011789
GRMZM2G011800				x
GRMZM2G011806
GRMZM2G011878
GRMZM2G011915			x	x	x
GRMZM2G011928		x
GRMZM2G011951	x
GRMZM2G011968			x	x	x
GRMZM2G011980
GRMZM2G012030
GRMZM2G012041
GRMZM2G012127				x	x
GRMZM2G012174
GRMZM2G012209
GRMZM2G012216
GRMZM2G012233
GRMZM2G012242				x	x
GRMZM2G012280
GRMZM2G012284
GRMZM2G012391
GRMZM2G012416
GRMZM2G012455
GRMZM2G012537	x
GRMZM2G012566
GRMZM2G012600
GRMZM2G012601
GRMZM2G012611
GRMZM2G012636
GRMZM2G012654
GRMZM2G012690
GRMZM2G012716			x
GRMZM2G012756
GRMZM2G012761
GRMZM2G012806				x	x
GRMZM2G012807	x		x
GRMZM2G012863
GRMZM2G012904	x
GRMZM2G012928				x	x
GRMZM2G012932				x
GRMZM2G012958
GRMZM2G012977
GRMZM2G013060
GRMZM2G013065
GRMZM2G013079
GRMZM2G013100
GRMZM2G013187
GRMZM2G013196
GRMZM2G013214				x
GRMZM2G013248			x
GRMZM2G013271
GRMZM2G013302
GRMZM2G013318
GRMZM2G013457
GRMZM2G013471
GRMZM2G013519
GRMZM2G013546
GRMZM2G013581		x
GRMZM2G013593
GRMZM2G013607
GRMZM2G013619				x
GRMZM2G013650		x
GRMZM2G013663
GRMZM2G013761			x	x	x
GRMZM2G013767
GRMZM2G013773				x	x
GRMZM2G013794
GRMZM2G013855		x
GRMZM2G013908
GRMZM2G013915
GRMZM2G013934				x
GRMZM2G013936
GRMZM2G013949
GRMZM2G013970
GRMZM2G013986
GRMZM2G014004
GRMZM2G014022
GRMZM2G014055	x
GRMZM2G014066
GRMZM2G014106
GRMZM2G014180
GRMZM2G014193
GRMZM2G014276
GRMZM2G014300
GRMZM2G014323		x
GRMZM2G014346
GRMZM2G014376
GRMZM2G014382
GRMZM2G014392
GRMZM2G014508
GRMZM2G014577
GRMZM2G014594		x
GRMZM2G014612
GRMZM2G014709
GRMZM2G014793
GRMZM2G014805
GRMZM2G014872
GRMZM2G014902
GRMZM2G014914
GRMZM2G014917				x
GRMZM2G014934		x
GRMZM2G014951
GRMZM2G014955
GRMZM2G014975				x
GRMZM2G014979				x	x
GRMZM2G014988
GRMZM2G015011
GRMZM2G015033
GRMZM2G015040
GRMZM2G015049
GRMZM2G015100
GRMZM2G015126
GRMZM2G015136
GRMZM2G015143
GRMZM2G015232		x		x	x
GRMZM2G015277				x	x
GRMZM2G015285
GRMZM2G015287
GRMZM2G015291
GRMZM2G015328	x
GRMZM2G015368			x
GRMZM2G015395			x
GRMZM2G015401
GRMZM2G015406			x
GRMZM2G015432			x	x	x
GRMZM2G015436
GRMZM2G015441
GRMZM2G015502
GRMZM2G015571
GRMZM2G015588
GRMZM2G015592
GRMZM2G015599			x		x
GRMZM2G015642
GRMZM2G015703
GRMZM2G015708	x
GRMZM2G015739
GRMZM2G015788	x		x		x
GRMZM2G015793			x
GRMZM2G015818	x		x	x	x
GRMZM2G015856
GRMZM2G015880
GRMZM2G015906
GRMZM2G015908				x
GRMZM2G015923
GRMZM2G015959
GRMZM2G015972
GRMZM2G015976
GRMZM2G015989
GRMZM2G016097
GRMZM2G016150
GRMZM2G016189
GRMZM2G016212
GRMZM2G016240
GRMZM2G016278
GRMZM2G016368	x
GRMZM2G016370
GRMZM2G016393
GRMZM2G016447
GRMZM2G016457
GRMZM2G016574
GRMZM2G016640				x
GRMZM2G016655				x
GRMZM2G016677		x
GRMZM2G016707
GRMZM2G016777
GRMZM2G016878
GRMZM2G016886
GRMZM2G016923			x
GRMZM2G016926
GRMZM2G016941
GRMZM2G017013				x
GRMZM2G017045
GRMZM2G017089
GRMZM2G017142
GRMZM2G017229
GRMZM2G017249
GRMZM2G017321
GRMZM2G017324
GRMZM2G017334
GRMZM2G017337		x
GRMZM2G017351
GRMZM2G017404
GRMZM2G017416
GRMZM2G017419
GRMZM2G017426
GRMZM2G017470
GRMZM2G017474	x				x
GRMZM2G017528
GRMZM2G017578
GRMZM2G017586			x
GRMZM2G017593
GRMZM2G017629			x
GRMZM2G017654				x
GRMZM2G017666					x
GRMZM2G017671
GRMZM2G017685			x
GRMZM2G017709		x
GRMZM2G017730
GRMZM2G017805
GRMZM2G017809			x	x	x
GRMZM2G017821
GRMZM2G017856				x	x
GRMZM2G017865
GRMZM2G017940
GRMZM2G017982				x	x
GRMZM2G018004
GRMZM2G018022
GRMZM2G018062
GRMZM2G018068
GRMZM2G018074
GRMZM2G018080
GRMZM2G018146
GRMZM2G018197				x
GRMZM2G018228
GRMZM2G018241				x	x
GRMZM2G018262				x
GRMZM2G018336
GRMZM2G018369				x
GRMZM2G018403
GRMZM2G018446
GRMZM2G018447
GRMZM2G018514		x
GRMZM2G018578		x
GRMZM2G018607
GRMZM2G018612	x
GRMZM2G018619
GRMZM2G018757
GRMZM2G018793
GRMZM2G018837
GRMZM2G018873
GRMZM2G018885
GRMZM2G018923
GRMZM2G018929
GRMZM2G018943
GRMZM2G018946
GRMZM2G018974
GRMZM2G018992
GRMZM2G019006
GRMZM2G019051
GRMZM2G019119
GRMZM2G019121
GRMZM2G019171
GRMZM2G019180
GRMZM2G019246
GRMZM2G019280		x	x	x
GRMZM2G019353
GRMZM2G019361
GRMZM2G019404
GRMZM2G019430		x
GRMZM2G019434
GRMZM2G019446
GRMZM2G019468				x
GRMZM2G019578			x
GRMZM2G019586
GRMZM2G019641
GRMZM2G019673
GRMZM2G019721
GRMZM2G019744
GRMZM2G019771
GRMZM2G019799
GRMZM2G019810
GRMZM2G019812
GRMZM2G019819
GRMZM2G019872
GRMZM2G019901
GRMZM2G019956			x
GRMZM2G020016
GRMZM2G020040
GRMZM2G020073
GRMZM2G020096			x
GRMZM2G020142
GRMZM2G020150				x
GRMZM2G020156
GRMZM2G020183	x
GRMZM2G020187
GRMZM2G020196
GRMZM2G020231
GRMZM2G020254
GRMZM2G020255
GRMZM2G020281
GRMZM2G020288
GRMZM2G020291
GRMZM2G020357			x
GRMZM2G020401
GRMZM2G020411		x
GRMZM2G020418	x
GRMZM2G020423				x	x
GRMZM2G020429
GRMZM2G020433
GRMZM2G020438
GRMZM2G020468				x
GRMZM2G020471
GRMZM2G020514
GRMZM2G020553
GRMZM2G020556
GRMZM2G020574
GRMZM2G020631				x
GRMZM2G020704		x
GRMZM2G020728
GRMZM2G020772
GRMZM2G020781	x
GRMZM2G020856
GRMZM2G020865
GRMZM2G020920
GRMZM2G020929
GRMZM2G020943
GRMZM2G021015
GRMZM2G021035
GRMZM2G021129
GRMZM2G021151	x		x
GRMZM2G021170
GRMZM2G021219
GRMZM2G021299				x
GRMZM2G021301
GRMZM2G021303
GRMZM2G021401
GRMZM2G021427
GRMZM2G021459
GRMZM2G021471
GRMZM2G021475		x
GRMZM2G021482
GRMZM2G021514		x
GRMZM2G021517
GRMZM2G021605
GRMZM2G021614
GRMZM2G021624
GRMZM2G021661
GRMZM2G021706	x
GRMZM2G021784
GRMZM2G021849
GRMZM2G021896				x
GRMZM2G021921
GRMZM2G021973
GRMZM2G022032
GRMZM2G022107
GRMZM2G022188
GRMZM2G022206
GRMZM2G022242
GRMZM2G022266
GRMZM2G022275
GRMZM2G022298
GRMZM2G022310
GRMZM2G022365
GRMZM2G022382
GRMZM2G022403
GRMZM2G022470		x
GRMZM2G022538
GRMZM2G022547			x	x	x
GRMZM2G022632
GRMZM2G022634
GRMZM2G022651
GRMZM2G022726				x
GRMZM2G022730		x
GRMZM2G022763
GRMZM2G022768
GRMZM2G022782
GRMZM2G022787
GRMZM2G022797
GRMZM2G022799
GRMZM2G022804
GRMZM2G022828	x
GRMZM2G022841				x
GRMZM2G022866
GRMZM2G022884
GRMZM2G022979
GRMZM2G023023
GRMZM2G023051
GRMZM2G023059	x		x
GRMZM2G023073
GRMZM2G023080
GRMZM2G023133				x	x
GRMZM2G023152	x		x	x
GRMZM2G023291				x	x
GRMZM2G023293
GRMZM2G023328
GRMZM2G023347
GRMZM2G023351				x
GRMZM2G023364				x
GRMZM2G023372
GRMZM2G023392
GRMZM2G023436
GRMZM2G023471		x
GRMZM2G023520			x	x	x
GRMZM2G023625
GRMZM2G023631
GRMZM2G023636
GRMZM2G023652
GRMZM2G023694
GRMZM2G023755
GRMZM2G023794
GRMZM2G023798
GRMZM2G023840				x
GRMZM2G023863			x	x
GRMZM2G023872
GRMZM2G023921
GRMZM2G023952
GRMZM2G023982
GRMZM2G024038
GRMZM2G024155	x
GRMZM2G024293
GRMZM2G024335
GRMZM2G024345					x
GRMZM2G024395
GRMZM2G024499
GRMZM2G024561	x
GRMZM2G024563
GRMZM2G024592
GRMZM2G024624
GRMZM2G024641				x
GRMZM2G024647
GRMZM2G024680			x
GRMZM2G024697
GRMZM2G024708	x		x
GRMZM2G024733			x	x
GRMZM2G024738
GRMZM2G024739
GRMZM2G024775
GRMZM2G024808
GRMZM2G024858					x
GRMZM2G024898
GRMZM2G024933
GRMZM2G024958
GRMZM2G024992
GRMZM2G025014
GRMZM2G025024
GRMZM2G025031
GRMZM2G025109		x
GRMZM2G025132
GRMZM2G025133		x
GRMZM2G025159		x
GRMZM2G025173			x	x	x
GRMZM2G025200		x
GRMZM2G025214
GRMZM2G025222
GRMZM2G025227
GRMZM2G025231
GRMZM2G025356
GRMZM2G025404		x
GRMZM2G025470
GRMZM2G025477
GRMZM2G025480
GRMZM2G025491		x
GRMZM2G025528
GRMZM2G025649
GRMZM2G025671
GRMZM2G025720	x
GRMZM2G025763				x	x
GRMZM2G025867
GRMZM2G025882		x
GRMZM2G025959
GRMZM2G026117
GRMZM2G026131			x
GRMZM2G026143
GRMZM2G026151
GRMZM2G026157
GRMZM2G026176
GRMZM2G026182
GRMZM2G026229
GRMZM2G026231
GRMZM2G026309
GRMZM2G026311
GRMZM2G026333				x
GRMZM2G026355		x
GRMZM2G026447
GRMZM2G026560
GRMZM2G026641		x
GRMZM2G026672
GRMZM2G026676
GRMZM2G026715
GRMZM2G026793
GRMZM2G026847
GRMZM2G026939				x	x
GRMZM2G026952
GRMZM2G027070
GRMZM2G027075
GRMZM2G027105
GRMZM2G027115
GRMZM2G027131
GRMZM2G027219
GRMZM2G027272
GRMZM2G027298
GRMZM2G027307
GRMZM2G027309
GRMZM2G027311
GRMZM2G027378
GRMZM2G027392
GRMZM2G027490		x
GRMZM2G027563
GRMZM2G027603
GRMZM2G027638
GRMZM2G027683				x
GRMZM2G027695
GRMZM2G027723
GRMZM2G027726
GRMZM2G027728
GRMZM2G027750
GRMZM2G027794
GRMZM2G027867
GRMZM2G027932
GRMZM2G027962
GRMZM2G028004
GRMZM2G028046
GRMZM2G028110
GRMZM2G028114
GRMZM2G028132				x
GRMZM2G028136
GRMZM2G028151
GRMZM2G028156
GRMZM2G028252
GRMZM2G028306
GRMZM2G028307
GRMZM2G028313
GRMZM2G028353
GRMZM2G028369
GRMZM2G028379
GRMZM2G028389	x
GRMZM2G028393
GRMZM2G028444
GRMZM2G028452
GRMZM2G028605	x
GRMZM2G028608			x
GRMZM2G028648
GRMZM2G028672			x	x
GRMZM2G028685	x
GRMZM2G028700
GRMZM2G028766
GRMZM2G028796
GRMZM2G028870
GRMZM2G028885			x
GRMZM2G028902
GRMZM2G028910
GRMZM2G028921
GRMZM2G028945
GRMZM2G028986
GRMZM2G029000
GRMZM2G029027
GRMZM2G029038
GRMZM2G029039
GRMZM2G029087
GRMZM2G029135
GRMZM2G029141				x
GRMZM2G029184
GRMZM2G029211
GRMZM2G029223
GRMZM2G029242
GRMZM2G029258
GRMZM2G029267
GRMZM2G029300
GRMZM2G029314
GRMZM2G029366
GRMZM2G029382
GRMZM2G029436	x
GRMZM2G029455
GRMZM2G029478
GRMZM2G029506
GRMZM2G029514
GRMZM2G029519
GRMZM2G029531
GRMZM2G029537
GRMZM2G029559
GRMZM2G029720
GRMZM2G029731
GRMZM2G029785
GRMZM2G029810
GRMZM2G029833			x
GRMZM2G029868			x		x
GRMZM2G029974
GRMZM2G030009				x	x
GRMZM2G030051		x
GRMZM2G030106
GRMZM2G030148
GRMZM2G030194		x
GRMZM2G030197
GRMZM2G030228
GRMZM2G030263
GRMZM2G030275
GRMZM2G030280
GRMZM2G030305				x
GRMZM2G030347
GRMZM2G030350
GRMZM2G030403	x			x	x
GRMZM2G030426
GRMZM2G030436		x
GRMZM2G030444					x
GRMZM2G030528
GRMZM2G030628
GRMZM2G030727
GRMZM2G030768
GRMZM2G030769
GRMZM2G030790
GRMZM2G030809
GRMZM2G030850
GRMZM2G030897		x
GRMZM2G030915
GRMZM2G030945				x
GRMZM2G030971
GRMZM2G031062		x
GRMZM2G031156
GRMZM2G031210
GRMZM2G031213
GRMZM2G031239
GRMZM2G031261				x	x
GRMZM2G031308
GRMZM2G031317				x	x
GRMZM2G031360
GRMZM2G031404			x		x
GRMZM2G031453
GRMZM2G031479
GRMZM2G031501
GRMZM2G031536
GRMZM2G031609
GRMZM2G031656
GRMZM2G031677
GRMZM2G031733
GRMZM2G031761
GRMZM2G031905
GRMZM2G031917
GRMZM2G031930
GRMZM2G031938
GRMZM2G031941
GRMZM2G031991
GRMZM2G032028
GRMZM2G032042	x		x	x	x
GRMZM2G032049
GRMZM2G032104
GRMZM2G032130
GRMZM2G032145				x
GRMZM2G032171
GRMZM2G032193	x
GRMZM2G032282
GRMZM2G032293	x
GRMZM2G032304		x
GRMZM2G032315
GRMZM2G032376
GRMZM2G032384			x	x	x
GRMZM2G032419
GRMZM2G032475
GRMZM2G032478
GRMZM2G032505
GRMZM2G032531		x	x	x
GRMZM2G032547
GRMZM2G032562
GRMZM2G032597
GRMZM2G032648
GRMZM2G032654
GRMZM2G032711
GRMZM2G032759			x
GRMZM2G032766				x
GRMZM2G032807
GRMZM2G032878
GRMZM2G032936
GRMZM2G033027			x	x
GRMZM2G033126
GRMZM2G033135
GRMZM2G033175
GRMZM2G033179		x
GRMZM2G033226				x
GRMZM2G033230			x
GRMZM2G033236
GRMZM2G033267
GRMZM2G033283
GRMZM2G033288
GRMZM2G033348
GRMZM2G033356
GRMZM2G033413
GRMZM2G033426
GRMZM2G033430
GRMZM2G033521
GRMZM2G033555			x
GRMZM2G033626
GRMZM2G033641
GRMZM2G033680
GRMZM2G033829
GRMZM2G033862			x
GRMZM2G033884
GRMZM2G033930
GRMZM2G033931
GRMZM2G033937
GRMZM2G033952
GRMZM2G033962
GRMZM2G033971
GRMZM2G034015
GRMZM2G034043			x	x
GRMZM2G034052
GRMZM2G034069
GRMZM2G034143
GRMZM2G034157			x		x
GRMZM2G034183
GRMZM2G034253	x
GRMZM2G034276
GRMZM2G034313
GRMZM2G034362
GRMZM2G034453
GRMZM2G034508
GRMZM2G034543	x
GRMZM2G034611		x		x	x
GRMZM2G034622
GRMZM2G034623				x
GRMZM2G034638
GRMZM2G034724				x
GRMZM2G034748				x
GRMZM2G034779				x
GRMZM2G034791
GRMZM2G034807
GRMZM2G034811
GRMZM2G034877
GRMZM2G034917
GRMZM2G034924
GRMZM2G034927
GRMZM2G034947
GRMZM2G034958	x
GRMZM2G035008			x	x	x
GRMZM2G035017
GRMZM2G035023			x
GRMZM2G035063
GRMZM2G035092
GRMZM2G035103
GRMZM2G035128	x		x	x	x
GRMZM2G035153
GRMZM2G035168
GRMZM2G035217
GRMZM2G035223
GRMZM2G035248		x
GRMZM2G035282
GRMZM2G035298
GRMZM2G035305
GRMZM2G035341
GRMZM2G035395
GRMZM2G035417
GRMZM2G035430
GRMZM2G035451
GRMZM2G035502
GRMZM2G035514
GRMZM2G035526
GRMZM2G035579				x
GRMZM2G035592
GRMZM2G035599
GRMZM2G035632
GRMZM2G035636
GRMZM2G035664
GRMZM2G035685	x		x	x
GRMZM2G035719
GRMZM2G035767		x
GRMZM2G035805				x
GRMZM2G035807
GRMZM2G035843
GRMZM2G035853
GRMZM2G035893
GRMZM2G035944
GRMZM2G035969
GRMZM2G035997
GRMZM2G035999
GRMZM2G036007
GRMZM2G036050
GRMZM2G036060
GRMZM2G036070
GRMZM2G036262			x	x	x
GRMZM2G036282
GRMZM2G036388
GRMZM2G036407
GRMZM2G036455
GRMZM2G036484	x		x	x
GRMZM2G036525
GRMZM2G036534
GRMZM2G036605
GRMZM2G036634
GRMZM2G036640
GRMZM2G036685
GRMZM2G036759		x	x
GRMZM2G036826				x
GRMZM2G036905
GRMZM2G036908
GRMZM2G036912	x		x	x	x
GRMZM2G036966
GRMZM2G036991
GRMZM2G036996
GRMZM2G037077
GRMZM2G037104
GRMZM2G037135
GRMZM2G037204
GRMZM2G037226
GRMZM2G037255					x
GRMZM2G037265
GRMZM2G037280
GRMZM2G037335
GRMZM2G037345
GRMZM2G037350				x
GRMZM2G037420
GRMZM2G037431
GRMZM2G037496
GRMZM2G037505				x
GRMZM2G037585
GRMZM2G037615
GRMZM2G037617
GRMZM2G037639
GRMZM2G037648
GRMZM2G037698
GRMZM2G037725
GRMZM2G037768
GRMZM2G037778
GRMZM2G037867
GRMZM2G037882
GRMZM2G037923
GRMZM2G037926
GRMZM2G037941
GRMZM2G038013
GRMZM2G038019
GRMZM2G038034
GRMZM2G038053
GRMZM2G038057	x
GRMZM2G038082			x		x
GRMZM2G038108
GRMZM2G038116		x
GRMZM2G038126
GRMZM2G038158
GRMZM2G038170
GRMZM2G038183
GRMZM2G038224		x	x	x	x
GRMZM2G038356
GRMZM2G038365
GRMZM2G038463
GRMZM2G038485
GRMZM2G038487
GRMZM2G038490
GRMZM2G038492
GRMZM2G038532
GRMZM2G038570				x
GRMZM2G038623
GRMZM2G038667
GRMZM2G038691
GRMZM2G038783
GRMZM2G038827		x	x	x	x
GRMZM2G038833
GRMZM2G038880
GRMZM2G038916
GRMZM2G038926
GRMZM2G038928
GRMZM2G038934
GRMZM2G038950
GRMZM2G038967				x
GRMZM2G038973
GRMZM2G038991
GRMZM2G039017
GRMZM2G039029
GRMZM2G039036			x
GRMZM2G039129
GRMZM2G039214
GRMZM2G039278
GRMZM2G039312
GRMZM2G039322
GRMZM2G039325
GRMZM2G039396
GRMZM2G039399	x
GRMZM2G039417			x
GRMZM2G039443
GRMZM2G039455
GRMZM2G039463
GRMZM2G039477
GRMZM2G039542
GRMZM2G039577	x
GRMZM2G039586		x
GRMZM2G039648	x
GRMZM2G039746
GRMZM2G039776
GRMZM2G039797
GRMZM2G039826
GRMZM2G039855
GRMZM2G039857
GRMZM2G039900
GRMZM2G039948
GRMZM2G039954
GRMZM2G039982
GRMZM2G040069
GRMZM2G040078
GRMZM2G040085		x
GRMZM2G040088
GRMZM2G040094
GRMZM2G040102
GRMZM2G040131
GRMZM2G040164
GRMZM2G040182
GRMZM2G040263
GRMZM2G040326
GRMZM2G040369
GRMZM2G040389
GRMZM2G040397
GRMZM2G040453				x
GRMZM2G040460		x	x
GRMZM2G040467
GRMZM2G040548		x
GRMZM2G040600	x		x
GRMZM2G040605
GRMZM2G040689
GRMZM2G040706	x
GRMZM2G040838
GRMZM2G040840
[truncated: 8,120 more rows]
